# Supplementary material for: Crystal structure of 4,4′-bis­[3-(piperidin-1-yl)prop-1-yn-1-yl]-1,1′-biphen­yl
Source: Acta Crystallogr E Crystallogr Commun. 2017 May 19;73(Pt 6):864–6. doi: 10.1107/S2056989017007277 (PMC5458311; doi:10.1107/S2056989017007277)
Supplement: Supplementary file 1 [file e-73-00864-sup1.cif]

##############################################################################
#                                                                            #
# This CIF contains the data in a paper accepted for publication in          #
# Acta Crystallographica Section E. It conforms to the requirements of       #
# Notes for Authors for Acta Crystallographica Section E, and has been       #
# peer reviewed under the auspices of the IUCr Commission on Journals.       #
#                                                                            #
# Full details of the Crystallographic Information File format               #
# are given in the paper "The Crystallographic Information File (CIF):       #
# a New Standard Archive File for Crystallography" by S. R. Hall, F. H.      #
# Allen and I. D. Brown [Acta Cryst. (1991), A47, 655-685].                  #
#                                                                            #
# The current version of the core CIF dictionary is obtainable from          #
# ftp://ftp.iucr.org/pub/cif_core.dic.                                       #
#                                                                            #
# Software is freely available for graphical display of the structure(s)     #
# in this CIF. For information consult the CIF software page                 #
# http://www.iucr.org/resources/cif/software.                                #
#                                                                            #
# This file may be used for bona fide research purposes within the           #
# scientific community so long as proper attribution is given to the journal # 
# article from which it was obtained.                                        #
#                                                                            #
##############################################################################
data_global
_audit_creation_method     'SHELXL97 CIF, edited IUCr template'
_journal_data_validation_number     ?
_journal_date_recd_electronic     2017-05-09
_journal_date_accepted     2017-05-17
_journal_name_full     'Acta Crystallographica, Section E'
_journal_year     2017
_journal_volume     73
_journal_issue      6
_journal_page_first     864
_journal_page_last     866
_journal_paper_category     GO
_journal_paper_doi     10.1107/S2056989017007277
_journal_coeditor_code     SJ5530
_publ_contact_author_name
;
Dr P.A. Crooks
;
_publ_contact_author_address
;
Dept. of Pharm. Sciences
College of Pharmacy
University of Arkansas for Medical Sciences
Little Rock, AR 72205
USA
;
_publ_contact_author_email     pacrooks@uams.edu
_publ_contact_author_fax
;
501 686 6057
;
_publ_contact_author_phone
;
501 686 6495
;
_publ_section_title
;
Crystal structure of 4,4'-bis[3-(piperidin-1-yl)prop-1-yn-1-yl]-1,1'-biphenyl
;
_publ_section_title_footnote     .
loop_
    _publ_author_name
    _publ_author_footnote
    _publ_author_address
    'Walbaum, Anqi' .
;
Dept. of Pharm. Sciences
College of Pharmacy
University of Arkansas for Medical Sciences
Little Rock, AR 72205
USA
;
    'Fifer, E. Kim' .
;
Dept. of Pharm. Sciences
College of Pharmacy
University of Arkansas for Medical Sciences
Little Rock, AR 72205
USA
;
    'Parkin, Sean' .
;
Dept. of Chemistry
University of Kentucky
Lexington KY 40506
USA
;
    'Crooks, Peter A.' .
;
Dept. of Pharm. Sciences
College of Pharmacy
University of Arkansas for Medical Sciences
Little Rock, AR 72205
USA
;
_publ_section_synopsis
;
The synthesis and structure of the title piperidine derivative is reported. It
is one of a second generation of compounds designed and synthesized based on a
very potent and selective \a9\a10 nicotinic acetylcholine receptor antagonist
ZZ161C, which has shown analgesic effects in a chemotherapy-induced
neuropathy animal model.
;
data_I
_audit_creation_method     SHELXL-2014/6
_chemical_name_systematic
;
4,4'-Bis[3-(piperidin-1-yl)prop-1-yn-1-yl]-1,1'-biphenyl
;
_chemical_name_common     ?
_chemical_formula_moiety     'C28 H32 N2'
_chemical_formula_sum     'C28 H32 N2'
_chemical_formula_iupac     'C28 H32 N2'
_chemical_formula_weight     396.55
_chemical_melting_point     ?
_shelx_space_group_comment
;
The symmetry employed for this shelxl refinement is uniquely defined
by the following loop, which should always be used as a source of
symmetry information in preference to the above space-group names.
They are only intended as comments.
;
_space_group_crystal_system     monoclinic
_space_group_name_H-M_alt     'C 2/c'
_space_group_name_Hall     '-C 2yc'
loop_
    _space_group_symop_operation_xyz
    'x, y, z'
    '-x, y, -z+1/2'
    'x+1/2, y+1/2, z'
    '-x+1/2, y+1/2, -z+1/2'
    '-x, -y, -z'
    'x, -y, z-1/2'
    '-x+1/2, -y+1/2, -z'
    'x+1/2, -y+1/2, z-1/2'
_cell_length_a     40.2728(8)
_cell_length_b     6.96790(10)
_cell_length_c     16.0119(3)
_cell_angle_alpha     90
_cell_angle_beta     92.5880(10)
_cell_angle_gamma     90
_cell_volume     4488.63(14)
_cell_formula_units_Z     8
_cell_measurement_reflns_used     9828
_cell_measurement_theta_min     2.20
_cell_measurement_theta_max     68.48
_cell_measurement_temperature     210(2)
_exptl_crystal_description     plate
_exptl_crystal_colour     'light yellow'
_exptl_crystal_size_max     0.250
_exptl_crystal_size_mid     0.240
_exptl_crystal_size_min     0.050
_exptl_crystal_density_diffrn     1.174
_exptl_crystal_density_meas     ?
_exptl_crystal_density_method     ?
_exptl_crystal_F_000     1712
_exptl_absorpt_coefficient_mu     0.514
_exptl_absorpt_correction_type     multi-scan
_exptl_absorpt_process_details
;
(<i>SADABS</i>; Krause <i>et al.</i>,  2015)
;
_shelx_estimated_absorpt_T_min     0.882
_shelx_estimated_absorpt_T_max     0.975
_exptl_absorpt_correction_T_min     0.822
_exptl_absorpt_correction_T_max     0.942
_exptl_special_details
;
The crystal was mounted using polyisobutene oil on the tip of a fine glass
fibre, which was fastened in a copper mounting pin with electrical solder.
It was placed directly into the cold gas stream of a liquid-nitrogen based
cryostat (Hope, 1994; Parkin & Hope, 1998).
At 90K the diffraction pattern showed some diffuse scatter and the Bragg
diffraction spots were fuzzy. Visual inspection of crystal integrity and
diffraction quality vs temperature established a safe temperature for data
collection of -63\% C.
;
_diffrn_ambient_temperature     210(2)
_diffrn_radiation_type     CuK\a
_diffrn_radiation_wavelength     1.54178
_diffrn_measurement_device_type     'Bruker X8 Proteum diffractometer'
_diffrn_measurement_method     '\f and \w scans'
_diffrn_detector_area_resol_mean     5.6
_diffrn_reflns_number     28464
_diffrn_reflns_av_R_equivalents     0.0399
_diffrn_reflns_theta_min     2.196
_diffrn_reflns_theta_max     68.472
_diffrn_reflns_theta_full     67.679
_diffrn_measured_fraction_theta_max     0.990
_diffrn_measured_fraction_theta_full     0.995
_diffrn_reflns_limit_h_min     -48
_diffrn_reflns_limit_h_max     48
_diffrn_reflns_limit_k_min     -8
_diffrn_reflns_limit_k_max     7
_diffrn_reflns_limit_l_min     -12
_diffrn_reflns_limit_l_max     19
_refine_special_details
;
Refinement progress was checked using <i>Platon</i> (Spek, 2009) and by
an <i>R</i>-tensor (Parkin, 2000). The final model was further checked
with the IUCr utility <i>checkCIF</i>.
;
_reflns_number_total     4089
_reflns_number_gt     3656
_reflns_threshold_expression     'I > 2\s(I)'
_refine_ls_structure_factor_coef     Fsqd
_refine_ls_matrix_type     full
_refine_ls_R_factor_all     0.0419
_refine_ls_R_factor_gt     0.0380
_refine_ls_wR_factor_gt     0.1140
_refine_ls_wR_factor_ref     0.1200
_refine_ls_goodness_of_fit_ref     1.075
_refine_ls_restrained_S_all     1.075
_refine_ls_number_reflns     4089
_refine_ls_number_parameters     272
_refine_ls_number_restraints     0
_refine_ls_hydrogen_treatment     constr
_refine_ls_weighting_scheme     calc
_refine_ls_weighting_details
              'w=1/[\s^2^(Fo^2^)+(0.0642P)^2^+1.3326P] where P=(Fo^2^+2Fc^2^)/3'
_atom_sites_solution_hydrogens     difmap
_atom_sites_solution_primary     direct
_atom_sites_solution_secondary     difmap
_refine_ls_shift/su_max     0.001
_refine_ls_shift/su_mean     0.000
_refine_diff_density_max     0.148
_refine_diff_density_min     -0.141
_refine_ls_extinction_method
;
<i>SHELXL2014</i> (Sheldrick, 2015)
;
_refine_ls_extinction_coef     0.00034(8)
_refine_ls_extinction_expression
                                  'Fc^*^=kFc[1+0.001xFc^2^\l^3^/sin(2\q)]^-1/4^'
_refine_ls_abs_structure_details     ?
loop_
    _atom_type_symbol
    _atom_type_description
    _atom_type_scat_dispersion_real
    _atom_type_scat_dispersion_imag
    _atom_type_scat_source
    'C' 'C' 0.0181 0.0091
                         'International Tables Vol C Tables 4.2.6.8 and 6.1.1.4'
    'H' 'H' 0.0000 0.0000
                         'International Tables Vol C Tables 4.2.6.8 and 6.1.1.4'
    'N' 'N' 0.0311 0.0180
                         'International Tables Vol C Tables 4.2.6.8 and 6.1.1.4'
_computing_data_collection
;
<i>APEX2</i> (Bruker, 2006)
;
_computing_cell_refinement
;
<i>SAINT</i> (Bruker, 2006)
;
_computing_data_reduction
;
<i>SAINT</i> (Bruker, 2006)
;
_computing_structure_solution
;
<i>SHELXS</i> (Sheldrick, 2008)
;
_computing_structure_refinement
;
<i>SHELXL2014</i> (Sheldrick, 2015)
;
_computing_molecular_graphics
;
<i>XP</i> in <i>SHELXTL</i> (Sheldrick, 2008)
;
_computing_publication_material
;
<i>SHELXTL</i> (Sheldrick, 2008) and <i>CIFFIX</i> (Parkin,
2013)
;
loop_
    _atom_site_type_symbol
    _atom_site_label
    _atom_site_fract_x
    _atom_site_fract_y
    _atom_site_fract_z
    _atom_site_U_iso_or_equiv
    _atom_site_adp_type
    _atom_site_calc_flag
    _atom_site_occupancy
    _atom_site_disorder_assembly
    _atom_site_disorder_group
    N N1 0.09256(2) 0.51979(13) 0.25747(5) 0.0358(2) Uani d 1 . .
    N N2 0.40754(2) 0.51181(13) 0.99141(5) 0.0375(2) Uani d 1 . .
    C C1 0.08446(3) 0.34286(16) 0.30095(7) 0.0408(3) Uani d 1 . .
    H H1A 0.0960 0.3411 0.3561 0.049 Uiso calc 1 . .
    H H1B 0.0921 0.2325 0.2692 0.049 Uiso calc 1 . .
    C C2 0.04725(3) 0.32626(19) 0.31130(8) 0.0510(3) Uani d 1 . .
    H H2A 0.0358 0.3157 0.2562 0.061 Uiso calc 1 . .
    H H2B 0.0426 0.2097 0.3429 0.061 Uiso calc 1 . .
    C C3 0.03424(3) 0.4991(2) 0.35658(8) 0.0531(3) Uani d 1 . .
    H H3A 0.0432 0.4996 0.4145 0.064 Uiso calc 1 . .
    H H3B 0.0100 0.4920 0.3576 0.064 Uiso calc 1 . .
    C C4 0.04421(3) 0.6818(2) 0.31330(8) 0.0524(3) Uani d 1 . .
    H H4A 0.0375 0.7929 0.3461 0.063 Uiso calc 1 . .
    H H4B 0.0327 0.6893 0.2581 0.063 Uiso calc 1 . .
    C C5 0.08159(3) 0.68738(16) 0.30341(7) 0.0429(3) Uani d 1 . .
    H H5A 0.0874 0.8043 0.2734 0.051 Uiso calc 1 . .
    H H5B 0.0930 0.6906 0.3587 0.051 Uiso calc 1 . .
    C C6 0.12794(3) 0.52990(17) 0.24185(7) 0.0408(3) Uani d 1 . .
    H H6A 0.1319 0.6458 0.2091 0.049 Uiso calc 1 . .
    H H6B 0.1337 0.4192 0.2077 0.049 Uiso calc 1 . .
    C C7 0.15040(3) 0.53310(16) 0.31739(7) 0.0390(3) Uani d 1 . .
    C C8 0.16846(3) 0.53582(15) 0.37892(7) 0.0363(3) Uani d 1 . .
    C C9 0.19232(3) 0.53774(13) 0.44832(6) 0.0326(2) Uani d 1 . .
    C C10 0.22585(3) 0.50840(14) 0.43383(6) 0.0335(2) Uani d 1 . .
    H H10A 0.2324 0.4867 0.3790 0.040 Uiso calc 1 . .
    C C11 0.24966(2) 0.51066(14) 0.49867(6) 0.0313(2) Uani d 1 . .
    H H11A 0.2721 0.4898 0.4873 0.038 Uiso calc 1 . .
    C C12 0.24091(2) 0.54353(13) 0.58071(6) 0.0284(2) Uani d 1 . .
    C C13 0.20725(2) 0.57162(15) 0.59484(6) 0.0355(2) Uani d 1 . .
    H H13A 0.2007 0.5932 0.6497 0.043 Uiso calc 1 . .
    C C14 0.18335(3) 0.56848(16) 0.53020(6) 0.0378(3) Uani d 1 . .
    H H14A 0.1609 0.5872 0.5416 0.045 Uiso calc 1 . .
    C C15 0.26622(2) 0.54789(13) 0.65079(6) 0.0281(2) Uani d 1 . .
    C C16 0.26055(2) 0.64996(14) 0.72383(6) 0.0326(2) Uani d 1 . .
    H H16A 0.2409 0.7220 0.7272 0.039 Uiso calc 1 . .
    C C17 0.28313(2) 0.64730(14) 0.79115(6) 0.0331(2) Uani d 1 . .
    H H17A 0.2786 0.7173 0.8395 0.040 Uiso calc 1 . .
    C C18 0.31256(2) 0.54258(14) 0.78869(6) 0.0316(2) Uani d 1 . .
    C C19 0.31910(2) 0.44566(15) 0.71481(6) 0.0337(2) Uani d 1 . .
    H H19A 0.3391 0.3779 0.7108 0.040 Uiso calc 1 . .
    C C20 0.29630(2) 0.44858(14) 0.64742(6) 0.0312(2) Uani d 1 . .
    H H20A 0.3012 0.3823 0.5983 0.037 Uiso calc 1 . .
    C C21 0.33448(2) 0.53494(15) 0.86180(6) 0.0352(2) Uani d 1 . .
    C C22 0.35066(3) 0.53208(16) 0.92647(7) 0.0390(3) Uani d 1 . .
    C C23 0.37192(3) 0.52602(18) 1.00433(7) 0.0424(3) Uani d 1 . .
    H H23A 0.3679 0.6422 1.0368 0.051 Uiso calc 1 . .
    H H23B 0.3653 0.4158 1.0377 0.051 Uiso calc 1 . .
    C C24 0.41943(3) 0.68044(16) 0.94747(7) 0.0413(3) Uani d 1 . .
    H H24A 0.4138 0.7965 0.9784 0.050 Uiso calc 1 . .
    H H24B 0.4083 0.6878 0.8919 0.050 Uiso calc 1 . .
    C C25 0.45676(3) 0.67152(19) 0.93867(7) 0.0498(3) Uani d 1 . .
    H H25A 0.4640 0.7830 0.9069 0.060 Uiso calc 1 . .
    H H25B 0.4680 0.6759 0.9942 0.060 Uiso calc 1 . .
    C C26 0.46631(3) 0.48932(19) 0.89439(8) 0.0519(3) Uani d 1 . .
    H H26A 0.4906 0.4800 0.8937 0.062 Uiso calc 1 . .
    H H26B 0.4575 0.4927 0.8364 0.062 Uiso calc 1 . .
    C C27 0.45268(3) 0.3159(2) 0.93827(8) 0.0528(3) Uani d 1 . .
    H H27A 0.4638 0.3029 0.9937 0.063 Uiso calc 1 . .
    H H27B 0.4572 0.2000 0.9061 0.063 Uiso calc 1 . .
    C C28 0.41548(3) 0.33533(17) 0.94746(7) 0.0434(3) Uani d 1 . .
    H H28A 0.4042 0.3357 0.8920 0.052 Uiso calc 1 . .
    H H28B 0.4074 0.2248 0.9784 0.052 Uiso calc 1 . .
loop_
    _atom_site_aniso_label
    _atom_site_aniso_U_11
    _atom_site_aniso_U_22
    _atom_site_aniso_U_33
    _atom_site_aniso_U_12
    _atom_site_aniso_U_13
    _atom_site_aniso_U_23
    N1 0.0341(5) 0.0429(5) 0.0297(4) -0.0006(4) -0.0047(3) 0.0028(3)
    N2 0.0329(5) 0.0501(6) 0.0288(4) -0.0020(4) -0.0046(3) 0.0012(4)
    C1 0.0456(6) 0.0379(6) 0.0388(6) -0.0012(5) 0.0003(4) -0.0013(4)
    C2 0.0479(7) 0.0545(7) 0.0509(7) -0.0114(6) 0.0054(5) -0.0028(6)
    C3 0.0438(7) 0.0675(8) 0.0488(7) 0.0022(6) 0.0096(5) 0.0003(6)
    C4 0.0492(7) 0.0564(8) 0.0514(7) 0.0146(6) 0.0012(5) 0.0027(6)
    C5 0.0485(6) 0.0378(6) 0.0418(6) 0.0030(5) -0.0050(5) 0.0029(5)
    C6 0.0363(6) 0.0528(7) 0.0326(5) -0.0018(5) -0.0045(4) 0.0057(5)
    C7 0.0356(6) 0.0426(6) 0.0382(6) -0.0008(4) -0.0042(5) 0.0025(4)
    C8 0.0361(6) 0.0345(6) 0.0379(6) 0.0006(4) -0.0034(4) 0.0011(4)
    C9 0.0348(5) 0.0269(5) 0.0356(5) -0.0001(4) -0.0053(4) 0.0016(4)
    C10 0.0388(5) 0.0324(5) 0.0293(5) -0.0012(4) 0.0001(4) -0.0003(4)
    C11 0.0299(5) 0.0302(5) 0.0338(5) -0.0006(4) 0.0016(4) -0.0001(4)
    C12 0.0312(5) 0.0221(5) 0.0315(5) 0.0001(3) -0.0002(4) 0.0012(4)
    C13 0.0335(5) 0.0411(6) 0.0319(5) 0.0060(4) 0.0009(4) -0.0022(4)
    C14 0.0304(5) 0.0434(6) 0.0393(6) 0.0064(4) -0.0013(4) -0.0007(5)
    C15 0.0293(5) 0.0249(5) 0.0300(5) -0.0009(4) 0.0008(4) 0.0020(4)
    C16 0.0319(5) 0.0316(5) 0.0343(5) 0.0047(4) 0.0014(4) -0.0016(4)
    C17 0.0351(5) 0.0330(5) 0.0310(5) -0.0002(4) 0.0005(4) -0.0033(4)
    C18 0.0298(5) 0.0300(5) 0.0346(5) -0.0044(4) -0.0020(4) 0.0020(4)
    C19 0.0276(5) 0.0342(5) 0.0391(5) 0.0032(4) -0.0006(4) -0.0011(4)
    C20 0.0304(5) 0.0309(5) 0.0323(5) 0.0014(4) 0.0017(4) -0.0033(4)
    C21 0.0312(5) 0.0365(6) 0.0375(6) -0.0030(4) -0.0015(4) 0.0005(4)
    C22 0.0330(5) 0.0461(6) 0.0374(6) -0.0026(4) -0.0026(4) -0.0007(4)
    C23 0.0344(6) 0.0607(7) 0.0317(5) -0.0029(5) -0.0031(4) -0.0023(5)
    C24 0.0420(6) 0.0419(6) 0.0394(6) -0.0032(5) -0.0036(4) -0.0013(5)
    C25 0.0415(6) 0.0599(8) 0.0479(7) -0.0104(5) -0.0007(5) 0.0020(5)
    C26 0.0401(7) 0.0682(8) 0.0480(7) 0.0049(6) 0.0079(5) 0.0065(6)
    C27 0.0494(7) 0.0566(8) 0.0523(7) 0.0125(6) 0.0025(5) 0.0084(6)
    C28 0.0464(6) 0.0425(6) 0.0408(6) 0.0004(5) -0.0026(5) 0.0045(5)
_geom_special_details
;
 All esds (except the esd in the dihedral angle between two l.s. planes)
 are estimated using the full covariance matrix.  The cell esds are taken
 into account individually in the estimation of esds in distances, angles
 and torsion angles; correlations between esds in cell parameters are only
 used when they are defined by crystal symmetry.  An approximate (isotropic)
 treatment of cell esds is used for estimating esds involving l.s. planes.
;
loop_
    _geom_bond_atom_site_label_1
    _geom_bond_atom_site_label_2
    _geom_bond_site_symmetry_2
    _geom_bond_distance
    _geom_bond_publ_flag
    N1 C5 . 1.4592(14) ?
    N1 C6 . 1.4595(14) ?
    N1 C1 . 1.4599(14) ?
    N2 C28 . 1.4596(15) ?
    N2 C24 . 1.4614(14) ?
    N2 C23 . 1.4616(14) ?
    C1 C2 . 1.5194(16) ?
    C1 H1A . 0.9800 ?
    C1 H1B . 0.9800 ?
    C2 C3 . 1.5113(18) ?
    C2 H2A . 0.9800 ?
    C2 H2B . 0.9800 ?
    C3 C4 . 1.5126(19) ?
    C3 H3A . 0.9800 ?
    C3 H3B . 0.9800 ?
    C4 C5 . 1.5210(16) ?
    C4 H4A . 0.9800 ?
    C4 H4B . 0.9800 ?
    C5 H5A . 0.9800 ?
    C5 H5B . 0.9800 ?
    C6 C7 . 1.4776(14) ?
    C6 H6A . 0.9800 ?
    C6 H6B . 0.9800 ?
    C7 C8 . 1.1980(15) ?
    C8 C9 . 1.4360(13) ?
    C9 C14 . 1.3921(15) ?
    C9 C10 . 1.3956(14) ?
    C10 C11 . 1.3810(14) ?
    C10 H10A . 0.9400 ?
    C11 C12 . 1.3944(14) ?
    C11 H11A . 0.9400 ?
    C12 C13 . 1.3979(13) ?
    C12 C15 . 1.4817(13) ?
    C13 C14 . 1.3814(14) ?
    C13 H13A . 0.9400 ?
    C14 H14A . 0.9400 ?
    C15 C16 . 1.3964(13) ?
    C15 C20 . 1.3985(13) ?
    C16 C17 . 1.3787(13) ?
    C16 H16A . 0.9400 ?
    C17 C18 . 1.3938(14) ?
    C17 H17A . 0.9400 ?
    C18 C19 . 1.3974(14) ?
    C18 C21 . 1.4352(13) ?
    C19 C20 . 1.3849(13) ?
    C19 H19A . 0.9400 ?
    C20 H20A . 0.9400 ?
    C21 C22 . 1.1984(15) ?
    C22 C23 . 1.4807(14) ?
    C23 H23A . 0.9800 ?
    C23 H23B . 0.9800 ?
    C24 C25 . 1.5176(15) ?
    C24 H24A . 0.9800 ?
    C24 H24B . 0.9800 ?
    C25 C26 . 1.5123(18) ?
    C25 H25A . 0.9800 ?
    C25 H25B . 0.9800 ?
    C26 C27 . 1.5133(18) ?
    C26 H26A . 0.9800 ?
    C26 H26B . 0.9800 ?
    C27 C28 . 1.5177(16) ?
    C27 H27A . 0.9800 ?
    C27 H27B . 0.9800 ?
    C28 H28A . 0.9800 ?
    C28 H28B . 0.9800 ?
loop_
    _geom_angle_atom_site_label_1
    _geom_angle_atom_site_label_2
    _geom_angle_atom_site_label_3
    _geom_angle_site_symmetry_1
    _geom_angle_site_symmetry_3
    _geom_angle
    _geom_angle_publ_flag
    C5 N1 C6 . . 111.59(9) ?
    C5 N1 C1 . . 110.87(8) ?
    C6 N1 C1 . . 111.31(8) ?
    C28 N2 C24 . . 111.19(8) ?
    C28 N2 C23 . . 111.30(9) ?
    C24 N2 C23 . . 111.03(9) ?
    N1 C1 C2 . . 111.04(9) ?
    N1 C1 H1A . . 109.4 ?
    C2 C1 H1A . . 109.4 ?
    N1 C1 H1B . . 109.4 ?
    C2 C1 H1B . . 109.4 ?
    H1A C1 H1B . . 108.0 ?
    C3 C2 C1 . . 110.89(10) ?
    C3 C2 H2A . . 109.5 ?
    C1 C2 H2A . . 109.5 ?
    C3 C2 H2B . . 109.5 ?
    C1 C2 H2B . . 109.5 ?
    H2A C2 H2B . . 108.0 ?
    C2 C3 C4 . . 110.24(10) ?
    C2 C3 H3A . . 109.6 ?
    C4 C3 H3A . . 109.6 ?
    C2 C3 H3B . . 109.6 ?
    C4 C3 H3B . . 109.6 ?
    H3A C3 H3B . . 108.1 ?
    C3 C4 C5 . . 110.71(10) ?
    C3 C4 H4A . . 109.5 ?
    C5 C4 H4A . . 109.5 ?
    C3 C4 H4B . . 109.5 ?
    C5 C4 H4B . . 109.5 ?
    H4A C4 H4B . . 108.1 ?
    N1 C5 C4 . . 110.83(9) ?
    N1 C5 H5A . . 109.5 ?
    C4 C5 H5A . . 109.5 ?
    N1 C5 H5B . . 109.5 ?
    C4 C5 H5B . . 109.5 ?
    H5A C5 H5B . . 108.1 ?
    N1 C6 C7 . . 115.27(9) ?
    N1 C6 H6A . . 108.5 ?
    C7 C6 H6A . . 108.5 ?
    N1 C6 H6B . . 108.5 ?
    C7 C6 H6B . . 108.5 ?
    H6A C6 H6B . . 107.5 ?
    C8 C7 C6 . . 179.62(12) ?
    C7 C8 C9 . . 175.36(11) ?
    C14 C9 C10 . . 118.25(9) ?
    C14 C9 C8 . . 122.49(9) ?
    C10 C9 C8 . . 119.26(9) ?
    C11 C10 C9 . . 121.15(9) ?
    C11 C10 H10A . . 119.4 ?
    C9 C10 H10A . . 119.4 ?
    C10 C11 C12 . . 120.92(9) ?
    C10 C11 H11A . . 119.5 ?
    C12 C11 H11A . . 119.5 ?
    C11 C12 C13 . . 117.61(9) ?
    C11 C12 C15 . . 121.50(8) ?
    C13 C12 C15 . . 120.90(8) ?
    C14 C13 C12 . . 121.63(9) ?
    C14 C13 H13A . . 119.2 ?
    C12 C13 H13A . . 119.2 ?
    C13 C14 C9 . . 120.42(9) ?
    C13 C14 H14A . . 119.8 ?
    C9 C14 H14A . . 119.8 ?
    C16 C15 C20 . . 117.33(9) ?
    C16 C15 C12 . . 120.78(8) ?
    C20 C15 C12 . . 121.89(8) ?
    C17 C16 C15 . . 121.39(9) ?
    C17 C16 H16A . . 119.3 ?
    C15 C16 H16A . . 119.3 ?
    C16 C17 C18 . . 121.11(9) ?
    C16 C17 H17A . . 119.4 ?
    C18 C17 H17A . . 119.4 ?
    C17 C18 C19 . . 118.03(9) ?
    C17 C18 C21 . . 119.27(9) ?
    C19 C18 C21 . . 122.69(9) ?
    C20 C19 C18 . . 120.59(9) ?
    C20 C19 H19A . . 119.7 ?
    C18 C19 H19A . . 119.7 ?
    C19 C20 C15 . . 121.48(9) ?
    C19 C20 H20A . . 119.3 ?
    C15 C20 H20A . . 119.3 ?
    C22 C21 C18 . . 174.81(11) ?
    C21 C22 C23 . . 177.50(11) ?
    N2 C23 C22 . . 114.63(9) ?
    N2 C23 H23A . . 108.6 ?
    C22 C23 H23A . . 108.6 ?
    N2 C23 H23B . . 108.6 ?
    C22 C23 H23B . . 108.6 ?
    H23A C23 H23B . . 107.6 ?
    N2 C24 C25 . . 111.07(9) ?
    N2 C24 H24A . . 109.4 ?
    C25 C24 H24A . . 109.4 ?
    N2 C24 H24B . . 109.4 ?
    C25 C24 H24B . . 109.4 ?
    H24A C24 H24B . . 108.0 ?
    C26 C25 C24 . . 110.61(10) ?
    C26 C25 H25A . . 109.5 ?
    C24 C25 H25A . . 109.5 ?
    C26 C25 H25B . . 109.5 ?
    C24 C25 H25B . . 109.5 ?
    H25A C25 H25B . . 108.1 ?
    C25 C26 C27 . . 110.31(10) ?
    C25 C26 H26A . . 109.6 ?
    C27 C26 H26A . . 109.6 ?
    C25 C26 H26B . . 109.6 ?
    C27 C26 H26B . . 109.6 ?
    H26A C26 H26B . . 108.1 ?
    C26 C27 C28 . . 110.76(10) ?
    C26 C27 H27A . . 109.5 ?
    C28 C27 H27A . . 109.5 ?
    C26 C27 H27B . . 109.5 ?
    C28 C27 H27B . . 109.5 ?
    H27A C27 H27B . . 108.1 ?
    N2 C28 C27 . . 111.13(9) ?
    N2 C28 H28A . . 109.4 ?
    C27 C28 H28A . . 109.4 ?
    N2 C28 H28B . . 109.4 ?
    C27 C28 H28B . . 109.4 ?
    H28A C28 H28B . . 108.0 ?
loop_
    _geom_torsion_atom_site_label_1
    _geom_torsion_atom_site_label_2
    _geom_torsion_atom_site_label_3
    _geom_torsion_atom_site_label_4
    _geom_torsion_site_symmetry_1
    _geom_torsion_site_symmetry_2
    _geom_torsion_site_symmetry_3
    _geom_torsion_site_symmetry_4
    _geom_torsion
    _geom_torsion_publ_flag
    C5 N1 C1 C2 . . . . 59.37(11) ?
    C6 N1 C1 C2 . . . . -175.79(9) ?
    N1 C1 C2 C3 . . . . -56.43(13) ?
    C1 C2 C3 C4 . . . . 53.55(14) ?
    C2 C3 C4 C5 . . . . -53.83(14) ?
    C6 N1 C5 C4 . . . . 175.67(9) ?
    C1 N1 C5 C4 . . . . -59.65(11) ?
    C3 C4 C5 N1 . . . . 57.03(13) ?
    C5 N1 C6 C7 . . . . 62.09(12) ?
    C1 N1 C6 C7 . . . . -62.35(12) ?
    C14 C9 C10 C11 . . . . -0.34(14) ?
    C8 C9 C10 C11 . . . . 179.46(9) ?
    C9 C10 C11 C12 . . . . -0.38(14) ?
    C10 C11 C12 C13 . . . . 0.76(14) ?
    C10 C11 C12 C15 . . . . -179.51(8) ?
    C11 C12 C13 C14 . . . . -0.43(15) ?
    C15 C12 C13 C14 . . . . 179.83(9) ?
    C12 C13 C14 C9 . . . . -0.29(16) ?
    C10 C9 C14 C13 . . . . 0.67(15) ?
    C8 C9 C14 C13 . . . . -179.13(9) ?
    C11 C12 C15 C16 . . . . 154.88(10) ?
    C13 C12 C15 C16 . . . . -25.40(13) ?
    C11 C12 C15 C20 . . . . -26.18(13) ?
    C13 C12 C15 C20 . . . . 153.55(10) ?
    C20 C15 C16 C17 . . . . -2.33(14) ?
    C12 C15 C16 C17 . . . . 176.66(8) ?
    C15 C16 C17 C18 . . . . 0.11(15) ?
    C16 C17 C18 C19 . . . . 2.24(14) ?
    C16 C17 C18 C21 . . . . -176.50(9) ?
    C17 C18 C19 C20 . . . . -2.32(14) ?
    C21 C18 C19 C20 . . . . 176.37(9) ?
    C18 C19 C20 C15 . . . . 0.08(15) ?
    C16 C15 C20 C19 . . . . 2.24(14) ?
    C12 C15 C20 C19 . . . . -176.74(8) ?
    C28 N2 C23 C22 . . . . -61.65(12) ?
    C24 N2 C23 C22 . . . . 62.79(12) ?
    C28 N2 C24 C25 . . . . -58.93(11) ?
    C23 N2 C24 C25 . . . . 176.57(9) ?
    N2 C24 C25 C26 . . . . 56.67(12) ?
    C24 C25 C26 C27 . . . . -54.12(13) ?
    C25 C26 C27 C28 . . . . 53.94(14) ?
    C24 N2 C28 C27 . . . . 58.70(11) ?
    C23 N2 C28 C27 . . . . -176.96(9) ?
    C26 C27 C28 N2 . . . . -56.26(13) ?
_shelx_hkl_file
;
  -2   0   0  100.46    5.28
  -2   0   0  105.92    5.66
  -2   0   0  101.50    5.66
   2   0   0  103.41    5.28
   2   0   0  100.01    5.66
   4   0   0   16.29    0.98
  -4   0   0   18.73    0.91
  -4   0   0   18.78    0.91
   4   0   0   18.23    0.91
   4   0   0   16.72    0.92
   4   0   0   17.54    0.91
  -4   0   0   15.89    0.98
  -4   0   0   17.01    0.92
  -6   0   0  257.32   13.69
  -6   0   0  241.06   12.78
  -6   0   0  268.92   12.59
  -6   0   0  259.09   12.60
   6   0   0  248.15   12.59
   6   0   0  232.69   12.77
   6   0   0  263.77   13.70
   6   0   0  247.35   12.60
  -6   0   0  208.84   12.91
  -8   0   0  278.66   13.01
  -8   0   0  247.57   13.20
  -8   0   0  270.01   13.01
   8   0   0  267.97   14.15
   8   0   0  242.85   13.01
  -8   0   0  252.60   14.13
  -8   0   0  240.50   13.33
   8   0   0  244.02   13.19
   8   0   0  249.45   12.99
   8   0   0  256.13   13.20
  10   0   0   74.49    4.15
  10   0   0   80.41    4.43
  10   0   0   82.39    4.09
 -10   0   0   74.87    4.19
 -10   0   0   78.26    4.14
 -10   0   0   88.26    4.09
  10   0   0   77.16    4.09
 -10   0   0   75.61    4.43
  10   0   0   82.44    4.17
 -10   0   0   88.15    4.09
  12   0   0    4.91    0.31
 -12   0   0    5.54    0.32
  12   0   0    5.14    0.30
 -12   0   0    5.02    0.32
 -12   0   0    5.16    0.30
  12   0   0    5.10    0.29
  12   0   0    5.37    0.31
 -12   0   0    5.59    0.31
 -12   0   0    5.18    0.30
  12   0   0    5.48    0.32
  14   0   0  193.35    9.99
 -14   0   0  194.10   10.91
  14   0   0  192.21   10.19
  14   0   0  210.81   10.93
  14   0   0  188.68   10.19
 -14   0   0  187.48   10.19
 -14   0   0  202.68    9.99
 -14   0   0  205.49    9.99
  14   0   0  196.15    9.98
 -14   0   0  193.36   10.30
 -16   0   0  180.07    9.07
  16   0   0  170.60    9.06
  16   0   0  177.41    9.06
  16   0   0  187.31    9.86
  16   0   0  178.41    9.23
 -16   0   0  178.10    9.89
 -16   0   0  167.68    9.20
  16   0   0  176.71    9.23
 -16   0   0  181.74    9.06
 -16   0   0  182.01    9.34
  18   0   0  283.91   14.46
  18   0   0  276.82   14.17
  18   0   0  272.26   14.44
  18   0   0  280.73   15.48
  18   0   0  271.50   14.18
 -18   0   0  280.60   14.45
 -18   0   0  281.29   15.49
 -18   0   0  274.84   14.61
 -18   0   0  281.65   14.17
 -18   0   0  283.66   14.18
 -20   0   0   14.25    0.74
  20   0   0   14.78    0.73
  20   0   0   13.42    0.77
 -20   0   0   14.39    0.80
 -20   0   0   12.93    0.74
  20   0   0   14.16    0.80
 -20   0   0   13.70    0.76
  20   0   0   13.67    0.74
 -20   0   0   13.65    0.77
 -22   0   0  288.79   14.91
 -22   0   0  274.11   13.91
  22   0   0  268.78   13.98
 -22   0   0  246.31   14.06
 -24   0   0  174.99    9.13
 -32   0   0    2.10    0.13
 -34   0   0    0.65    0.07
 -36   0   0    9.19    0.52
 -38   0   0    0.34    0.04
  38   0   0    0.34    0.04
  40   0   0    1.96    0.13
 -40   0   0    2.18    0.13
  42   0   0    0.30    0.03
 -42   0   0    0.31    0.04
 -44   0   0    0.00    0.03
  44   0   0    0.00    0.02
 -46   0   0    0.75    0.05
  46   0   0    0.59    0.05
  -1  -1   0   -0.69    0.03
  -1  -1   0   -0.66    0.03
   1  -1   0   -0.71    0.03
  -1  -1   0   -0.72    0.03
   1  -1   0   -0.67    0.04
  -1  -1   0   -0.65    0.03
  -1  -1   0   -0.63    0.04
   1  -1   0   -0.66    0.04
   1  -1   0   -0.71    0.03
  -1   1   0   -0.68    0.04
  -1   1   0   -0.65    0.04
  -1   1   0   -0.65    0.04
   1   1   0   -0.65    0.04
  -1   1   0   -0.71    0.03
   1   1   0   -0.65    0.04
   1   1   0   -0.65    0.04
  -3  -1   0    0.61    0.06
   3  -1   0    0.48    0.06
   3  -1   0    0.43    0.06
   3  -1   0    0.57    0.06
   3  -1   0    0.57    0.06
   3  -1   0    0.52    0.06
  -3  -1   0    0.67    0.07
  -3  -1   0    0.51    0.06
  -3  -1   0    0.52    0.06
   3  -1   0    0.55    0.05
  -3  -1   0    0.52    0.06
   3   1   0    0.64    0.07
   3   1   0    0.53    0.06
   3   1   0    0.60    0.06
   3   1   0    0.66    0.06
  -3   1   0    0.51    0.05
  -3   1   0    0.48    0.06
  -3   1   0    0.60    0.06
  -3   1   0    0.59    0.07
  -5  -1   0    0.32    0.03
  -5  -1   0    0.29    0.05
  -5  -1   0    0.35    0.04
   5  -1   0    0.33    0.04
   5  -1   0    0.39    0.04
  -5  -1   0    0.39    0.04
  -5  -1   0    0.34    0.04
  -5  -1   0    0.32    0.03
   5  -1   0    0.34    0.03
   5  -1   0    0.40    0.04
   5  -1   0    0.33    0.04
  -5   1   0    0.35    0.05
   5   1   0    0.34    0.04
   5   1   0    0.33    0.04
  -5   1   0    0.37    0.05
  -5   1   0    0.32    0.04
   5   1   0    0.30    0.03
   5   1   0    0.39    0.05
  -5   1   0    0.32    0.03
   7  -1   0    0.40    0.04
  -7  -1   0    0.37    0.06
   7  -1   0    0.39    0.05
  -7  -1   0    0.35    0.05
  -7  -1   0    0.35    0.04
   7  -1   0    0.35    0.05
  -7  -1   0    0.35    0.04
  -7  -1   0    0.36    0.04
   7  -1   0    0.39    0.04
   7  -1   0    0.42    0.06
  -7   1   0    0.34    0.05
   7   1   0    0.46    0.05
   7   1   0    0.35    0.05
  -7   1   0    0.32    0.04
  -7   1   0    0.37    0.06
  -7   1   0    0.38    0.05
   7   1   0    0.39    0.04
   7   1   0    0.34    0.06
   9  -1   0    0.36    0.04
   9  -1   0    0.32    0.06
  -9  -1   0    0.34    0.05
   9  -1   0    0.41    0.05
   9  -1   0    0.41    0.04
   9  -1   0    0.34    0.05
  -9  -1   0    0.41    0.06
  -9  -1   0    0.32    0.04
  -9  -1   0    0.37    0.05
  -9  -1   0    0.40    0.04
  -9   1   0    0.36    0.06
   9   1   0    0.33    0.05
  -9   1   0    0.33    0.06
   9   1   0    0.37    0.04
  -9   1   0    0.37    0.05
   9   1   0    0.40    0.06
  -9   1   0    0.30    0.04
   9   1   0    0.43    0.06
  11  -1   0    0.00    0.04
 -11  -1   0    0.04    0.03
 -11  -1   0    0.08    0.03
  11  -1   0    0.03    0.04
 -11  -1   0    0.05    0.03
 -11  -1   0    0.00    0.05
  11  -1   0    0.04    0.04
 -11  -1   0    0.00    0.04
  11  -1   0    0.05    0.03
 -11   1   0    0.00    0.04
  11   1   0    0.05    0.03
 -11   1   0    0.06    0.03
  11   1   0    0.00    0.04
  11   1   0    0.09    0.04
  11   1   0    0.08    0.05
  11   1   0    0.03    0.01
 -11   1   0    0.08    0.04
 -11   1   0    0.04    0.05
  13  -1   0    0.30    0.05
 -13  -1   0    0.20    0.04
 -13  -1   0    0.22    0.04
 -13  -1   0    0.16    0.03
 -13  -1   0    0.17    0.06
  13  -1   0    0.18    0.05
  13  -1   0    0.23    0.04
 -13  -1   0    0.23    0.05
  13  -1   0    0.25    0.06
  13   1   0    0.17    0.02
 -13   1   0    0.30    0.05
  13   1   0    0.17    0.05
  13   1   0    0.21    0.06
 -13   1   0    0.19    0.04
 -13   1   0    0.24    0.06
  13   1   0    0.16    0.04
  13   1   0    0.22    0.05
 -13   1   0    0.26    0.06
 -15  -1   0    0.18    0.04
 -15  -1   0    0.22    0.04
 -15  -1   0    0.15    0.05
 -15  -1   0    0.28    0.07
  15  -1   0    0.22    0.04
  15  -1   0    0.12    0.05
  15  -1   0    0.18    0.05
  15  -1   0    0.19    0.06
 -15  -1   0    0.24    0.05
  15  -1   0    0.28    0.04
 -15   1   0    0.20    0.05
  15   1   0    0.17    0.02
  15   1   0    0.31    0.07
  15   1   0    0.16    0.04
 -15   1   0    0.22    0.05
  15   1   0    0.20    0.06
  15   1   0    0.23    0.05
 -15   1   0    0.19    0.06
 -15   1   0    0.13    0.07
 -17  -1   0    0.00    0.04
 -17  -1   0   -0.02    0.04
  17  -1   0    0.05    0.05
  17  -1   0    0.00    0.03
 -17  -1   0    0.02    0.04
 -17  -1   0    0.07    0.06
 -17  -1   0    0.03    0.04
  17  -1   0    0.07    0.03
  17  -1   0    0.00    0.05
  17  -1   0    0.07    0.05
 -17   1   0    0.07    0.06
  17   1   0    0.01    0.04
 -17   1   0   -0.01    0.04
  17   1   0    0.08    0.06
  17   1   0    0.01    0.04
  17   1   0   -0.04    0.05
 -17   1   0    0.07    0.04
 -17   1   0    0.01    0.06
 -19  -1   0    0.28    0.06
  19  -1   0    0.20    0.07
  19  -1   0    0.27    0.06
  19  -1   0    0.20    0.07
 -19  -1   0    0.30    0.05
  19  -1   0    0.31    0.05
  19  -1   0    0.29    0.05
 -19  -1   0    0.30    0.05
 -19  -1   0    0.29    0.08
  19   1   0    0.12    0.07
 -19   1   0    0.27    0.06
 -19   1   0    0.34    0.08
 -21  -1   0    0.14    0.05
  21  -1   0    0.02    0.03
 -21  -1   0    0.04    0.05
 -21  -1   0    0.09    0.04
  21  -1   0    0.07    0.04
 -21  -1   0    0.09    0.08
  21  -1   0    0.03    0.05
 -21   1   0    0.04    0.04
 -21   1   0    0.10    0.07
  23  -1   0    0.02    0.04
  23  -1   0    0.06    0.05
 -23  -1   0    0.02    0.04
 -23  -1   0    0.05    0.05
  23  -1   0    0.02    0.04
 -23  -1   0    0.03    0.05
 -23   1   0    0.03    0.05
  25  -1   0    0.12    0.04
 -25  -1   0    0.08    0.05
 -25  -1   0    0.05    0.06
 -25   1   0    0.11    0.04
  27  -1   0    0.06    0.02
  27  -1   0    0.08    0.04
 -27  -1   0    0.11    0.03
 -29  -1   0    0.26    0.04
  29  -1   0    0.19    0.03
  31  -1   0    0.21    0.03
 -31  -1   0    0.22    0.04
  33  -1   0    0.29    0.04
 -33  -1   0    0.41    0.04
 -35  -1   0    0.06    0.03
  35  -1   0    0.06    0.03
  37  -1   0    0.04    0.03
 -37  -1   0    0.02    0.03
 -39  -1   0    0.67    0.06
  39  -1   0    0.60    0.06
 -39   1   0    0.64    0.06
  41  -1   0    1.59    0.10
 -41  -1   0    1.44    0.10
 -41   1   0    1.30    0.09
 -43  -1   0    1.11    0.07
  43  -1   0    1.11    0.07
 -43  -1   0    1.08    0.08
 -43   1   0    1.02    0.07
  43   1   0    0.96    0.07
 -45  -1   0    0.43    0.03
  45  -1   0    0.45    0.04
 -45  -1   0    0.40    0.04
  45   1   0    0.37    0.04
 -45   1   0    0.32    0.04
 -47  -1   0    0.00    0.01
  47  -1   0    0.00    0.02
 -47  -1   0   -0.02    0.02
 -47   1   0    0.01    0.02
  47   1   0    0.01    0.02
   0   2   0 1000.00   55.24
  -2  -2   0  722.41   33.96
   2  -2   0  696.57   33.95
  -2   2   0  601.74   34.46
   2   2   0  660.55   33.95
   2   2   0  737.09   33.97
  -2   2   0  691.74   33.94
  -2   2   0  681.08   33.96
  -2   2   0  632.45   36.92
   2   2   0  589.13   36.91
   4  -2   0    2.21    0.15
   4  -2   0    2.19    0.13
   4  -2   0    2.50    0.14
  -4  -2   0    2.41    0.14
   4  -2   0    2.29    0.15
  -4  -2   0    2.38    0.13
  -4  -2   0    2.30    0.14
   4  -2   0    2.23    0.15
  -4  -2   0    2.51    0.15
  -4  -2   0    2.18    0.14
   4   2   0    2.12    0.15
  -4   2   0    1.81    0.13
  -4   2   0    2.13    0.15
   4   2   0    2.20    0.15
   4   2   0    1.96    0.13
  -4   2   0    2.61    0.16
  -4   2   0    2.28    0.15
   4   2   0    2.40    0.15
   6  -2   0  164.05   10.71
  -6  -2   0  207.12   10.20
  -6  -2   0  175.36   10.72
  -6  -2   0  207.84    9.88
   6  -2   0  213.43    9.91
   6  -2   0  203.61   10.07
   6  -2   0  198.80   10.79
   6  -2   0  199.40   10.51
   6  -2   0  192.18    9.87
  -6  -2   0  198.04   10.51
  -6  -2   0  210.27   10.80
  -6  -2   0  203.88   10.08
  -6  -2   0  196.89    9.89
   6   2   0  202.73    9.89
  -6   2   0  207.40    9.89
   6   2   0  168.18   10.01
  -6   2   0  168.56   10.71
   6   2   0  202.30    9.88
   6   2   0  184.82   10.72
  -6   2   0  196.84    9.87
  -6   2   0  178.02   10.02
  -8  -2   0   50.20    2.53
   8  -2   0   49.45    2.48
   8  -2   0   50.45    2.48
   8  -2   0   51.17    2.61
   8  -2   0   48.36    2.68
  -8  -2   0   49.47    2.50
   8  -2   0   51.00    2.50
  -8  -2   0   50.85    2.48
  -8   2   0   42.47    2.50
  -8   2   0   50.61    2.48
  -8   2   0   50.15    2.48
   8   2   0   43.22    2.50
   8   2   0   43.22    2.68
   8   2   0   48.39    2.48
   8   2   0   48.90    2.48
  -8   2   0   45.36    2.68
 -10  -2   0    1.08    0.08
  10  -2   0    0.87    0.09
  10  -2   0    0.90    0.09
  10  -2   0    1.06    0.10
 -10  -2   0    0.97    0.08
  10  -2   0    1.14    0.08
  10  -2   0    1.10    0.07
 -10  -2   0    0.99    0.09
 -10  -2   0    1.06    0.08
 -10  -2   0    0.95    0.10
 -10   2   0    0.94    0.08
  10   2   0    0.88    0.09
 -10   2   0    1.02    0.10
  10   2   0    0.80    0.08
 -10   2   0    0.99    0.10
  10   2   0    1.18    0.11
  10   2   0    1.03    0.10
 -10   2   0    0.99    0.09
 -12  -2   0   15.62    0.80
  12  -2   0   15.82    0.86
 -12  -2   0   14.48    0.80
  12  -2   0   15.20    0.83
 -12  -2   0   14.67    0.81
  12  -2   0   15.28    0.81
  12  -2   0   15.30    0.79
  12  -2   0   14.69    0.80
 -12  -2   0   15.75    0.81
 -12  -2   0   15.15    0.85
 -12   2   0   14.85    0.81
  12   2   0   15.46    0.81
 -12   2   0   14.60    0.81
  12   2   0   14.40    0.81
  14  -2   0   37.79    2.06
  14  -2   0   38.12    1.92
 -14  -2   0   38.06    1.92
 -14  -2   0   38.26    1.94
  14  -2   0   36.36    1.91
 -14  -2   0   35.51    1.92
  14  -2   0   37.84    1.92
 -14  -2   0   37.62    2.06
 -14  -2   0   34.35    1.91
 -14   2   0   34.36    1.92
 -14   2   0   37.06    1.92
  14   2   0   39.85    1.93
  14   2   0   34.92    1.92
  16  -2   0    4.05    0.26
 -16  -2   0    3.89    0.27
 -16  -2   0    4.34    0.25
 -16  -2   0    4.04    0.24
  16  -2   0    3.94    0.25
  16  -2   0    4.26    0.23
 -16  -2   0    4.39    0.24
  16  -2   0    4.11    0.23
 -16   2   0    3.30    0.26
  16   2   0    3.49    0.26
  18  -2   0   26.26    1.49
  18  -2   0   27.23    1.39
 -18  -2   0   26.81    1.40
 -18  -2   0   27.06    1.39
  18  -2   0   22.63    1.38
 -18  -2   0   28.47    1.49
  18  -2   0   26.60    1.38
 -20  -2   0    0.07    0.04
  20  -2   0    0.10    0.03
  20  -2   0    0.10    0.06
 -20  -2   0    0.07    0.05
 -20  -2   0    0.06    0.04
  20  -2   0    0.11    0.04
 -22  -2   0    0.57    0.07
  22  -2   0    0.42    0.06
 -22  -2   0    0.44    0.07
  22  -2   0    0.37    0.08
 -22  -2   0    0.51    0.06
  22  -2   0    0.52    0.07
 -24  -2   0   11.18    0.61
  24  -2   0    9.99    0.57
 -24  -2   0   11.35    0.58
  24  -2   0   10.71    0.56
  24  -2   0   10.31    0.62
  24  -2   0   10.77    0.57
 -24  -2   0    9.26    0.57
 -24  -2   0    9.63    0.57
  26  -2   0    2.92    0.18
 -26  -2   0    2.63    0.20
 -26  -2   0    2.74    0.15
  26  -2   0    2.60    0.17
 -26  -2   0    2.71    0.19
  26  -2   0    2.72    0.21
  26  -2   0    2.38    0.15
 -26  -2   0    2.36    0.15
 -28  -2   0    0.68    0.10
  28  -2   0    0.85    0.06
 -28  -2   0    0.89    0.07
 -28  -2   0    0.80    0.06
  28  -2   0    0.85    0.09
 -28  -2   0    0.92    0.10
 -30  -2   0   22.60    1.21
 -30  -2   0   20.43    1.18
  30  -2   0   22.55    1.20
  30  -2   0   21.74    1.16
 -32  -2   0   40.80    2.27
 -32  -2   0   44.92    2.32
  32  -2   0   41.07    2.32
  34  -2   0    4.92    0.29
 -34  -2   0    5.05    0.31
 -34  -2   0    5.55    0.29
 -34  -2   0    4.68    0.29
 -36  -2   0    6.17    0.39
 -36  -2   0    6.14    0.36
 -36  -2   0    6.62    0.36
  36  -2   0    6.77    0.36
  38  -2   0    3.73    0.21
 -38  -2   0    3.67    0.22
 -38  -2   0    3.61    0.23
 -38  -2   0    3.63    0.21
 -40  -2   0    0.14    0.03
 -40  -2   0    0.13    0.04
 -40  -2   0    0.08    0.02
  40  -2   0    0.10    0.03
 -42  -2   0    1.22    0.09
 -42  -2   0    1.22    0.10
  42  -2   0    1.33    0.08
 -42  -2   0    1.17    0.08
 -42   2   0    1.29    0.09
 -44  -2   0    0.01    0.03
 -44  -2   0    0.03    0.03
  44  -2   0    0.02    0.02
 -44  -2   0    0.03    0.02
 -44   2   0    0.00    0.02
  46  -2   0    5.78    0.28
  46  -2   0    4.39    0.28
   1  -3   0    0.36    0.04
   1  -3   0    0.32    0.05
  -1  -3   0    0.27    0.04
   1  -3   0    0.27    0.06
   1  -3   0    0.28    0.06
  -1  -3   0    0.07    0.06
  -1  -3   0    0.23    0.05
  -1  -3   0    0.18    0.05
  -1  -3   0    0.28    0.06
  -1   3   0    0.33    0.06
   1   3   0    0.25    0.07
  -1   3   0    0.21    0.07
   1   3   0    0.26    0.06
   3  -3   0    2.12    0.15
  -3  -3   0    2.14    0.15
   3  -3   0    2.21    0.15
   3  -3   0    2.15    0.16
  -3  -3   0    2.21    0.16
  -3  -3   0    2.04    0.15
   3  -3   0    2.36    0.14
  -3  -3   0    2.36    0.14
   3   3   0    2.06    0.16
   3   3   0    2.07    0.16
  -3   3   0    2.14    0.16
  -3   3   0    2.03    0.15
  -5  -3   0    9.39    0.49
  -5  -3   0    8.53    0.51
  -5  -3   0    9.19    0.52
  -5  -3   0    9.46    0.53
   5  -3   0    9.48    0.49
   5  -3   0    9.48    0.51
   5  -3   0    9.05    0.53
   5  -3   0    8.79    0.50
  -5   3   0    8.55    0.51
   5   3   0    9.12    0.51
  -7  -3   0   15.09    0.88
   7  -3   0   17.27    0.90
   7  -3   0   15.52    0.87
  -7  -3   0   16.24    0.86
  -7  -3   0   17.38    0.93
   7  -3   0   17.25    0.86
  -7  -3   0   16.35    0.90
   7  -3   0   17.05    0.93
  -7   3   0   14.64    0.88
   9  -3   0   19.96    0.99
   9  -3   0   20.43    1.04
   9  -3   0   19.69    1.07
  -9  -3   0   18.58    1.00
  -9  -3   0   18.46    0.99
  -9  -3   0   16.13    1.00
   9  -3   0   17.28    0.99
  -9  -3   0   19.74    1.04
  11  -3   0   18.69    1.05
 -11  -3   0   18.71    0.98
 -11  -3   0   18.16    1.04
  11  -3   0   19.03    0.97
  11  -3   0   19.11    1.02
 -11  -3   0   18.41    1.03
 -11  -3   0   17.42    0.99
 -13  -3   0   11.11    0.62
 -13  -3   0   11.38    0.66
  13  -3   0   11.57    0.61
  13  -3   0   11.57    0.64
  13  -3   0   11.05    0.66
 -13  -3   0   11.63    0.62
 -13  -3   0   11.49    0.65
 -15  -3   0    5.38    0.30
 -15  -3   0    5.46    0.30
 -15  -3   0    5.03    0.32
 -15  -3   0    5.14    0.32
  15  -3   0    5.05    0.33
  15  -3   0    5.16    0.30
  15  -3   0    5.02    0.29
  15  -3   0    5.10    0.29
  17  -3   0    1.47    0.12
 -17  -3   0    1.50    0.12
  17  -3   0    1.58    0.11
 -17  -3   0    1.41    0.12
  17  -3   0    1.44    0.14
 -17  -3   0    1.58    0.13
 -17  -3   0    1.51    0.13
  19  -3   0    0.38    0.04
 -19  -3   0    0.39    0.04
 -19  -3   0    0.41    0.06
  19  -3   0    0.46    0.06
  19  -3   0    0.42    0.07
 -19  -3   0    0.48    0.07
 -19  -3   0    0.39    0.08
  19  -3   0    0.36    0.08
 -19  -3   0    0.41    0.07
 -21  -3   0    0.00    0.02
  21  -3   0   -0.01    0.03
  21  -3   0   -0.01    0.01
 -21  -3   0    0.13    0.06
 -21  -3   0    0.06    0.05
  21  -3   0   -0.01    0.06
  21  -3   0    0.02    0.02
  21  -3   0   -0.01    0.04
 -21  -3   0    0.02    0.03
 -21  -3   0   -0.02    0.02
 -21  -3   0    0.06    0.05
 -21  -3   0    0.00    0.02
  23  -3   0    0.11    0.02
 -23  -3   0    0.08    0.03
  23  -3   0    0.07    0.06
  23  -3   0    0.16    0.08
 -23  -3   0    0.07    0.03
 -23  -3   0    0.07    0.06
 -23  -3   0    0.07    0.03
  23  -3   0    0.09    0.02
 -23  -3   0    0.09    0.05
 -23  -3   0    0.12    0.06
 -23  -3   0    0.10    0.03
  23  -3   0    0.16    0.04
 -25  -3   0    0.33    0.08
 -25  -3   0    0.35    0.04
  25  -3   0    0.35    0.09
  25  -3   0    0.38    0.06
  25  -3   0    0.41    0.04
 -25  -3   0    0.27    0.08
 -25  -3   0    0.40    0.05
 -25  -3   0    0.41    0.04
  25  -3   0    0.38    0.04
  25  -3   0    0.37    0.06
  27  -3   0    0.07    0.06
 -27  -3   0    0.02    0.05
  27  -3   0    0.01    0.02
  27  -3   0    0.03    0.05
  27  -3   0   -0.01    0.02
 -27  -3   0   -0.09    0.06
 -27  -3   0    0.06    0.03
  27  -3   0    0.01    0.08
 -27  -3   0   -0.01    0.03
 -27  -3   0   -0.01    0.03
 -27  -3   0   -0.07    0.06
 -29  -3   0    0.12    0.03
 -29  -3   0    0.19    0.03
  29  -3   0    0.19    0.03
 -29  -3   0    0.32    0.04
  29  -3   0    0.24    0.03
  29  -3   0    0.32    0.03
 -29  -3   0    0.28    0.09
 -29  -3   0    0.17    0.06
  29  -3   0    0.16    0.05
  31  -3   0    0.07    0.02
  31  -3   0    0.06    0.02
 -31  -3   0    0.07    0.03
 -31  -3   0    0.05    0.04
  31  -3   0    0.00    0.04
  31  -3   0    0.05    0.03
 -31  -3   0    0.05    0.03
 -31  -3   0   -0.06    0.08
 -33  -3   0    0.01    0.03
  33  -3   0    0.04    0.02
 -33  -3   0    0.04    0.03
  33  -3   0    0.02    0.03
  33  -3   0    0.04    0.02
 -33  -3   0    0.02    0.03
 -35  -3   0    0.97    0.07
 -35  -3   0    1.03    0.08
 -35  -3   0    0.91    0.07
  35  -3   0    0.95    0.07
  35  -3   0    0.98    0.07
 -37  -3   0    1.33    0.10
 -37  -3   0    1.45    0.09
  37  -3   0    1.46    0.09
 -37  -3   0    1.47    0.10
  39  -3   0    3.17    0.18
  39  -3   0    3.31    0.18
 -39  -3   0    3.01    0.18
 -39  -3   0    3.22    0.18
 -41  -3   0    3.43    0.21
 -41  -3   0    3.65    0.20
  41  -3   0    3.64    0.19
  41  -3   0    3.26    0.19
 -41  -3   0    3.09    0.19
 -43  -3   0    3.00    0.15
 -43  -3   0    2.30    0.16
  43  -3   0    2.69    0.15
  43  -3   0    2.47    0.14
  45  -3   0    0.44    0.04
 -45  -3   0    0.56    0.04
   0  -4   0  165.87    8.88
   0  -4   0  160.65    8.48
   0  -4   0  168.26    9.09
   0  -4   0  160.70    8.51
   2  -4   0    7.46    0.41
  -2  -4   0    7.57    0.44
  -2  -4   0    6.85    0.40
   2  -4   0    7.74    0.45
   2  -4   0    7.68    0.44
   2  -4   0    7.38    0.41
  -2  -4   0    7.58    0.41
  -2  -4   0    7.59    0.44
  -4  -4   0    2.62    0.17
   4  -4   0    2.09    0.14
   4  -4   0    2.00    0.15
   4  -4   0    2.14    0.16
  -4  -4   0    2.22    0.16
  -4  -4   0    2.44    0.15
   6  -4   0    2.31    0.17
  -6  -4   0    2.40    0.17
   6  -4   0    2.53    0.16
  -6  -4   0    2.65    0.16
  -6  -4   0    2.40    0.17
   6  -4   0    2.07    0.15
   8  -4   0    9.16    0.47
   8  -4   0    8.28    0.46
   8  -4   0    8.89    0.49
  -8  -4   0    8.17    0.47
   8  -4   0    8.37    0.51
  -8  -4   0    8.41    0.50
  10  -4   0    4.19    0.25
 -10  -4   0    4.27    0.26
 -10  -4   0    4.27    0.26
 -10  -4   0    3.84    0.23
  10  -4   0    3.70    0.26
 -10  -4   0    3.83    0.25
  10  -4   0    3.84    0.22
  10  -4   0    4.23    0.25
 -10  -4   0    4.16    0.24
  10  -4   0    4.16    0.23
  12  -4   0    4.73    0.26
 -12  -4   0    5.05    0.29
 -12  -4   0    4.82    0.30
 -12  -4   0    4.23    0.24
  12  -4   0    4.93    0.27
  12  -4   0    4.18    0.26
  12  -4   0    5.04    0.28
  12  -4   0    4.97    0.28
 -12  -4   0    4.36    0.26
  12  -4   0    4.50    0.30
  12  -4   0    4.45    0.25
 -12  -4   0    5.08    0.28
 -12  -4   0    4.55    0.26
 -14  -4   0   18.31    0.98
  14  -4   0   17.68    0.98
  14  -4   0   18.63    1.00
  14  -4   0   16.94    0.93
  14  -4   0   18.16    1.05
 -14  -4   0   17.58    1.00
  14  -4   0   19.67    0.97
  14  -4   0   18.86    0.96
  14  -4   0   19.71    1.01
 -14  -4   0   16.35    0.93
 -14  -4   0   19.37    0.97
 -14  -4   0   18.40    1.04
  14  -4   0   16.34    0.99
 -14  -4   0   19.19    1.02
  16  -4   0    1.42    0.09
 -16  -4   0    1.64    0.15
  16  -4   0    1.57    0.13
  16  -4   0    1.52    0.12
 -16  -4   0    1.51    0.14
  16  -4   0    1.50    0.10
  16  -4   0    1.70    0.12
  16  -4   0    1.48    0.09
 -16  -4   0    1.42    0.09
  16  -4   0    1.67    0.16
  16  -4   0    1.67    0.09
 -16  -4   0    1.52    0.10
 -16  -4   0    1.61    0.13
 -16  -4   0    1.61    0.09
  18  -4   0    4.20    0.26
 -18  -4   0    4.02    0.24
 -18  -4   0    4.16    0.29
  18  -4   0    4.11    0.23
 -18  -4   0    4.56    0.28
  18  -4   0    4.54    0.24
  18  -4   0    3.96    0.22
 -18  -4   0    4.34    0.24
  18  -4   0    4.38    0.25
  18  -4   0    4.26    0.30
 -18  -4   0    4.17    0.26
 -18  -4   0    3.90    0.23
 -20  -4   0    0.56    0.05
  20  -4   0    0.56    0.08
 -20  -4   0    0.57    0.06
 -20  -4   0    0.59    0.09
 -20  -4   0    0.65    0.09
  20  -4   0    0.59    0.07
  20  -4   0    0.47    0.05
 -20  -4   0    0.56    0.05
  20  -4   0    0.50    0.10
  20  -4   0    0.57    0.04
  20  -4   0    0.60    0.04
 -20  -4   0    0.67    0.10
  22  -4   0    1.13    0.14
  22  -4   0    1.23    0.08
 -22  -4   0    1.19    0.13
 -22  -4   0    1.26    0.09
 -22  -4   0    1.28    0.09
  22  -4   0    1.17    0.11
  22  -4   0    1.39    0.08
  22  -4   0    1.26    0.09
 -22  -4   0    1.37    0.08
 -22  -4   0    1.25    0.14
 -22  -4   0    1.40    0.14
  22  -4   0    1.37    0.14
  24  -4   0    1.13    0.07
 -24  -4   0    1.00    0.08
 -24  -4   0    1.16    0.07
 -24  -4   0    1.05    0.12
 -24  -4   0    0.98    0.08
 -24  -4   0    1.04    0.13
  24  -4   0    1.11    0.12
  24  -4   0    0.82    0.13
 -24  -4   0    0.85    0.11
  24  -4   0    1.12    0.07
  24  -4   0    1.12    0.08
 -26  -4   0    0.30    0.04
  26  -4   0    0.31    0.04
  26  -4   0    0.39    0.07
 -26  -4   0    0.32    0.03
  26  -4   0    0.35    0.04
 -26  -4   0    0.23    0.09
 -26  -4   0    0.33    0.05
 -28  -4   0    2.11    0.14
  28  -4   0    2.25    0.13
 -28  -4   0    2.09    0.13
  28  -4   0    2.33    0.13
 -28  -4   0    2.24    0.13
  28  -4   0    2.25    0.13
  30  -4   0    4.84    0.28
 -30  -4   0    5.24    0.28
  30  -4   0    4.94    0.28
 -30  -4   0    4.89    0.28
 -30  -4   0    4.79    0.27
  30  -4   0    5.35    0.27
  32  -4   0   13.21    0.74
 -32  -4   0   12.69    0.75
 -32  -4   0   14.65    0.74
  32  -4   0   13.55    0.71
  32  -4   0   14.06    0.75
 -34  -4   0    0.15    0.03
 -34  -4   0    0.14    0.02
  34  -4   0    0.19    0.02
  34  -4   0    0.13    0.02
  34  -4   0    0.14    0.03
 -34  -4   0    0.12    0.04
 -36  -4   0    0.00    0.03
  36  -4   0    0.04    0.03
  36  -4   0    0.00    0.01
 -36  -4   0    0.01    0.04
  38  -4   0    5.25    0.29
  38  -4   0    4.81    0.29
 -38  -4   0    5.27    0.32
 -38  -4   0    5.64    0.29
 -40  -4   0    2.46    0.17
  40  -4   0    2.78    0.16
  40  -4   0    3.16    0.16
  42  -4   0    0.47    0.04
 -42  -4   0    0.47    0.04
  -1  -5   0    0.09    0.03
   1  -5   0    0.17    0.08
  -1  -5   0    0.13    0.07
  -1  -5   0    0.04    0.07
  -1  -5   0    0.09    0.03
   1  -5   0    0.04    0.03
   1  -5   0    0.06    0.02
   1  -5   0    0.04    0.01
   1  -5   0    0.06    0.03
  -1  -5   0    0.08    0.05
   1  -5   0   -0.05    0.07
   1  -5   0    0.04    0.05
  -1  -5   0    0.04    0.02
   1  -5   0    0.06    0.03
  -3  -5   0    0.12    0.03
   3  -5   0    0.14    0.03
   3  -5   0    0.14    0.02
   3  -5   0    0.05    0.03
   3  -5   0    0.12    0.03
  -3  -5   0    0.11    0.07
   3  -5   0    0.07    0.06
  -3  -5   0    0.13    0.02
  -3  -5   0    0.15    0.03
   3  -5   0    0.09    0.03
   3  -5   0    0.13    0.03
  -3  -5   0    0.14    0.05
  -3  -5   0    0.06    0.02
  -3  -5   0    0.15    0.08
   3  -5   0    0.13    0.05
   3  -5   0    0.08    0.07
   5  -5   0    0.08    0.06
   5  -5   0    0.08    0.02
  -5  -5   0    0.11    0.02
  -5  -5   0    0.04    0.02
  -5  -5   0    0.02    0.05
  -5  -5   0    0.07    0.06
  -5  -5   0    0.11    0.07
   5  -5   0    0.05    0.03
   5  -5   0    0.08    0.05
   5  -5   0    0.06    0.05
   5  -5   0    0.02    0.03
   5  -5   0    0.03    0.05
   5  -5   0    0.08    0.02
   5  -5   0    0.10    0.03
  -5  -5   0    0.10    0.02
  -5  -5   0    0.12    0.03
   7  -5   0    0.31    0.06
   7  -5   0    0.25    0.02
   7  -5   0    0.17    0.07
   7  -5   0    0.16    0.06
  -7  -5   0    0.10    0.08
  -7  -5   0    0.22    0.03
   7  -5   0    0.26    0.03
   7  -5   0    0.23    0.03
  -7  -5   0    0.23    0.04
  -7  -5   0    0.30    0.06
  -7  -5   0    0.23    0.02
   7  -5   0    0.29    0.08
   7  -5   0    0.26    0.03
  -7  -5   0    0.25    0.03
   9  -5   0    0.58    0.05
  -9  -5   0    0.60    0.06
  -9  -5   0    0.54    0.07
   9  -5   0    0.62    0.07
  -9  -5   0    0.68    0.05
  -9  -5   0    0.63    0.06
  -9  -5   0    0.60    0.10
   9  -5   0    0.53    0.09
   9  -5   0    0.68    0.04
   9  -5   0    0.57    0.05
  -9  -5   0    0.65    0.08
  -9  -5   0    0.58    0.09
   9  -5   0    0.62    0.08
   9  -5   0    0.59    0.09
   9  -5   0    0.61    0.06
 -11  -5   0    1.56    0.09
 -11  -5   0    1.47    0.16
  11  -5   0    1.51    0.09
  11  -5   0    1.37    0.09
  11  -5   0    1.50    0.12
  11  -5   0    1.44    0.13
  11  -5   0    1.47    0.09
 -11  -5   0    1.44    0.09
  11  -5   0    1.51    0.15
  11  -5   0    1.41    0.14
 -11  -5   0    1.46    0.10
  11  -5   0    1.49    0.09
 -11  -5   0    1.43    0.15
 -11  -5   0    1.42    0.10
 -11  -5   0    1.56    0.13
 -13  -5   0    0.88    0.07
  13  -5   0    0.89    0.06
  13  -5   0    1.04    0.06
  13  -5   0    0.90    0.08
 -13  -5   0    0.63    0.12
  13  -5   0    0.88    0.06
 -13  -5   0    0.87    0.07
 -13  -5   0    0.95    0.07
 -13  -5   0    0.96    0.06
  13  -5   0    0.72    0.10
 -13  -5   0    1.00    0.10
  13  -5   0    1.01    0.10
 -13  -5   0    0.82    0.10
  13  -5   0    0.81    0.07
  13  -5   0    0.66    0.11
 -15  -5   0    1.06    0.09
  15  -5   0    1.11    0.12
 -15  -5   0    0.96    0.11
  15  -5   0    1.20    0.07
 -15  -5   0    1.12    0.07
 -15  -5   0    1.21    0.12
  15  -5   0    1.05    0.07
  15  -5   0    1.01    0.11
  15  -5   0    1.07    0.08
  15  -5   0    1.04    0.10
  15  -5   0    1.10    0.07
 -15  -5   0    1.00    0.08
  15  -5   0    1.06    0.14
 -15  -5   0    0.95    0.13
 -15  -5   0    1.09    0.08
 -17  -5   0    0.75    0.05
  17  -5   0    0.72    0.06
 -17  -5   0    0.73    0.07
  17  -5   0    0.77    0.06
  17  -5   0    0.88    0.06
 -17  -5   0    0.85    0.07
  17  -5   0    0.83    0.05
  17  -5   0    0.91    0.09
  17  -5   0    0.84    0.10
 -17  -5   0    0.64    0.06
 -17  -5   0    0.62    0.09
 -17  -5   0    0.72    0.07
 -17  -5   0    0.82    0.11
  19  -5   0    0.18    0.03
  19  -5   0    0.18    0.03
 -19  -5   0    0.17    0.04
 -19  -5   0    0.13    0.04
  19  -5   0    0.22    0.03
 -19  -5   0    0.16    0.09
  19  -5   0    0.29    0.08
 -19  -5   0    0.20    0.02
 -19  -5   0    0.18    0.04
  21  -5   0    0.23    0.03
  21  -5   0    0.19    0.04
 -21  -5   0    0.24    0.04
 -21  -5   0    0.23    0.04
  21  -5   0    0.19    0.02
 -21  -5   0    0.17    0.02
 -21  -5   0    0.24    0.04
  21  -5   0    0.22    0.03
  21  -5   0    0.19    0.08
 -21  -5   0    0.14    0.09
 -23  -5   0    0.09    0.02
 -23  -5   0    0.11    0.03
  23  -5   0    0.07    0.02
 -23  -5   0    0.06    0.03
  23  -5   0    0.05    0.03
 -23  -5   0    0.05    0.04
  23  -5   0    0.11    0.03
  23  -5   0    0.07    0.02
  25  -5   0    0.03    0.03
 -25  -5   0   -0.03    0.02
  25  -5   0    0.00    0.02
 -25  -5   0    0.00    0.04
  25  -5   0   -0.01    0.02
 -25  -5   0   -0.08    0.04
 -25  -5   0   -0.01    0.01
  25  -5   0   -0.01    0.01
  27  -5   0    0.04    0.02
 -27  -5   0    0.05    0.04
  27  -5   0    0.07    0.03
 -27  -5   0    0.00    0.04
  27  -5   0    0.04    0.02
  27  -5   0    0.04    0.03
 -27  -5   0    0.09    0.03
 -29  -5   0    0.15    0.04
  29  -5   0    0.17    0.02
  29  -5   0    0.16    0.03
 -29  -5   0    0.17    0.04
  29  -5   0    0.19    0.03
  29  -5   0    0.17    0.03
 -29  -5   0    0.20    0.03
  31  -5   0    0.55    0.05
  31  -5   0    0.65    0.06
 -31  -5   0    0.46    0.05
 -31  -5   0    0.53    0.05
  31  -5   0    0.56    0.05
 -31  -5   0    0.49    0.06
  33  -5   0    0.75    0.05
 -33  -5   0    0.71    0.07
  33  -5   0    0.69    0.06
 -33  -5   0    0.72    0.07
 -33  -5   0    0.72    0.06
 -35  -5   0    0.29    0.03
 -35  -5   0    0.26    0.03
 -35  -5   0    0.29    0.03
 -37  -5   0    0.07    0.02
 -37  -5   0    0.02    0.03
  37  -5   0    0.04    0.02
  37  -5   0    0.02    0.02
 -37  -5   0    0.03    0.02
   0  -6   0   96.82    4.84
   0  -6   0   85.98    5.26
   0  -6   0   88.09    4.75
   0  -6   0   92.79    4.50
   0  -6   0   78.58    4.80
   2  -6   0   10.34    0.65
  -2  -6   0   11.50    0.61
  -2  -6   0   10.12    0.57
   2  -6   0   12.08    0.61
  -2  -6   0   10.18    0.65
  -2  -6   0   11.14    0.60
   2  -6   0   11.43    0.57
   2  -6   0   11.66    0.60
  -2  -6   0   10.14    0.66
   4  -6   0    0.21    0.08
  -4  -6   0    0.16    0.09
   4  -6   0    0.30    0.04
   4  -6   0    0.25    0.03
   4  -6   0    0.09    0.03
  -4  -6   0    0.16    0.04
   6  -6   0   28.68    1.77
   6  -6   0   33.37    1.75
   6  -6   0   30.62    1.66
  -6  -6   0   33.18    1.72
   6  -6   0   32.21    1.72
  -6  -6   0   31.63    1.91
  -6  -6   0   32.26    1.63
   6  -6   0   32.77    1.63
  -6  -6   0   33.49    1.75
   8  -6   0    0.32    0.04
  -8  -6   0    0.35    0.04
  -8  -6   0    0.27    0.10
   8  -6   0    0.35    0.09
  -8  -6   0    0.22    0.05
   8  -6   0    0.36    0.04
   8  -6   0    0.32    0.03
  -8  -6   0    0.32    0.04
   8  -6   0    0.26    0.04
  10  -6   0    8.42    0.47
 -10  -6   0    8.64    0.45
  10  -6   0    8.05    0.45
 -10  -6   0    8.10    0.51
  10  -6   0    8.13    0.44
 -10  -6   0    8.13    0.43
 -10  -6   0    8.83    0.47
  10  -6   0    8.32    0.43
 -12  -6   0    2.61    0.16
  12  -6   0    2.49    0.15
 -12  -6   0    2.54    0.14
 -12  -6   0    2.40    0.17
  12  -6   0    2.51    0.14
  12  -6   0    2.49    0.14
 -12  -6   0    2.53    0.15
  12  -6   0    2.54    0.15
  14  -6   0    0.91    0.07
  14  -6   0    1.00    0.08
 -14  -6   0    0.95    0.07
  14  -6   0    1.01    0.07
 -14  -6   0    0.90    0.07
  14  -6   0    0.99    0.07
 -14  -6   0    0.89    0.09
 -14  -6   0    1.06    0.08
 -16  -6   0   14.85    0.89
  16  -6   0   14.35    0.75
  16  -6   0   13.99    0.79
 -16  -6   0   15.20    0.79
  16  -6   0   14.35    0.81
 -16  -6   0   14.62    0.76
  16  -6   0   15.79    0.77
 -16  -6   0   14.52    0.81
 -18  -6   0    3.98    0.23
  18  -6   0    4.16    0.22
  18  -6   0    4.22    0.22
 -18  -6   0    4.03    0.26
  18  -6   0    4.24    0.23
 -18  -6   0    4.02    0.22
  18  -6   0    3.92    0.23
 -20  -6   0   -0.01    0.03
  20  -6   0    0.00    0.02
 -20  -6   0    0.00    0.03
  20  -6   0    0.04    0.03
  20  -6   0    0.01    0.04
 -20  -6   0   -0.03    0.04
  22  -6   0   10.17    0.51
 -22  -6   0    9.39    0.54
 -22  -6   0    9.94    0.52
  22  -6   0   10.13    0.54
  22  -6   0   10.11    0.53
 -22  -6   0   10.08    0.61
 -24  -6   0   12.85    0.73
  24  -6   0   13.23    0.69
  24  -6   0   13.99    0.73
  24  -6   0   14.04    0.71
 -24  -6   0   13.91    0.82
 -24  -6   0   13.06    0.69
 -26  -6   0    1.59    0.12
 -26  -6   0    1.55    0.10
  26  -6   0    1.50    0.09
 -26  -6   0    1.73    0.10
  26  -6   0    1.60    0.10
  26  -6   0    1.52    0.09
  28  -6   0    1.13    0.08
 -28  -6   0    1.01    0.07
  28  -6   0    1.13    0.07
 -28  -6   0    1.09    0.08
 -28  -6   0    1.11    0.08
  28  -6   0    1.12    0.07
 -30  -6   0    2.16    0.12
 -30  -6   0    1.99    0.12
  30  -6   0    2.00    0.11
 -30  -6   0    2.10    0.14
  32  -6   0    0.39    0.03
 -32  -6   0    0.29    0.04
 -32  -6   0    0.36    0.04
  32  -6   0    0.40    0.04
  -1  -7   0    0.04    0.03
   1  -7   0    0.11    0.03
   1  -7   0    0.03    0.03
  -1  -7   0    0.01    0.03
   3  -7   0    0.05    0.03
  -3  -7   0    0.05    0.04
   3  -7   0    0.10    0.02
   5  -7   0    0.06    0.03
   5  -7   0    0.02    0.02
  -5  -7   0   -0.03    0.03
   5  -7   0    0.05    0.03
  -5  -7   0    0.02    0.03
  -7  -7   0    0.17    0.03
   7  -7   0    0.10    0.03
   7  -7   0    0.14    0.03
   7  -7   0    0.09    0.02
  -7  -7   0    0.09    0.02
  -7  -7   0    0.07    0.04
  -7  -7   0    0.08    0.03
  -9  -7   0    0.18    0.04
   9  -7   0    0.13    0.02
  -9  -7   0    0.16    0.03
   9  -7   0    0.16    0.03
  -9  -7   0    0.17    0.02
  -9  -7   0    0.12    0.03
   9  -7   0    0.19    0.03
 -11  -7   0   -0.02    0.04
 -11  -7   0    0.01    0.03
 -11  -7   0    0.02    0.02
  11  -7   0    0.01    0.02
 -11  -7   0    0.04    0.03
  11  -7   0    0.01    0.03
  11  -7   0   -0.01    0.02
  13  -7   0    0.06    0.02
 -13  -7   0    0.01    0.02
 -13  -7   0   -0.01    0.03
 -13  -7   0    0.03    0.03
  13  -7   0   -0.03    0.03
  13  -7   0    0.02    0.02
 -13  -7   0    0.02    0.03
  15  -7   0    0.00    0.03
 -15  -7   0    0.05    0.02
 -15  -7   0    0.00    0.02
 -15  -7   0    0.01    0.04
  15  -7   0    0.03    0.03
 -15  -7   0    0.03    0.01
  15  -7   0    0.06    0.02
  17  -7   0    0.12    0.03
  17  -7   0    0.14    0.02
  17  -7   0    0.12    0.03
 -17  -7   0    0.15    0.02
  17  -7   0    0.14    0.02
 -17  -7   0    0.22    0.03
 -17  -7   0    0.16    0.03
  19  -7   0    0.08    0.02
  19  -7   0    0.09    0.02
 -19  -7   0    0.05    0.02
 -19  -7   0    0.05    0.03
 -21  -7   0    0.05    0.03
 -21  -7   0    0.03    0.03
  21  -7   0    0.05    0.02
  23  -7   0   -0.01    0.01
 -23  -7   0    0.00    0.02
 -23  -7   0   -0.02    0.02
  25  -7   0    0.13    0.02
 -25  -7   0    0.07    0.02
 -25  -7   0    0.11    0.02
   0  -8   0    6.97    0.39
   2  -8   0    0.22    0.03
   4  -8   0   -0.03    0.02
  -4  -8   0    0.02    0.02
   6  -8   0    0.43    0.04
   6  -8   0    0.45    0.03
   8  -8   0    9.88    0.49
   8  -8   0    9.15    0.52
  10  -8   0    0.16    0.02
  10  -8   0    0.16    0.03
 -10  -8   0    0.14    0.02
 -10  -8   0    0.27    0.02
  12  -8   0    0.01    0.01
 -12  -8   0    0.01    0.01
  12  -8   0    0.03    0.02
 -14  -8   0    0.01    0.02
  14  -8   0    0.02    0.01
  48   0  -1    0.01    0.01
 -48   0   1    0.01    0.01
 -48   0   1   -0.02    0.02
  46   0  -1    0.01    0.02
 -46   0   1   -0.01    0.02
 -46   0   1   -0.03    0.02
  44   0  -1    0.04    0.03
 -44   0   1    0.04    0.03
  42   0  -1    0.01    0.03
 -42   0   1    0.01    0.02
 -40   0   1   -0.01    0.03
 -38   0   1   -0.03    0.02
 -36   0   1   -0.02    0.02
 -34   0   1   -0.02    0.03
 -32   0   1    0.04    0.03
 -30   0   1   -0.01    0.03
 -28   0   1    0.01    0.03
 -26   0   1    0.02    0.06
 -26   0   1   -0.01    0.05
 -26   0   1    0.07    0.04
 -24   0   1    0.03    0.05
 -24   0   1   -0.01    0.04
 -24   0   1    0.01    0.05
 -22   0   1    0.02    0.05
 -22   0   1   -0.02    0.04
 -22   0   1    0.02    0.05
  22   0  -1    0.02    0.03
  22   0  -1   -0.05    0.07
 -20   0   1   -0.01    0.05
 -20   0   1   -0.03    0.04
  20   0  -1    0.05    0.06
 -20   0   1    0.05    0.07
  20   0  -1    0.03    0.03
 -20   0   1    0.01    0.04
 -20   0   1   -0.04    0.05
  18   0  -1   -0.02    0.03
 -18   0   1   -0.06    0.04
  18   0  -1   -0.02    0.02
 -18   0   1   -0.07    0.05
 -18   0   1   -0.05    0.04
  18   0  -1   -0.02    0.05
  18   0  -1    0.00    0.05
 -18   0   1   -0.07    0.04
 -18   0   1   -0.03    0.06
  18   0  -1    0.01    0.06
  16   0  -1    0.02    0.05
  16   0  -1   -0.04    0.02
  16   0  -1   -0.08    0.04
 -16   0   1    0.06    0.06
 -16   0   1    0.03    0.04
 -16   0   1   -0.01    0.04
 -16   0   1   -0.03    0.04
 -16   0   1   -0.01    0.04
  16   0  -1    0.04    0.06
  16   0  -1    0.03    0.03
  14   0  -1    0.00    0.05
 -14   0   1    0.05    0.04
 -14   0   1    0.03    0.04
 -14   0   1    0.03    0.03
  14   0  -1   -0.01    0.04
  14   0  -1    0.00    0.05
  14   0  -1   -0.03    0.03
 -14   0   1    0.00    0.04
 -14   0   1   -0.03    0.05
  12   0  -1   -0.01    0.04
  12   0  -1    0.03    0.05
  12   0  -1    0.02    0.04
 -12   0   1    0.01    0.03
 -12   0   1    0.00    0.03
  12   0  -1    0.00    0.03
 -12   0   1   -0.02    0.04
 -12   0   1   -0.01    0.03
 -12   0   1    0.00    0.05
 -10   0   1   -0.07    0.04
  10   0  -1   -0.03    0.02
  10   0  -1   -0.04    0.04
  10   0  -1   -0.01    0.04
 -10   0   1   -0.04    0.03
  10   0  -1   -0.02    0.03
 -10   0   1   -0.06    0.03
 -10   0   1   -0.04    0.03
 -10   0   1   -0.05    0.04
   8   0  -1   -0.02    0.03
  -8   0   1   -0.03    0.03
  -8   0   1   -0.06    0.02
   8   0  -1   -0.05    0.03
  -8   0   1   -0.05    0.03
  -8   0   1   -0.03    0.03
   8   0  -1   -0.03    0.04
   8   0  -1   -0.06    0.02
  -8   0   1    0.01    0.04
  -6   0   1   -0.04    0.03
  -6   0   1    0.03    0.03
  -6   0   1   -0.02    0.02
   6   0  -1    0.02    0.03
   6   0  -1   -0.03    0.03
   6   0  -1   -0.01    0.02
   6   0  -1    0.01    0.02
  -6   0   1    0.00    0.02
   4   0  -1   -0.03    0.02
  -4   0   1   -0.03    0.01
  -4   0   1   -0.03    0.01
  -4   0   1   -0.04    0.02
  -4   0   1   -0.01    0.01
   4   0  -1   -0.04    0.02
  -4   0   1   -0.05    0.02
   4   0  -1   -0.04    0.02
   4   0  -1   -0.03    0.01
  -2   0   1   -0.02    0.01
  -2   0   1    0.00    0.01
   2   0  -1   -0.03    0.01
  -2   0   1   -0.03    0.01
   2   0  -1   -0.01    0.01
  -2   0   1   -0.02    0.01
   2   0  -1   -0.02    0.01
  -2   0   1   -0.02    0.01
  -2   0   1   -0.02    0.01
  -2   0   1   -0.03    0.01
   0   0  -1    0.01    0.01
   0   0  -1    0.06    0.01
   0   0   1    0.05    0.01
   0   0  -1    0.00    0.01
   0   0   1    0.01    0.01
   0   0   1    0.00    0.00
   0   0   1    0.01    0.01
   0   0   1    0.00    0.01
   0   0   1    0.00    0.01
   2   0   1    0.00    0.01
  -2   0  -1    0.03    0.01
   2   0   1    0.00    0.01
   2   0   1    0.01    0.01
   2   0   1    0.00    0.00
   2   0   1    0.01    0.01
   2   0   1    0.01    0.01
  -2   0  -1    0.01    0.01
  -2   0  -1    0.02    0.01
  -4   0  -1   -0.03    0.02
   4   0   1   -0.02    0.02
   4   0   1   -0.01    0.01
  -4   0  -1    0.01    0.01
   4   0   1    0.01    0.02
  -4   0  -1   -0.02    0.02
   4   0   1    0.01    0.02
   4   0   1    0.00    0.01
  -4   0  -1   -0.01    0.01
   4   0   1    0.00    0.01
  -6   0  -1   -0.01    0.02
  -6   0  -1    0.06    0.02
   6   0   1    0.00    0.02
  -6   0  -1    0.01    0.01
  -6   0  -1    0.02    0.03
   6   0   1    0.04    0.03
   6   0   1    0.05    0.03
  -6   0  -1    0.04    0.03
   6   0   1    0.03    0.02
   6   0   1    0.05    0.02
  -8   0  -1    0.01    0.03
   8   0   1    0.01    0.03
  -8   0  -1    0.04    0.03
  -8   0  -1   -0.01    0.01
   8   0   1   -0.01    0.02
   8   0   1    0.00    0.02
   8   0   1    0.03    0.03
  -8   0  -1    0.01    0.04
   8   0   1    0.04    0.04
  -8   0  -1    0.02    0.03
 -10   0  -1    0.01    0.02
 -10   0  -1    0.06    0.03
 -10   0  -1    0.06    0.05
  10   0   1    0.03    0.04
  10   0   1   -0.07    0.04
  10   0   1    0.01    0.04
 -10   0  -1   -0.02    0.02
 -10   0  -1   -0.01    0.04
  10   0   1    0.01    0.02
  10   0   1    0.01    0.02
  12   0   1   -0.01    0.04
 -12   0  -1    0.01    0.03
 -12   0  -1    0.05    0.03
 -12   0  -1    0.04    0.04
  12   0   1    0.02    0.03
 -12   0  -1    0.01    0.02
  12   0   1   -0.02    0.04
 -12   0  -1   -0.07    0.05
  12   0   1    0.00    0.02
  12   0   1    0.00    0.05
  14   0   1    0.00    0.02
  14   0   1   -0.03    0.04
 -14   0  -1    0.00    0.02
 -14   0  -1   -0.01    0.03
  14   0   1   -0.01    0.02
  14   0   1    0.01    0.03
 -14   0  -1   -0.03    0.04
  14   0   1   -0.01    0.03
 -14   0  -1   -0.02    0.04
 -14   0  -1   -0.04    0.03
  16   0   1   -0.02    0.05
  16   0   1    0.07    0.05
 -16   0  -1   -0.01    0.03
  16   0   1    0.03    0.03
 -16   0  -1    0.01    0.05
 -16   0  -1   -0.04    0.04
 -16   0  -1    0.00    0.04
  16   0   1   -0.02    0.05
 -16   0  -1   -0.02    0.06
  16   0   1   -0.03    0.02
  18   0   1    0.04    0.05
  18   0   1   -0.09    0.02
  18   0   1   -0.02    0.05
 -18   0  -1   -0.02    0.03
 -18   0  -1    0.00    0.05
 -18   0  -1    0.01    0.05
  18   0   1   -0.07    0.03
 -18   0  -1   -0.09    0.06
 -18   0  -1   -0.02    0.04
  18   0   1    0.04    0.05
  20   0   1    0.02    0.06
 -20   0  -1   -0.05    0.05
  20   0   1    0.06    0.05
  20   0   1   -0.01    0.06
  20   0   1   -0.01    0.03
 -20   0  -1   -0.03    0.03
 -20   0  -1    0.01    0.05
  20   0   1    0.03    0.04
 -20   0  -1    0.04    0.04
  22   0   1    0.08    0.06
  22   0   1    0.01    0.04
  22   0   1   -0.02    0.03
  24   0   1    0.01    0.03
  30   0   1    0.01    0.02
  32   0   1    0.00    0.03
  34   0   1    0.03    0.02
 -36   0  -1    0.01    0.02
  36   0   1    0.03    0.03
 -38   0  -1   -0.02    0.04
  38   0   1   -0.04    0.03
  40   0   1    0.03    0.02
 -40   0  -1    0.03    0.03
 -42   0  -1    0.04    0.03
  42   0   1    0.01    0.02
  44   0   1    0.00    0.02
 -44   0  -1    0.00    0.03
  46   0   1    0.00    0.02
 -46   0  -1    0.02    0.02
  46   0   1    0.00    0.02
  48   0   1    0.01    0.01
 -48   0  -1    0.00    0.02
  47  -1  -1    1.31    0.08
 -47  -1   1    1.15    0.07
  47   1  -1    1.25    0.08
 -47   1   1    1.28    0.08
 -45  -1   1    0.09    0.02
 -45  -1   1    0.07    0.03
  45  -1  -1    0.07    0.03
 -45  -1   1    0.09    0.03
 -45   1   1    0.15    0.03
 -43  -1   1    0.34    0.04
 -43  -1   1    0.31    0.03
  43  -1  -1    0.27    0.03
 -43  -1   1    0.33    0.04
 -43   1   1    0.35    0.04
 -41  -1   1    0.15    0.03
  41  -1  -1    0.18    0.03
 -41  -1   1    0.15    0.03
 -41   1   1    0.21    0.04
 -39  -1   1    0.61    0.06
  39  -1  -1    0.57    0.06
 -39   1   1    0.63    0.06
 -37  -1   1    0.42    0.05
  37  -1  -1    0.37    0.04
 -37   1   1    0.47    0.05
  35  -1  -1    0.74    0.07
 -35  -1   1    0.87    0.07
 -35   1   1    0.81    0.07
  33  -1  -1    0.35    0.04
 -33  -1   1    0.48    0.05
 -31  -1   1   -0.01    0.03
 -29  -1   1   -0.01    0.03
 -29  -1   1    0.00    0.06
 -29  -1   1    0.02    0.06
 -27  -1   1    2.08    0.15
 -27  -1   1    2.16    0.17
  27  -1  -1    2.19    0.15
 -27  -1   1    2.40    0.18
 -27  -1   1    2.22    0.13
 -27   1   1    2.25    0.16
 -25  -1   1    1.13    0.09
 -25  -1   1    0.98    0.11
  25  -1  -1    1.02    0.09
 -25  -1   1    0.90    0.10
 -25   1   1    0.92    0.09
 -23  -1   1    2.25    0.15
  23  -1  -1    2.07    0.14
 -23  -1   1    2.14    0.16
 -23  -1   1    2.23    0.15
 -23   1   1    2.17    0.15
  21  -1  -1   -0.03    0.04
 -21  -1   1    0.09    0.05
  21  -1  -1    0.02    0.04
 -21  -1   1    0.00    0.05
 -21  -1   1    0.02    0.04
  21  -1  -1   -0.07    0.05
 -21   1   1   -0.02    0.04
 -21   1   1    0.20    0.05
 -21   1   1    0.03    0.05
  19  -1  -1   11.47    0.67
 -19  -1   1   11.34    0.65
  19  -1  -1   11.71    0.62
 -19  -1   1   12.10    0.66
  19  -1  -1   11.86    0.62
  19  -1  -1   10.54    0.64
 -19  -1   1   12.28    0.62
  19  -1  -1   10.93    0.63
 -19  -1   1   12.76    0.63
  19   1  -1   10.62    0.64
 -19   1   1   11.29    0.67
 -19   1   1   11.23    0.64
 -19   1   1   12.01    0.62
 -19   1   1   10.64    0.65
 -17  -1   1    0.75    0.08
  17  -1  -1    0.59    0.06
 -17  -1   1    0.79    0.07
  17  -1  -1    0.57    0.08
 -17  -1   1    0.67    0.07
  17  -1  -1    0.67    0.08
 -17  -1   1    0.73    0.07
 -17  -1   1    0.82    0.10
  17  -1  -1    0.73    0.09
 -17   1   1    0.72    0.08
 -17   1   1    0.63    0.10
 -17   1   1    0.65    0.07
 -17   1   1    0.67    0.08
  17   1  -1    0.70    0.10
  15  -1  -1   31.01    1.54
  15  -1  -1   30.26    1.53
  15  -1  -1   29.13    1.65
 -15  -1   1   30.17    1.53
 -15  -1   1   31.33    1.56
  15  -1  -1   29.15    1.54
 -15  -1   1   30.89    1.54
 -15  -1   1   30.39    1.65
 -15  -1   1   29.11    1.54
 -15   1   1   29.28    1.54
  15   1  -1   26.83    1.54
 -15   1   1   30.33    1.54
  15   1  -1   27.54    1.65
 -15   1   1   28.80    1.54
 -15   1   1   28.75    1.65
 -13  -1   1   46.57    2.31
 -13  -1   1   46.42    2.28
  13  -1  -1   42.71    2.27
 -13  -1   1   45.49    2.44
  13  -1  -1   45.66    2.26
  13  -1  -1   45.70    2.45
 -13  -1   1   45.77    2.26
 -13  -1   1   44.96    2.27
  13  -1  -1   46.66    2.28
 -13   1   1   45.78    2.27
  13   1  -1   42.04    2.27
  13   1  -1   39.15    2.44
 -13   1   1   43.29    2.45
 -13   1   1   43.68    2.27
 -13   1   1   43.07    2.28
  13   1  -1   37.49    2.27
 -11  -1   1   26.55    1.41
 -11  -1   1   26.01    1.34
  11  -1  -1   25.09    1.32
 -11  -1   1   25.25    1.32
 -11  -1   1   26.45    1.31
 -11  -1   1   25.10    1.32
  11  -1  -1   25.19    1.31
  11  -1  -1   25.61    1.42
  11  -1  -1   26.67    1.32
 -11   1   1   23.94    1.42
 -11   1   1   26.55    1.32
 -11   1   1   25.87    1.32
  11   1  -1   24.97    1.32
  11   1  -1   22.28    1.41
 -11   1   1   25.41    1.32
  -9  -1   1    6.45    0.37
   9  -1  -1    6.35    0.34
  -9  -1   1    5.61    0.37
   9  -1  -1    6.70    0.35
  -9  -1   1    6.88    0.36
   9  -1  -1    6.37    0.37
  -9  -1   1    6.91    0.35
  -9  -1   1    6.62    0.35
  -9  -1   1    6.55    0.35
   9  -1  -1    6.67    0.36
   9   1  -1    5.81    0.37
   9   1  -1    6.03    0.34
  -9   1   1    5.76    0.37
   9   1  -1    6.88    0.36
   9   1  -1    6.83    0.35
  -9   1   1    6.55    0.35
  -9   1   1    7.00    0.36
  -9   1   1    6.83    0.36
  -7  -1   1    1.21    0.08
  -7  -1   1    1.14    0.08
   7  -1  -1    1.17    0.09
   7  -1  -1    1.23    0.08
   7  -1  -1    1.23    0.09
   7  -1  -1    1.39    0.10
  -7  -1   1    1.33    0.09
  -7  -1   1    1.14    0.08
   7  -1  -1    1.20    0.07
   7   1  -1    1.24    0.09
   7   1  -1    1.28    0.09
  -7   1   1    1.09    0.09
   7   1  -1    1.12    0.09
  -7   1   1    1.19    0.10
  -7   1   1    1.26    0.10
  -7   1   1    1.16    0.08
   5  -1  -1    9.52    0.53
  -5  -1   1   10.56    0.52
  -5  -1   1    9.92    0.55
  -5  -1   1    9.73    0.52
  -5  -1   1   10.50    0.51
   5  -1  -1   10.42    0.52
   5  -1  -1   10.05    0.52
  -5  -1   1    9.09    0.51
   5  -1  -1    9.50    0.51
  -5  -1   1    9.78    0.51
  -5  -1   1    9.62    0.55
   5  -1  -1    9.55    0.55
  -5   1   1    9.68    0.52
  -5   1   1    9.62    0.52
  -5   1   1    9.74    0.55
  -5   1   1    8.53    0.51
   5   1  -1   10.22    0.51
   5   1  -1   10.29    0.51
  -5   1   1   10.02    0.52
  -3  -1   1   30.30    1.57
  -3  -1   1   26.62    1.57
  -3  -1   1   27.54    1.46
  -3  -1   1   26.42    1.53
  -3  -1   1   26.90    1.46
   3  -1  -1   28.40    1.45
  -3  -1   1   26.78    1.48
   3  -1  -1   27.28    1.47
  -3  -1   1   30.09    1.44
  -3  -1   1   29.97    1.45
   3  -1  -1   28.50    1.45
   3  -1  -1   26.27    1.53
   3  -1  -1   28.20    1.57
  -3   1   1   29.72    1.45
  -3   1   1   26.29    1.46
  -3   1   1   26.91    1.57
   3   1  -1   30.49    1.45
  -3   1   1   29.61    1.45
  -3   1   1   26.52    1.47
   3   1  -1   30.60    1.45
  -1  -1   1   24.07    1.39
   1  -1  -1   24.23    1.39
   1  -1  -1   23.15    1.35
  -1  -1   1   23.88    1.35
  -1  -1   1   23.21    1.29
  -1  -1   1   24.55    1.29
   1  -1  -1   23.02    1.30
  -1  -1   1   25.01    1.28
   1  -1  -1   26.63    1.29
  -1  -1   1   24.84    1.30
  -1  -1   1   25.23    1.31
  -1  -1   1   26.70    1.28
   1  -1  -1   27.93    1.29
  -1  -1   1   25.44    1.39
  -1   1   1   26.70    1.29
   1   1  -1   26.58    1.28
  -1   1   1   24.70    1.39
   1   1  -1   26.10    1.28
  -1   1   1   25.72    1.29
  -1   1   1   23.25    1.30
  -1   1   1   23.81    1.29
  -1  -1  -1    0.50    0.05
   1  -1   1    0.59    0.04
   1  -1   1    0.56    0.05
   1  -1   1    0.50    0.04
  -1  -1  -1    0.61    0.06
   1  -1   1    0.56    0.04
   1  -1   1    0.47    0.04
   1  -1   1    0.55    0.05
  -1  -1  -1    0.56    0.05
   1  -1   1    0.54    0.04
   1  -1   1    0.54    0.05
  -1  -1  -1    0.63    0.06
   1  -1   1    0.55    0.04
   1   1   1    0.60    0.06
   1   1   1    0.54    0.05
   1   1   1    0.53    0.05
  -1   1  -1    0.56    0.05
   1   1   1    0.57    0.06
  -1   1  -1    0.60    0.05
   3  -1   1    0.32    0.04
   3  -1   1    0.29    0.03
   3  -1   1    0.34    0.03
  -3  -1  -1    0.33    0.05
   3  -1   1    0.27    0.03
  -3  -1  -1    0.27    0.03
   3  -1   1    0.31    0.04
   3  -1   1    0.33    0.03
   3  -1   1    0.29    0.03
   3  -1   1    0.28    0.03
  -3  -1  -1    0.32    0.04
  -3  -1  -1    0.27    0.03
  -3   1  -1    0.31    0.04
   3   1   1    0.31    0.03
   3   1   1    0.28    0.04
   3   1   1    0.28    0.04
   3   1   1    0.27    0.03
  -3   1  -1    0.32    0.04
   5  -1   1    0.48    0.05
  -5  -1  -1    0.41    0.04
   5  -1   1    0.52    0.05
  -5  -1  -1    0.52    0.05
   5  -1   1    0.54    0.04
  -5  -1  -1    0.46    0.05
  -5  -1  -1    0.52    0.05
   5  -1   1    0.51    0.05
   5  -1   1    0.53    0.05
   5  -1   1    0.46    0.04
   5  -1   1    0.44    0.04
  -5  -1  -1    0.46    0.04
   5  -1   1    0.55    0.05
   5   1   1    0.49    0.05
   5   1   1    0.54    0.05
  -5   1  -1    0.51    0.05
   5   1   1    0.45    0.04
   5   1   1    0.48    0.05
  -5   1  -1    0.51    0.05
  -5   1  -1    0.61    0.06
   7  -1   1    2.88    0.16
  -7  -1  -1    2.97    0.17
  -7  -1  -1    2.59    0.17
   7  -1   1    2.68    0.15
  -7  -1  -1    2.84    0.16
  -7  -1  -1    2.72    0.15
   7  -1   1    2.81    0.16
   7  -1   1    2.92    0.15
  -7  -1  -1    2.56    0.15
   7  -1   1    2.88    0.17
   7   1   1    2.56    0.15
   7   1   1    2.71    0.15
   7   1   1    2.65    0.17
  -7   1  -1    2.94    0.16
  -7   1  -1    2.51    0.15
   7   1   1    2.94    0.17
   7   1   1    2.72    0.17
  -7   1  -1    2.95    0.17
  -7   1  -1    2.45    0.16
   9  -1   1   11.56    0.63
  -9  -1  -1   11.25    0.68
   9  -1   1   12.37    0.63
   9  -1   1   12.42    0.64
  -9  -1  -1   11.16    0.64
   9  -1   1   12.13    0.68
   9  -1   1   12.18    0.66
  -9  -1  -1   12.27    0.63
  -9  -1  -1   13.14    0.64
  -9  -1  -1   12.78    0.64
   9  -1   1   12.50    0.63
  -9   1  -1   10.56    0.63
  -9   1  -1   12.63    0.64
   9   1   1   12.39    0.64
   9   1   1   12.68    0.64
  -9   1  -1   11.62    0.68
   9   1   1   12.25    0.68
   9   1   1   11.22    0.63
  -9   1  -1   12.31    0.64
   9   1   1   12.37    0.63
 -11  -1  -1    7.70    0.44
 -11  -1  -1    9.11    0.46
 -11  -1  -1    8.47    0.45
  11  -1   1    8.26    0.45
 -11  -1  -1    8.11    0.47
  11  -1   1    8.79    0.44
  11  -1   1    7.77    0.47
  11  -1   1    8.72    0.45
 -11  -1  -1    8.32    0.44
  11  -1   1    8.16    0.44
 -11   1  -1    7.55    0.47
  11   1   1    8.90    0.48
  11   1   1    8.62    0.44
  11   1   1    8.78    0.45
  11   1   1    7.95    0.43
 -11   1  -1    7.53    0.44
 -11   1  -1    8.51    0.45
 -11   1  -1    8.32    0.45
  11   1   1    8.21    0.46
  13  -1   1    6.28    0.33
 -13  -1  -1    6.70    0.36
  13  -1   1    6.25    0.35
 -13  -1  -1    6.05    0.35
 -13  -1  -1    6.41    0.36
  13  -1   1    6.27    0.33
  13  -1   1    5.99    0.36
 -13  -1  -1    5.87    0.33
 -13  -1  -1    6.00    0.33
  13  -1   1    5.93    0.34
  13   1   1    6.36    0.33
 -13   1  -1    5.66    0.34
  13   1   1    5.96    0.35
 -13   1  -1    6.24    0.35
 -13   1  -1    5.83    0.36
  13   1   1    5.99    0.32
  13   1   1    6.50    0.36
 -13   1  -1    6.50    0.35
  13   1   1    6.32    0.36
 -15  -1  -1    0.03    0.04
  15  -1   1    0.04    0.04
 -15  -1  -1    0.05    0.04
  15  -1   1    0.02    0.04
  15  -1   1    0.01    0.05
 -15  -1  -1    0.02    0.03
  15  -1   1    0.01    0.03
 -15  -1  -1    0.00    0.04
  15  -1   1    0.04    0.03
 -15  -1  -1    0.05    0.06
  15   1   1    0.03    0.04
 -15   1  -1    0.09    0.04
  15   1   1    0.01    0.02
 -15   1  -1    0.03    0.06
  15   1   1   -0.07    0.05
 -15   1  -1    0.04    0.05
 -15   1  -1    0.01    0.04
  15   1   1    0.00    0.05
  15   1   1    0.03    0.04
 -17  -1  -1    0.01    0.06
  17  -1   1   -0.01    0.05
  17  -1   1   -0.02    0.03
 -17  -1  -1    0.01    0.05
  17  -1   1    0.03    0.05
 -17  -1  -1    0.00    0.03
 -17  -1  -1    0.03    0.04
  17  -1   1    0.02    0.04
  17  -1   1    0.00    0.03
 -17  -1  -1    0.05    0.04
  17   1   1    0.04    0.05
  17   1   1    0.01    0.02
 -17   1  -1    0.02    0.05
  17   1   1    0.02    0.05
  17   1   1    0.07    0.04
  17   1   1   -0.04    0.06
 -17   1  -1   -0.10    0.06
 -19  -1  -1    2.33    0.16
 -19  -1  -1    2.38    0.15
 -19  -1  -1    2.29    0.14
  19  -1   1    2.24    0.17
 -19  -1  -1    2.16    0.19
  19  -1   1    2.05    0.17
  19  -1   1    2.43    0.14
 -19  -1  -1    2.21    0.17
  19  -1   1    2.31    0.14
  19   1   1    2.20    0.17
  19   1   1    2.46    0.15
  19   1   1    1.82    0.18
 -19   1  -1    2.12    0.17
  21  -1   1    2.78    0.16
 -21  -1  -1    2.55    0.17
  21  -1   1    2.30    0.19
 -21  -1  -1    2.49    0.16
  21  -1   1    2.62    0.19
  21  -1   1    2.91    0.17
 -21  -1  -1    2.56    0.18
 -21   1  -1    2.52    0.16
  23  -1   1    0.88    0.10
  23  -1   1    0.92    0.08
 -23  -1  -1    0.93    0.10
 -23  -1  -1    0.82    0.09
  23  -1   1    1.02    0.09
  25  -1   1    0.44    0.07
  25  -1   1    0.40    0.08
  25  -1   1    0.42    0.06
  27  -1   1    1.05    0.13
 -27  -1  -1    0.99    0.08
  27  -1   1    1.18    0.07
  27  -1   1    1.14    0.10
 -29  -1  -1    0.24    0.03
  29  -1   1    0.20    0.03
  29  -1   1    0.17    0.05
 -31  -1  -1    0.49    0.05
  31  -1   1    0.44    0.05
  33  -1   1    0.46    0.04
 -33  -1  -1    0.50    0.05
  35  -1   1    2.76    0.17
 -35  -1  -1    3.06    0.18
 -37  -1  -1    1.32    0.09
  37  -1   1    1.43    0.09
  39  -1   1    4.06    0.23
 -39  -1  -1    3.90    0.23
  39   1   1    3.67    0.23
 -41  -1  -1    2.43    0.14
  41  -1   1    2.35    0.14
  41   1   1    2.24    0.14
 -43  -1  -1    0.58    0.05
 -43  -1  -1    0.54    0.06
  43  -1   1    0.50    0.04
 -43   1  -1    0.52    0.06
  43   1   1    0.54    0.05
  45  -1   1    1.08    0.07
 -45  -1  -1    1.09    0.08
 -45  -1  -1    1.16    0.07
  45   1   1    1.22    0.08
 -45   1  -1    1.08    0.07
  47  -1   1    0.76    0.06
  47  -1   1    0.76    0.05
 -47  -1  -1    0.82    0.05
  47   1   1    0.75    0.05
 -47   1  -1    0.84    0.05
 -46  -2   1    1.00    0.06
  46  -2  -1    0.69    0.05
 -46   2   1    1.02    0.06
 -44  -2   1    0.97    0.08
 -44  -2   1    1.32    0.08
 -44  -2   1    1.05    0.07
  44  -2  -1    1.25    0.07
 -44   2   1    1.23    0.08
  42  -2  -1    3.91    0.21
 -42  -2   1    3.26    0.20
 -42  -2   1    3.73    0.22
 -42  -2   1    3.70    0.21
 -42   2   1    3.60    0.21
  40  -2  -1    3.63    0.22
 -40  -2   1    3.98    0.24
 -40  -2   1    4.11    0.22
 -40  -2   1    3.50    0.22
 -40   2   1    3.89    0.22
  38  -2  -1    3.21    0.18
 -38  -2   1    3.07    0.20
 -38  -2   1    2.96    0.18
 -38  -2   1    2.92    0.18
 -36  -2   1    0.88    0.07
 -36  -2   1    0.92    0.06
  36  -2  -1    0.89    0.07
 -36  -2   1    0.99    0.08
  34  -2  -1    1.98    0.13
 -34  -2   1    2.08    0.13
 -34  -2   1    1.97    0.13
 -34  -2   1    2.05    0.14
  32  -2  -1    0.18    0.03
 -32  -2   1    0.14    0.03
 -32  -2   1    0.14    0.04
 -30  -2   1    2.51    0.18
 -30  -2   1    2.43    0.14
 -30  -2   1    2.61    0.15
  30  -2  -1    2.28    0.17
 -30  -2   1    2.28    0.20
  30  -2  -1    2.23    0.14
 -28  -2   1    0.02    0.06
  28  -2  -1   -0.01    0.02
 -28  -2   1    0.00    0.03
 -28  -2   1    0.00    0.03
 -28  -2   1    0.02    0.06
  28  -2  -1   -0.02    0.05
 -26  -2   1    0.20    0.03
 -26  -2   1    0.16    0.06
 -26  -2   1    0.10    0.07
 -26  -2   1    0.24    0.06
  26  -2  -1    0.23    0.06
  26  -2  -1    0.16    0.03
 -26  -2   1    0.23    0.03
 -26   2   1    0.22    0.05
  24  -2  -1    0.56    0.07
 -24  -2   1    0.50    0.07
 -24  -2   1    0.54    0.08
 -24  -2   1    0.51    0.05
  24  -2  -1    0.45    0.04
  24  -2  -1    0.49    0.09
  24  -2  -1    0.54    0.07
 -24  -2   1    0.44    0.05
 -24  -2   1    0.60    0.08
  22  -2  -1    0.61    0.07
 -22  -2   1    0.57    0.08
  22  -2  -1    0.61    0.09
 -22  -2   1    0.60    0.07
  22  -2  -1    0.56    0.07
 -22  -2   1    0.44    0.07
  20  -2  -1   -0.01    0.04
 -20  -2   1    0.02    0.05
 -20  -2   1    0.05    0.04
 -20  -2   1   -0.06    0.04
  20  -2  -1    0.01    0.04
  20  -2  -1   -0.06    0.05
 -18  -2   1    2.63    0.17
  18  -2  -1    2.66    0.16
  18  -2  -1    2.50    0.19
 -18  -2   1    2.68    0.17
 -18  -2   1    2.83    0.17
  18  -2  -1    2.32    0.18
 -18   2   1    2.05    0.20
 -16  -2   1    7.15    0.39
  16  -2  -1    6.49    0.36
 -16  -2   1    6.16    0.39
 -16  -2   1    7.08    0.36
 -16  -2   1    6.40    0.37
  16  -2  -1    6.08    0.38
  16  -2  -1    6.79    0.40
 -16   2   1    5.73    0.39
 -14  -2   1    7.55    0.45
 -14  -2   1    7.81    0.43
  14  -2  -1    7.54    0.45
  14  -2  -1    7.52    0.44
 -14  -2   1    8.24    0.43
  14  -2  -1    8.08    0.47
 -14  -2   1    8.48    0.46
  14  -2  -1    8.39    0.42
 -14  -2   1    7.70    0.43
 -14   2   1    7.44    0.46
 -14   2   1    7.69    0.43
 -14   2   1    7.22    0.45
 -14   2   1    7.76    0.45
  14   2  -1    8.02    0.45
 -12  -2   1    1.32    0.10
  12  -2  -1    1.31    0.09
 -12  -2   1    1.39    0.12
  12  -2  -1    1.33    0.12
  12  -2  -1    1.47    0.12
 -12  -2   1    1.38    0.10
  12  -2  -1    1.40    0.12
  12  -2  -1    1.41    0.09
 -12  -2   1    1.56    0.10
 -12   2   1    1.40    0.10
  12   2  -1    1.45    0.12
  12   2  -1    1.29    0.11
 -12   2   1    1.33    0.12
 -12   2   1    1.20    0.11
 -12   2   1    1.33    0.13
  10  -2  -1    0.03    0.03
  10  -2  -1    0.06    0.05
  10  -2  -1    0.04    0.03
 -10  -2   1    0.03    0.03
  10  -2  -1   -0.05    0.04
 -10  -2   1    0.00    0.02
 -10  -2   1    0.00    0.03
 -10  -2   1    0.00    0.05
 -10  -2   1    0.03    0.03
 -10  -2   1    0.03    0.03
  10  -2  -1   -0.04    0.04
 -10  -2   1   -0.01    0.03
  10   2  -1    0.02    0.04
 -10   2   1    0.02    0.04
 -10   2   1    0.03    0.05
 -10   2   1    0.06    0.06
  10   2  -1    0.05    0.05
 -10   2   1    0.03    0.03
  -8  -2   1    3.05    0.18
  -8  -2   1    2.54    0.17
   8  -2  -1    3.10    0.20
   8  -2  -1    3.20    0.18
   8  -2  -1    3.34    0.18
  -8  -2   1    3.19    0.18
   8  -2  -1    3.13    0.19
   8  -2  -1    3.12    0.20
  -8  -2   1    3.17    0.19
  -8  -2   1    3.13    0.18
  -8  -2   1    3.14    0.19
  -8  -2   1    3.03    0.17
  -8  -2   1    2.76    0.19
   8   2  -1    3.21    0.19
  -8   2   1    3.00    0.20
  -8   2   1    3.24    0.20
  -8   2   1    2.90    0.18
   8   2  -1    3.28    0.19
  -8   2   1    3.08    0.20
   6  -2  -1  129.19    7.15
  -6  -2   1  117.19    6.82
  -6  -2   1  138.22    6.73
   6  -2  -1  138.47    6.73
  -6  -2   1  129.37    7.17
  -6  -2   1  122.68    7.30
   6  -2  -1  138.55    6.73
  -6  -2   1  134.99    6.72
  -6  -2   1  136.09    6.94
  -6  -2   1  121.92    6.82
   6  -2  -1  137.83    7.35
  -6  -2   1  134.50    6.87
  -6  -2   1  144.91    7.35
   6  -2  -1  130.61    6.86
  -6   2   1  135.90    6.73
   6   2  -1  131.42    6.72
   6   2  -1  138.19    6.72
  -6   2   1  140.01    6.73
  -6   2   1  126.66    6.82
  -6   2   1  117.59    7.30
  -4  -2   1  352.17   19.37
  -4  -2   1  354.64   18.09
  -4  -2   1  369.55   17.83
  -4  -2   1  358.43   18.31
  -4  -2   1  368.76   17.81
   4  -2  -1  360.10   18.10
   4  -2  -1  352.30   17.80
  -4  -2   1  346.26   18.90
  -4  -2   1  349.34   19.37
  -4  -2   1  321.96   18.07
   4  -2  -1  366.87   19.41
   4  -2  -1  353.48   18.88
  -4  -2   1  317.33   18.07
   4  -2  -1  356.09   17.83
  -4   2   1  325.79   19.38
  -4   2   1  317.88   18.07
  -4   2   1  380.27   17.81
  -4   2   1  342.48   17.83
   4   2  -1  381.17   17.82
  -4   2   1  301.96   17.98
   4   2  -1  374.01   17.81
   2  -2  -1  241.04   12.70
  -2  -2   1  232.04   12.69
  -2  -2   1  250.00   12.86
   2  -2  -1  249.97   13.63
  -2  -2   1  235.71   13.27
  -2  -2   1  227.06   13.59
   2  -2  -1  248.04   13.27
   2  -2  -1  251.28   12.47
  -2  -2   1  246.00   12.70
   2  -2  -1  255.60   12.51
  -2  -2   1  252.86   13.61
  -2  -2   1  246.54   12.70
  -2  -2   1  256.04   12.51
  -2  -2   1  258.70   12.51
  -2   2   1  252.32   12.48
   2   2  -1  251.82   12.51
  -2   2   1  254.81   12.52
  -2   2   1  246.59   13.61
  -2   2   1  228.27   12.67
   2   2  -1  240.17   12.50
  -2   2   1  230.35   12.63
   0  -2   1   28.71    1.42
   0  -2   1   25.62    1.43
   0  -2  -1   25.55    1.49
   0  -2   1   25.08    1.53
   0  -2   1   26.80    1.43
   0  -2  -1   27.53    1.54
   0  -2   1   28.03    1.42
   0  -2  -1   29.38    1.43
   0  -2   1   28.19    1.53
   0  -2  -1   28.58    1.43
   0  -2  -1   28.60    1.42
   0  -2   1   27.85    1.50
   0   2   1   28.59    1.43
   0   2   1   29.29    1.43
   0   2  -1   28.39    1.42
   0   2  -1   29.35    1.42
   0   2   1   25.43    1.54
   0   2   1   25.34    1.43
   2  -2   1    4.85    0.27
   2  -2   1    4.37    0.27
  -2  -2  -1    4.97    0.28
   2  -2   1    4.26    0.27
  -2  -2  -1    4.71    0.26
   2  -2   1    4.61    0.26
   2  -2   1    4.65    0.26
  -2  -2  -1    4.82    0.27
  -2  -2  -1    4.51    0.27
   2  -2   1    4.15    0.25
  -2  -2  -1    4.82    0.27
   2  -2   1    4.71    0.25
   2   2   1    4.63    0.25
   2   2   1    4.92    0.27
  -2   2  -1    4.67    0.26
   2   2   1    5.14    0.27
  -2   2  -1    4.54    0.26
   2   2   1    4.46    0.28
  -4  -2  -1    4.32    0.24
   4  -2   1    4.30    0.23
   4  -2   1    4.25    0.24
   4  -2   1    4.18    0.24
  -4  -2  -1    4.58    0.25
  -4  -2  -1    4.26    0.25
  -4  -2  -1    4.11    0.25
   4  -2   1    3.63    0.23
   4  -2   1    3.93    0.25
  -4  -2  -1    4.60    0.26
   4  -2   1    4.32    0.24
   4  -2   1    4.24    0.25
   4   2   1    4.07    0.23
   4   2   1    4.11    0.25
  -4   2  -1    4.42    0.24
  -4   2  -1    4.17    0.24
   4   2   1    4.68    0.25
   4   2   1    4.44    0.25
   6  -2   1    2.10    0.13
  -6  -2  -1    1.94    0.12
  -6  -2  -1    2.22    0.15
   6  -2   1    1.67    0.11
   6  -2   1    2.00    0.11
   6  -2   1    1.89    0.12
  -6  -2  -1    1.98    0.13
   6  -2   1    1.92    0.13
   6  -2   1    1.84    0.13
  -6  -2  -1    2.07    0.12
   6  -2   1    1.77    0.12
  -6  -2  -1    2.00    0.13
   6   2   1    2.05    0.14
  -6   2  -1    1.97    0.13
   6   2   1    1.93    0.14
   6   2   1    1.85    0.12
  -6   2  -1    2.04    0.13
   6   2   1    1.94    0.13
  -8  -2  -1   10.84    0.56
   8  -2   1   10.90    0.55
   8  -2   1   10.43    0.59
  -8  -2  -1   10.22    0.56
   8  -2   1   11.23    0.58
  -8  -2  -1   11.20    0.57
   8  -2   1    8.82    0.59
   8  -2   1   10.08    0.55
  -8  -2  -1   11.36    0.60
  -8  -2  -1   10.90    0.56
   8  -2   1   10.63    0.55
  -8   2  -1   10.37    0.56
  -8   2  -1    9.14    0.59
   8   2   1    9.76    0.60
   8   2   1    9.89    0.55
  -8   2  -1   10.93    0.56
   8   2   1   11.18    0.57
   8   2   1   10.18    0.56
  10  -2   1   10.69    0.54
  10  -2   1   10.40    0.54
  10  -2   1   10.26    0.58
 -10  -2  -1    9.88    0.56
  10  -2   1   11.05    0.57
 -10  -2  -1   10.33    0.55
  10  -2   1    9.12    0.55
 -10  -2  -1   10.78    0.58
 -10  -2  -1   10.21    0.55
 -10  -2  -1   10.26    0.55
  10  -2   1    9.96    0.54
  10   2   1   10.12    0.56
  10   2   1    9.69    0.59
 -10   2  -1   10.15    0.55
 -10   2  -1   10.38    0.55
  10   2   1   10.19    0.56
  10   2   1    9.63    0.54
 -12  -2  -1    6.62    0.36
  12  -2   1    7.07    0.39
  12  -2   1    6.86    0.35
  12  -2   1    6.83    0.36
 -12  -2  -1    6.71    0.36
  12  -2   1    6.18    0.37
 -12  -2  -1    6.61    0.38
 -12  -2  -1    6.82    0.37
  12  -2   1    6.28    0.36
  12  -2   1    6.82    0.37
 -12  -2  -1    6.38    0.38
 -12   2  -1    5.96    0.37
  12   2   1    6.71    0.38
  12   2   1    6.66    0.39
  12   2   1    6.12    0.38
 -12   2  -1    6.07    0.37
  12   2   1    6.13    0.36
 -14  -2  -1    2.44    0.19
  14  -2   1    2.51    0.17
  14  -2   1    2.38    0.17
  14  -2   1    2.72    0.16
 -14  -2  -1    2.62    0.17
 -14  -2  -1    2.51    0.16
  14  -2   1    2.57    0.17
  14  -2   1    2.54    0.15
 -14  -2  -1    2.60    0.15
 -14  -2  -1    2.51    0.17
  14   2   1    2.17    0.18
 -14   2  -1    2.49    0.18
  14   2   1    2.36    0.18
 -16  -2  -1    0.79    0.08
  16  -2   1    0.75    0.08
  16  -2   1    0.62    0.08
 -16  -2  -1    0.64    0.10
 -16  -2  -1    0.78    0.07
 -16  -2  -1    0.65    0.07
  16  -2   1    0.74    0.07
  16  -2   1    0.88    0.09
  16   2   1    0.63    0.10
  18  -2   1    0.16    0.06
  18  -2   1    0.21    0.04
 -18  -2  -1    0.13    0.05
  18  -2   1    0.16    0.04
 -18  -2  -1    0.15    0.04
 -18  -2  -1    0.17    0.08
 -18  -2  -1    0.17    0.05
 -20  -2  -1   -0.07    0.04
  20  -2   1    0.04    0.03
  20  -2   1   -0.03    0.07
  20  -2   1   -0.01    0.03
 -20  -2  -1    0.01    0.03
 -20  -2  -1    0.06    0.05
 -22  -2  -1    0.18    0.06
  22  -2   1    0.14    0.05
  22  -2   1    0.23    0.05
  22  -2   1    0.13    0.07
 -22  -2  -1    0.19    0.06
  24  -2   1    2.02    0.14
  24  -2   1    1.81    0.11
 -24  -2  -1    2.03    0.16
  24  -2   1    1.89    0.17
  24  -2   1    2.12    0.13
 -24  -2  -1    2.00    0.15
  24  -2   1    1.77    0.11
 -24  -2  -1    1.83    0.12
  26  -2   1    0.05    0.04
 -26  -2  -1   -0.03    0.06
  26  -2   1    0.02    0.02
  26  -2   1    0.01    0.02
  26  -2   1   -0.01    0.07
  26  -2   1   -0.01    0.02
  26  -2   1    0.01    0.05
 -26  -2  -1    0.02    0.03
  28  -2   1    0.02    0.02
  28  -2   1    0.05    0.08
  28  -2   1    0.00    0.03
 -28  -2  -1    0.03    0.03
  28  -2   1    0.01    0.01
  28  -2   1    0.02    0.05
  28  -2   1    0.01    0.05
  30  -2   1    0.20    0.03
 -30  -2  -1    0.17    0.04
  30  -2   1    0.15    0.03
  30  -2   1    0.14    0.05
 -32  -2  -1    0.06    0.03
  32  -2   1    0.09    0.02
  32  -2   1    0.08    0.02
  32  -2   1    0.08    0.06
  34  -2   1    1.88    0.12
 -34  -2  -1    1.98    0.13
  36  -2   1    0.35    0.04
  36  -2   1    0.38    0.04
 -36  -2  -1    0.37    0.05
 -36  -2  -1    0.49    0.05
 -38  -2  -1    0.96    0.07
  38  -2   1    0.89    0.08
  38  -2   1    0.96    0.06
 -38  -2  -1    0.95    0.07
 -40  -2  -1    4.26    0.27
 -40  -2  -1    4.79    0.26
  40  -2   1    4.43    0.26
  40  -2   1    4.56    0.26
  42  -2   1    3.60    0.22
 -42  -2  -1    3.97    0.22
  42  -2   1    3.94    0.22
  44  -2   1    1.25    0.08
  44  -2   1    1.30    0.08
 -44  -2  -1    1.31    0.09
 -44  -2  -1    1.25    0.08
  44   2   1    1.33    0.08
 -46  -2  -1    0.09    0.02
  46  -2   1    0.07    0.02
  46  -2   1    0.09    0.02
 -46  -2  -1    0.08    0.01
  46   2   1    0.04    0.02
 -45  -3   1    1.44    0.08
  45  -3  -1    1.42    0.08
 -43  -3   1    0.18    0.03
  43  -3  -1    0.19    0.02
  43  -3  -1    0.19    0.02
 -43   3   1    0.22    0.03
 -41  -3   1    0.64    0.06
 -41  -3   1    0.58    0.05
 -41  -3   1    0.69    0.07
  41  -3  -1    0.67    0.05
 -39  -3   1    0.05    0.03
  39  -3  -1    0.05    0.02
 -39  -3   1    0.05    0.03
 -39  -3   1    0.05    0.01
 -39  -3   1    0.03    0.03
 -37  -3   1    0.01    0.02
 -37  -3   1    0.08    0.04
 -37  -3   1    0.02    0.02
  37  -3  -1    0.01    0.03
 -35  -3   1    0.09    0.04
 -35  -3   1    0.06    0.02
 -35  -3   1    0.06    0.03
  35  -3  -1    0.07    0.03
 -33  -3   1    0.58    0.06
  33  -3  -1    0.56    0.05
 -33  -3   1    0.54    0.05
  33  -3  -1    0.54    0.04
 -33  -3   1    0.54    0.06
 -31  -3   1    5.52    0.30
 -31  -3   1    5.27    0.29
 -31  -3   1    5.47    0.33
 -31  -3   1    5.55    0.31
 -31  -3   1    5.17    0.36
  31  -3  -1    5.53    0.31
  31  -3  -1    5.05    0.32
  31  -3  -1    5.59    0.29
 -29  -3   1    0.81    0.07
  29  -3  -1    0.83    0.09
 -29  -3   1    0.82    0.11
 -29  -3   1    0.74    0.07
 -29  -3   1    0.73    0.07
 -29  -3   1    0.75    0.11
 -29  -3   1    0.75    0.06
  29  -3  -1    0.75    0.05
  27  -3  -1    0.17    0.07
 -27  -3   1    0.15    0.07
 -27  -3   1    0.16    0.04
  27  -3  -1    0.17    0.02
 -27  -3   1    0.14    0.03
 -27  -3   1    0.15    0.09
 -27  -3   1    0.23    0.07
 -27  -3   1    0.20    0.03
 -27  -3   1    0.17    0.04
  25  -3  -1    2.15    0.16
 -25  -3   1    2.15    0.13
 -25  -3   1    2.01    0.12
  25  -3  -1    2.10    0.12
 -25  -3   1    2.04    0.17
  25  -3  -1    1.99    0.15
 -25  -3   1    2.28    0.19
 -25  -3   1    2.01    0.14
 -25  -3   1    2.00    0.12
 -25  -3   1    2.11    0.16
  23  -3  -1    0.73    0.08
  23  -3  -1    0.80    0.08
  23  -3  -1    0.62    0.06
 -23  -3   1    0.71    0.06
 -23  -3   1    0.79    0.09
 -23  -3   1    0.69    0.07
 -23  -3   1    0.93    0.11
  23  -3  -1    0.51    0.10
 -23  -3   1    0.81    0.09
  23  -3  -1    0.76    0.06
 -23  -3   1    0.77    0.09
 -23  -3   1    0.80    0.06
 -23  -3   1    0.77    0.06
 -21  -3   1    1.38    0.12
  21  -3  -1    1.31    0.14
 -21  -3   1    1.34    0.11
 -21  -3   1    1.20    0.08
 -21  -3   1    1.18    0.08
  21  -3  -1    1.25    0.11
 -21  -3   1    1.22    0.08
  21  -3  -1    1.00    0.07
  21  -3  -1    1.25    0.08
  21  -3  -1    1.36    0.11
 -21  -3   1    1.36    0.13
 -21  -3   1    1.20    0.12
 -21  -3   1    1.26    0.08
  19  -3  -1    0.25    0.05
 -19  -3   1    0.31    0.07
 -19  -3   1    0.40    0.06
  19  -3  -1    0.16    0.07
 -19  -3   1    0.26    0.03
 -19  -3   1    0.25    0.03
  19  -3  -1    0.21    0.03
 -19  -3   1    0.31    0.06
 -19  -3   1    0.25    0.06
  19  -3  -1    0.22    0.05
 -17  -3   1   18.04    0.96
 -17  -3   1   18.38    1.01
  17  -3  -1   17.50    1.03
 -17  -3   1   18.04    1.00
 -17  -3   1   17.61    0.95
  17  -3  -1   17.59    0.94
  15  -3  -1   23.36    1.32
 -15  -3   1   24.20    1.33
 -15  -3   1   25.29    1.28
  15  -3  -1   23.42    1.26
 -15  -3   1   24.16    1.35
  15  -3  -1   23.45    1.37
 -15  -3   1   24.66    1.27
  13  -3  -1   28.62    1.61
 -13  -3   1   28.93    1.56
 -13  -3   1   29.76    1.51
  13  -3  -1   27.30    1.49
 -13  -3   1   27.56    1.59
 -13  -3   1   28.57    1.49
  13  -3  -1   28.65    1.55
 -11  -3   1    9.19    0.54
  11  -3  -1    9.59    0.56
 -11  -3   1    9.64    0.52
 -11  -3   1    9.30    0.54
  11  -3  -1    9.93    0.53
  11  -3  -1    8.11    0.52
  11  -3  -1    9.56    0.51
 -11  -3   1   10.06    0.51
  -9  -3   1    1.32    0.10
   9  -3  -1    1.30    0.10
   9  -3  -1    1.37    0.10
   9  -3  -1    1.01    0.11
  -9  -3   1    1.24    0.11
  -9  -3   1    1.26    0.10
  -9  -3   1    1.26    0.10
   9  -3  -1    1.44    0.12
  -9   3   1    0.98    0.12
  -7  -3   1   14.56    0.83
   7  -3  -1   15.47    0.89
  -7  -3   1   15.80    0.87
  -7  -3   1   15.97    0.82
   7  -3  -1   14.57    0.83
   7  -3  -1   14.35    0.84
  -7  -3   1   17.49    0.88
  -7  -3   1   16.30    0.84
   7  -3  -1   15.68    0.82
   7  -3  -1   16.27    0.86
  -7   3   1   14.64    0.84
  -5  -3   1    1.80    0.12
  -5  -3   1    1.50    0.10
  -5  -3   1    1.80    0.13
   5  -3  -1    1.66    0.14
   5  -3  -1    1.77    0.13
   5  -3  -1    1.80    0.12
   5  -3  -1    1.87    0.12
  -5  -3   1    1.89    0.11
   5  -3  -1    1.70    0.14
  -5  -3   1    1.72    0.13
  -5  -3   1    1.72    0.13
  -5   3   1    1.60    0.15
  -3  -3   1   67.29    3.67
  -3  -3   1   73.26    3.67
   3  -3  -1   73.72    3.68
   3  -3  -1   69.78    3.94
   3  -3  -1   70.63    3.64
  -3  -3   1   73.64    3.84
  -3  -3   1   69.09    3.93
   3  -3  -1   75.21    3.84
   3  -3  -1   67.33    3.64
  -3  -3   1   70.53    3.63
  -3  -3   1   71.13    3.63
  -3   3   1   72.72    3.65
   3   3  -1   70.85    3.64
   3   3  -1   69.70    3.63
  -3   3   1   70.53    3.64
  -1  -3   1   30.29    1.63
  -1  -3   1   33.01    1.72
  -1  -3   1   30.79    1.63
  -1  -3   1   30.75    1.75
  -1  -3   1   31.52    1.64
   1  -3  -1   33.83    1.76
   1  -3  -1   29.92    1.64
  -1  -3   1   31.92    1.64
   1  -3  -1   33.82    1.71
   1  -3  -1   32.16    1.64
   1  -3  -1   30.09    1.64
  -1   3   1   32.10    1.64
   1   3  -1   30.49    1.63
   1   3  -1   30.93    1.63
  -1   3   1   30.48    1.64
  -1  -3  -1   16.70    0.89
  -1  -3  -1   16.03    0.86
   1  -3   1   16.08    0.84
   1  -3   1   16.18    0.85
  -1  -3  -1   15.89    0.86
   1  -3   1   17.14    0.89
   1  -3   1   15.30    0.85
  -1  -3  -1   16.15    0.85
   1  -3   1   16.37    0.91
  -1  -3  -1   17.53    0.91
   1  -3   1   14.79    0.85
   1   3   1   15.74    0.86
  -1   3  -1   16.04    0.85
   1   3   1   16.01    0.86
  -1   3  -1   15.43    0.85
  -3  -3  -1    7.70    0.44
   3  -3   1    8.16    0.45
  -3  -3  -1    8.38    0.43
  -3  -3  -1    7.90    0.45
   3  -3   1    8.28    0.46
   3  -3   1    7.64    0.44
   3  -3   1    8.39    0.43
   3  -3   1    8.17    0.42
  -3  -3  -1    8.10    0.46
   3  -3   1    7.71    0.44
  -3  -3  -1    8.23    0.45
   3   3   1    7.31    0.44
   3   3   1    7.52    0.45
  -3   3  -1    7.34    0.44
  -3   3  -1    7.89    0.44
   5  -3   1   14.86    0.84
   5  -3   1   15.61    0.83
   5  -3   1   16.20    0.89
   5  -3   1   16.26    0.87
   5  -3   1   16.13    0.83
  -5  -3  -1   15.59    0.87
  -5  -3  -1   16.84    0.90
  -5  -3  -1   14.90    0.85
   5  -3   1   16.47    0.84
  -5  -3  -1   15.08    0.84
  -5  -3  -1   16.49    0.84
   5   3   1   15.08    0.85
  -7  -3  -1    8.05    0.50
   7  -3   1    8.22    0.49
  -7  -3  -1    9.10    0.51
   7  -3   1    9.19    0.48
  -7  -3  -1    9.29    0.52
   7  -3   1    8.91    0.52
   7  -3   1    9.42    0.50
   7  -3   1    9.11    0.48
  -7  -3  -1    8.78    0.48
   7   3   1    9.04    0.51
  -9  -3  -1    0.15    0.05
   9  -3   1    0.27    0.04
   9  -3   1    0.21    0.04
  -9  -3  -1    0.23    0.05
   9  -3   1    0.15    0.05
  -9  -3  -1    0.23    0.05
  -9  -3  -1    0.16    0.07
   9  -3   1    0.24    0.05
  11  -3   1    2.48    0.15
 -11  -3  -1    2.56    0.18
 -11  -3  -1    2.54    0.17
  11  -3   1    2.55    0.16
  11  -3   1    2.62    0.16
 -11  -3  -1    2.34    0.16
  11  -3   1    2.71    0.18
  13  -3   1    0.70    0.08
  13  -3   1    0.81    0.09
 -13  -3  -1    0.63    0.08
 -13  -3  -1    0.74    0.08
  13  -3   1    0.65    0.07
 -13  -3  -1    0.66    0.08
  13  -3   1    0.62    0.06
 -15  -3  -1    1.13    0.11
  15  -3   1    1.22    0.10
 -15  -3  -1    1.09    0.11
 -15  -3  -1    1.20    0.10
  15  -3   1    1.10    0.10
  15  -3   1    1.19    0.09
  15  -3   1    1.11    0.11
  17  -3   1    0.28    0.07
  17  -3   1    0.15    0.05
  17  -3   1    0.25    0.04
 -17  -3  -1    0.20    0.06
 -17  -3  -1    0.17    0.05
 -17  -3  -1    0.18    0.06
 -19  -3  -1    0.01    0.02
  19  -3   1   -0.01    0.04
 -19  -3  -1    0.08    0.05
  19  -3   1    0.07    0.06
  19  -3   1    0.00    0.01
  19  -3   1    0.04    0.03
 -19  -3  -1   -0.01    0.04
 -19  -3  -1   -0.05    0.05
  19  -3   1    0.02    0.02
  21  -3   1    2.37    0.14
  21  -3   1    2.55    0.17
  21  -3   1    2.67    0.21
 -21  -3  -1    2.90    0.19
  21  -3   1    2.58    0.14
  21  -3   1    2.34    0.13
 -21  -3  -1    2.66    0.19
  21  -3   1    2.54    0.16
 -21  -3  -1    2.31    0.15
 -21  -3  -1    2.27    0.15
 -23  -3  -1    1.24    0.08
 -23  -3  -1    1.12    0.08
  23  -3   1    1.32    0.11
  23  -3   1    1.19    0.08
 -23  -3  -1    1.27    0.13
 -23  -3  -1    1.33    0.13
  23  -3   1    1.07    0.13
  23  -3   1    1.19    0.07
  23  -3   1    1.36    0.11
  23  -3   1    1.23    0.08
 -25  -3  -1    0.50    0.09
  25  -3   1    0.59    0.05
  25  -3   1    0.50    0.10
 -25  -3  -1    0.62    0.05
 -25  -3  -1    0.54    0.06
 -25  -3  -1    0.48    0.09
  25  -3   1    0.53    0.07
  25  -3   1    0.55    0.05
  25  -3   1    0.67    0.05
  25  -3   1    0.61    0.08
  27  -3   1    0.05    0.02
 -27  -3  -1    0.04    0.07
 -27  -3  -1   -0.07    0.06
 -27  -3  -1    0.05    0.03
  27  -3   1   -0.03    0.07
  27  -3   1    0.06    0.06
  27  -3   1    0.07    0.02
  27  -3   1   -0.01    0.03
  27  -3   1    0.05    0.02
 -27  -3  -1    0.03    0.04
  29  -3   1    4.83    0.26
 -29  -3  -1    4.64    0.27
  29  -3   1    4.76    0.29
  29  -3   1    4.77    0.25
  29  -3   1    4.08    0.28
 -29  -3  -1    4.73    0.27
  29  -3   1    4.60    0.26
 -31  -3  -1    4.03    0.25
  31  -3   1    4.21    0.24
 -31  -3  -1    4.12    0.30
  31  -3   1    4.04    0.27
  31  -3   1    4.54    0.24
 -31  -3  -1    4.78    0.25
  31  -3   1    4.59    0.25
  33  -3   1    0.06    0.03
  33  -3   1   -0.01    0.02
 -33  -3  -1   -0.06    0.04
  33  -3   1   -0.01    0.03
 -33  -3  -1    0.00    0.03
 -35  -3  -1    0.53    0.05
 -35  -3  -1    0.46    0.06
  35  -3   1    0.50    0.05
  37  -3   1    0.78    0.06
 -37  -3  -1    0.73    0.07
  37  -3   1    0.77    0.06
 -37  -3  -1    0.80    0.06
  39  -3   1    6.39    0.36
 -39  -3  -1    5.96    0.36
 -39  -3  -1    7.09    0.36
  39  -3   1    6.50    0.35
 -41  -3  -1    4.98    0.29
  41  -3   1    4.98    0.29
 -41  -3  -1    5.42    0.29
  41  -3   1    5.87    0.29
  43  -3   1   -0.01    0.02
 -43  -3  -1   -0.02    0.02
 -43  -3  -1   -0.01    0.02
  43  -3   1   -0.01    0.02
  45  -3   1    1.86    0.10
  45  -3   1    1.64    0.10
 -42  -4   1    0.56    0.04
  42  -4  -1    0.52    0.04
  40  -4  -1    0.96    0.06
 -40  -4   1    1.04    0.07
 -40  -4   1    0.91    0.07
 -38  -4   1    0.62    0.06
 -38  -4   1    0.68    0.05
  38  -4  -1    0.63    0.04
 -38  -4   1    0.75    0.06
 -36  -4   1    0.62    0.07
  36  -4  -1    0.61    0.05
  36  -4  -1    0.61    0.05
 -36  -4   1    0.71    0.07
 -36  -4   1    0.70    0.07
  34  -4  -1    2.69    0.16
  34  -4  -1    2.54    0.15
 -34  -4   1    2.89    0.17
 -34  -4   1    2.92    0.18
 -34  -4   1    2.68    0.16
  34  -4  -1    2.77    0.16
 -32  -4   1    0.46    0.03
 -32  -4   1    0.53    0.06
  32  -4  -1    0.49    0.05
 -32  -4   1    0.54    0.05
 -32  -4   1    0.62    0.06
  32  -4  -1    0.53    0.05
  32  -4  -1    0.55    0.05
 -32  -4   1    0.62    0.07
 -30  -4   1    0.97    0.07
 -30  -4   1    0.87    0.08
 -30  -4   1    0.93    0.06
 -30  -4   1    0.99    0.08
  30  -4  -1    1.11    0.08
 -30  -4   1    1.15    0.09
  30  -4  -1    1.10    0.07
  30  -4  -1    1.08    0.08
  28  -4  -1    0.63    0.07
 -28  -4   1    0.66    0.06
 -28  -4   1    0.77    0.05
  28  -4  -1    0.81    0.06
 -28  -4   1    0.68    0.07
 -28  -4   1    0.66    0.07
  26  -4  -1    0.04    0.02
 -26  -4   1    0.06    0.03
 -26  -4   1    0.06    0.03
 -26  -4   1    0.04    0.03
  26  -4  -1    0.05    0.02
 -26  -4   1    0.04    0.02
 -26  -4   1   -0.04    0.06
  26  -4  -1    0.06    0.05
  24  -4  -1    1.07    0.11
 -24  -4   1    1.08    0.07
  24  -4  -1    1.02    0.07
 -24  -4   1    0.76    0.11
 -24  -4   1    1.02    0.08
  24  -4  -1    0.61    0.13
  24  -4  -1    0.91    0.09
 -24  -4   1    1.00    0.08
 -24  -4   1    1.05    0.11
 -24  -4   1    1.05    0.13
  24  -4  -1    1.05    0.07
 -24  -4   1    0.94    0.07
  22  -4  -1    5.75    0.35
  22  -4  -1    5.31    0.40
  22  -4  -1    6.07    0.36
 -22  -4   1    6.13    0.36
  22  -4  -1    6.29    0.34
 -22  -4   1    5.96    0.33
 -22  -4   1    6.04    0.38
 -22  -4   1    6.47    0.32
 -22  -4   1    6.25    0.39
 -22  -4   1    5.86    0.36
  22  -4  -1    5.77    0.33
 -22  -4   1    6.19    0.34
 -20  -4   1    0.30    0.04
 -20  -4   1    0.33    0.03
  20  -4  -1    0.36    0.04
  20  -4  -1    0.39    0.06
  20  -4  -1    0.37    0.04
 -20  -4   1    0.43    0.08
  20  -4  -1    0.22    0.09
  20  -4  -1    0.30    0.07
 -20  -4   1    0.29    0.04
 -20  -4   1    0.39    0.07
 -20  -4   1    0.31    0.04
 -20  -4   1    0.35    0.07
 -18  -4   1   -0.04    0.05
  18  -4  -1    0.14    0.06
 -18  -4   1    0.03    0.03
 -18  -4   1    0.06    0.03
  18  -4  -1    0.03    0.07
  18  -4  -1    0.06    0.05
  18  -4  -1    0.04    0.02
 -18  -4   1    0.04    0.02
 -18  -4   1    0.03    0.03
 -18  -4   1    0.01    0.05
 -18  -4   1    0.01    0.07
  18  -4  -1    0.06    0.02
  16  -4  -1    0.31    0.07
 -16  -4   1    0.29    0.03
 -16  -4   1    0.27    0.03
 -16  -4   1    0.34    0.07
 -16  -4   1    0.33    0.06
  16  -4  -1    0.23    0.03
  16  -4  -1    0.18    0.05
 -16  -4   1    0.24    0.03
  16  -4  -1    0.26    0.03
 -16  -4   1    0.26    0.04
 -16  -4   1    0.32    0.06
  16  -4  -1    0.23    0.03
  16  -4  -1    0.23    0.04
  16  -4  -1    0.15    0.08
 -14  -4   1    0.47    0.05
  14  -4  -1    0.64    0.07
 -14  -4   1    0.42    0.04
  14  -4  -1    0.43    0.04
  14  -4  -1    0.44    0.05
  14  -4  -1    0.49    0.07
 -14  -4   1    0.52    0.08
 -14  -4   1    0.52    0.04
  14  -4  -1    0.49    0.04
  14  -4  -1    0.45    0.04
  14  -4  -1    0.62    0.10
 -14  -4   1    0.49    0.07
 -14  -4   1    0.51    0.05
 -14  -4   1    0.46    0.08
 -14  -4   1    0.47    0.05
 -14  -4   1    0.46    0.05
 -12  -4   1    0.87    0.06
  12  -4  -1    0.91    0.09
  12  -4  -1    0.94    0.08
  12  -4  -1    0.75    0.06
 -12  -4   1    0.89    0.06
 -12  -4   1    0.89    0.10
 -12  -4   1    0.88    0.07
  12  -4  -1    0.98    0.12
 -12  -4   1    0.84    0.06
 -12  -4   1    0.80    0.10
 -12  -4   1    1.00    0.09
  12  -4  -1    0.93    0.06
 -10  -4   1    1.32    0.10
 -10  -4   1    1.13    0.07
  10  -4  -1    1.40    0.11
 -10  -4   1    1.07    0.08
  10  -4  -1    1.20    0.13
 -10  -4   1    1.33    0.11
 -10  -4   1    1.10    0.08
 -10  -4   1    1.30    0.11
  10  -4  -1    1.20    0.07
  10  -4  -1    1.35    0.10
   8  -4  -1   -0.04    0.05
   8  -4  -1   -0.04    0.04
   8  -4  -1   -0.05    0.04
  -8  -4   1    0.00    0.06
  -8  -4   1    0.11    0.05
   6  -4  -1    6.82    0.38
  -6  -4   1    7.24    0.38
  -6  -4   1    7.41    0.41
   6  -4  -1    6.53    0.42
  -6  -4   1    6.99    0.41
   6  -4  -1    6.65    0.40
  -4  -4   1   83.45    4.47
   4  -4  -1   77.16    4.36
  -4  -4   1   80.42    4.37
  -4  -4   1   81.66    4.18
   4  -4  -1   76.07    4.18
   4  -4  -1   85.22    4.48
   2  -4  -1   47.85    2.47
  -2  -4   1   48.01    2.47
   2  -4  -1   47.57    2.58
   2  -4  -1   48.66    2.65
  -2  -4   1   46.74    2.64
  -2  -4   1   46.03    2.58
   0  -4  -1    6.43    0.39
   0  -4  -1    6.74    0.38
   0  -4  -1    6.94    0.37
   0  -4   1    6.60    0.39
   0  -4   1    6.63    0.36
   0  -4   1    6.60    0.39
   0  -4   1    5.58    0.35
  -2  -4  -1   48.70    2.81
   2  -4   1   48.23    2.62
  -2  -4  -1   51.70    2.74
   2  -4   1   48.69    2.74
  -2  -4  -1   52.60    2.62
   2  -4   1   52.28    2.81
   2  -4   1   50.65    2.62
  -4  -4  -1   31.33    1.62
  -4  -4  -1   30.55    1.74
   4  -4   1   29.95    1.69
  -4  -4  -1   31.38    1.70
   4  -4   1   32.04    1.74
   4  -4   1   30.81    1.61
   4  -4   1   30.81    1.62
   6  -4   1    2.17    0.16
  -6  -4  -1    2.01    0.16
   6  -4   1    2.13    0.16
   6  -4   1    2.12    0.15
  -6  -4  -1    2.22    0.15
  -6  -4  -1    2.07    0.16
   6  -4   1    2.04    0.13
  -8  -4  -1    0.44    0.07
   8  -4   1    0.52    0.08
  -8  -4  -1    0.46    0.07
   8  -4   1    0.48    0.07
   8  -4   1    0.47    0.05
  -8  -4  -1    0.40    0.08
   8  -4   1    0.38    0.06
 -10  -4  -1   13.07    0.74
  10  -4   1   13.57    0.71
  10  -4   1   12.76    0.72
 -10  -4  -1   13.72    0.71
  10  -4   1   12.48    0.70
 -10  -4  -1   11.81    0.72
  10  -4   1   13.45    0.69
  10  -4   1   12.54    0.75
  10  -4   1   14.37    0.74
 -12  -4  -1    7.37    0.44
  12  -4   1    7.78    0.47
  12  -4   1    7.29    0.43
  12  -4   1    8.51    0.44
  12  -4   1    8.28    0.43
 -12  -4  -1    8.18    0.47
  12  -4   1    9.18    0.46
  12  -4   1    7.61    0.42
 -12  -4  -1    8.32    0.47
  12  -4   1    7.38    0.40
 -12  -4  -1    7.03    0.43
 -12  -4  -1    8.27    0.45
  12  -4   1    7.90    0.43
  14  -4   1    2.22    0.13
 -14  -4  -1    2.09    0.13
  14  -4   1    2.41    0.13
  14  -4   1    2.33    0.16
 -14  -4  -1    2.26    0.14
 -14  -4  -1    2.54    0.17
  14  -4   1    2.56    0.17
  14  -4   1    2.24    0.18
  14  -4   1    2.53    0.13
  14  -4   1    2.35    0.14
 -14  -4  -1    2.30    0.14
 -14  -4  -1    2.51    0.19
  14  -4   1    2.46    0.15
 -14  -4  -1    2.51    0.18
 -16  -4  -1    0.99    0.07
  16  -4   1    1.09    0.07
  16  -4   1    0.95    0.07
  16  -4   1    1.00    0.06
 -16  -4  -1    1.02    0.11
  16  -4   1    1.08    0.09
 -16  -4  -1    1.20    0.11
  16  -4   1    0.96    0.06
 -16  -4  -1    1.08    0.11
  16  -4   1    1.16    0.11
 -16  -4  -1    1.02    0.08
  16  -4   1    1.16    0.11
  16  -4   1    0.96    0.11
 -16  -4  -1    0.86    0.07
  18  -4   1    0.27    0.03
 -18  -4  -1    0.24    0.07
  18  -4   1    0.34    0.03
 -18  -4  -1    0.37    0.08
  18  -4   1    0.40    0.07
  18  -4   1    0.29    0.08
 -18  -4  -1    0.31    0.04
  18  -4   1    0.45    0.06
 -18  -4  -1    0.25    0.04
  18  -4   1    0.32    0.03
  18  -4   1    0.36    0.04
 -18  -4  -1    0.28    0.03
 -18  -4  -1    0.35    0.09
 -20  -4  -1    0.33    0.04
  20  -4   1    0.27    0.08
 -20  -4  -1    0.41    0.08
  20  -4   1    0.37    0.04
  20  -4   1    0.34    0.06
 -20  -4  -1    0.30    0.04
 -20  -4  -1    0.41    0.10
 -20  -4  -1    0.31    0.04
  20  -4   1    0.38    0.03
  20  -4   1    0.35    0.03
 -20  -4  -1    0.33    0.08
  20  -4   1    0.44    0.08
  22  -4   1    1.98    0.11
 -22  -4  -1    1.96    0.12
  22  -4   1    1.95    0.12
  22  -4   1    2.22    0.12
  22  -4   1    1.70    0.14
  22  -4   1    2.36    0.17
 -22  -4  -1    2.13    0.18
 -22  -4  -1    1.95    0.13
 -22  -4  -1    2.08    0.17
  22  -4   1    2.03    0.12
  22  -4   1    1.88    0.18
 -22  -4  -1    1.96    0.17
 -22  -4  -1    1.75    0.12
  24  -4   1    0.40    0.04
  24  -4   1    0.45    0.05
  24  -4   1    0.43    0.04
  24  -4   1    0.33    0.08
 -24  -4  -1    0.37    0.09
 -24  -4  -1    0.38    0.04
  24  -4   1    0.39    0.07
  24  -4   1    0.45    0.04
 -24  -4  -1    0.47    0.09
 -24  -4  -1    0.37    0.09
 -24  -4  -1    0.42    0.04
 -26  -4  -1    9.53    0.54
  26  -4   1    9.95    0.52
  26  -4   1   10.35    0.51
  26  -4   1    9.01    0.50
 -26  -4  -1    9.06    0.53
  26  -4   1    9.16    0.54
  26  -4   1   10.18    0.53
 -28  -4  -1    2.13    0.14
  28  -4   1    2.18    0.13
 -28  -4  -1    2.41    0.14
  28  -4   1    2.33    0.14
  28  -4   1    2.44    0.14
  28  -4   1    2.34    0.13
  30  -4   1    0.03    0.02
  30  -4   1    0.05    0.03
  30  -4   1    0.02    0.03
 -30  -4  -1   -0.02    0.04
 -30  -4  -1    0.00    0.03
  30  -4   1    0.00    0.02
  32  -4   1    5.79    0.32
 -32  -4  -1    6.41    0.34
  32  -4   1    6.20    0.34
  32  -4   1    6.36    0.34
 -32  -4  -1    6.24    0.34
  32  -4   1    5.81    0.33
  34  -4   1    0.23    0.03
 -34  -4  -1    0.22    0.05
 -34  -4  -1    0.22    0.03
  34  -4   1    0.25    0.03
  34  -4   1    0.23    0.03
  34  -4   1    0.19    0.02
 -36  -4  -1    0.03    0.04
  36  -4   1    0.03    0.03
 -36  -4  -1    0.03    0.03
 -36  -4  -1    0.03    0.02
  36  -4   1    0.02    0.03
  38  -4   1    0.63    0.05
 -38  -4  -1    0.82    0.07
  38  -4   1    0.70    0.05
 -38  -4  -1    0.73    0.06
 -40  -4  -1    2.46    0.16
  40  -4   1    2.77    0.15
 -42  -4  -1    0.74    0.06
  42  -4   1    0.84    0.05
 -37  -5   1    0.10    0.01
 -37  -5   1    0.14    0.02
 -37  -5   1    0.07    0.02
  35  -5  -1    0.70    0.05
 -35  -5   1    0.77    0.05
 -35  -5   1    0.75    0.06
 -33  -5   1    1.35    0.09
  33  -5  -1    1.42    0.09
 -33  -5   1    1.38    0.10
 -33  -5   1    1.51    0.09
 -31  -5   1    7.69    0.39
 -31  -5   1    7.58    0.46
  31  -5  -1    7.82    0.41
  31  -5  -1    7.06    0.41
  29  -5  -1    6.22    0.32
 -29  -5   1    6.16    0.32
  29  -5  -1    5.87    0.32
 -29  -5   1    5.86    0.37
  29  -5  -1    5.06    0.32
 -29  -5   1    6.08    0.31
  27  -5  -1    0.04    0.02
 -27  -5   1    0.07    0.04
  27  -5  -1    0.01    0.03
 -27  -5   1    0.05    0.03
 -27  -5   1    0.03    0.03
  27  -5  -1    0.10    0.03
  25  -5  -1    0.71    0.06
 -25  -5   1    0.73    0.07
 -25  -5   1    0.79    0.07
  25  -5  -1    0.73    0.06
  25  -5  -1    0.63    0.05
 -25  -5   1    0.70    0.08
  23  -5  -1    0.23    0.03
 -23  -5   1    0.20    0.05
  23  -5  -1    0.26    0.03
 -23  -5   1    0.21    0.04
  23  -5  -1    0.24    0.03
 -23  -5   1    0.25    0.04
 -21  -5   1    0.93    0.07
  21  -5  -1    0.88    0.07
 -21  -5   1    0.77    0.12
  21  -5  -1    0.80    0.11
  21  -5  -1    0.85    0.06
 -21  -5   1    0.96    0.09
 -21  -5   1    0.99    0.07
  21  -5  -1    1.02    0.06
  19  -5  -1    0.07    0.07
  19  -5  -1    0.17    0.03
 -19  -5   1    0.17    0.09
 -19  -5   1    0.16    0.03
  19  -5  -1    0.17    0.02
  19  -5  -1    0.17    0.03
 -19  -5   1    0.19    0.04
 -19  -5   1    0.24    0.04
  17  -5  -1    0.16    0.02
  17  -5  -1    0.13    0.03
 -17  -5   1    0.16    0.03
 -17  -5   1    0.13    0.03
 -17  -5   1    0.05    0.09
  17  -5  -1    0.10    0.05
  17  -5  -1    0.12    0.03
  17  -5  -1    0.13    0.02
 -17  -5   1    0.17    0.03
 -17  -5   1    0.08    0.06
  17  -5  -1    0.02    0.07
 -15  -5   1    8.59    0.45
  15  -5  -1    8.18    0.48
  15  -5  -1    7.86    0.46
  15  -5  -1    8.96    0.46
  15  -5  -1    8.55    0.43
 -15  -5   1    8.61    0.51
  15  -5  -1    7.62    0.52
 -15  -5   1    8.26    0.43
 -15  -5   1    8.39    0.51
  15  -5  -1    7.87    0.46
 -15  -5   1    8.16    0.47
 -15  -5   1    8.38    0.50
 -15  -5   1    7.86    0.46
  15  -5  -1    8.23    0.45
 -13  -5   1    6.10    0.36
  13  -5  -1    6.03    0.41
  13  -5  -1    6.11    0.36
  13  -5  -1    6.87    0.35
 -13  -5   1    6.64    0.40
  13  -5  -1    6.37    0.34
 -13  -5   1    6.46    0.37
  13  -5  -1    6.42    0.38
 -13  -5   1    6.55    0.34
  13  -5  -1    6.90    0.36
 -13  -5   1    6.24    0.35
  13  -5  -1    6.54    0.37
 -13  -5   1    6.09    0.39
 -13  -5   1    6.42    0.35
 -13  -5   1    6.99    0.41
 -11  -5   1    1.38    0.11
 -11  -5   1    1.58    0.10
  11  -5  -1    1.69    0.14
 -11  -5   1    1.44    0.13
  11  -5  -1    1.63    0.10
  11  -5  -1    1.74    0.09
 -11  -5   1    1.59    0.10
 -11  -5   1    1.56    0.09
  11  -5  -1    1.63    0.13
  11  -5  -1    1.46    0.14
  11  -5  -1    1.61    0.16
 -11  -5   1    1.52    0.14
  11  -5  -1    1.52    0.10
 -11  -5   1    1.50    0.10
 -11  -5   1    1.66    0.12
 -11  -5   1    1.62    0.16
  11  -5  -1    1.49    0.10
   9  -5  -1    4.90    0.27
  -9  -5   1    4.68    0.30
  -9  -5   1    4.86    0.27
  -9  -5   1    5.18    0.32
  -9  -5   1    4.84    0.27
   9  -5  -1    5.01    0.31
   9  -5  -1    4.54    0.32
   9  -5  -1    4.83    0.26
   9  -5  -1    4.80    0.28
  -9  -5   1    4.93    0.28
   9  -5  -1    5.01    0.29
   9  -5  -1    4.78    0.30
  -9  -5   1    4.75    0.26
  -9  -5   1    4.97    0.30
  -9  -5   1    4.84    0.29
   9  -5  -1    5.00    0.27
  -9  -5   1    4.56    0.29
   7  -5  -1    9.46    0.53
   7  -5  -1   10.13    0.56
  -7  -5   1   10.43    0.56
  -7  -5   1   10.06    0.53
  -7  -5   1   10.64    0.60
  -7  -5   1   10.02    0.62
  -7  -5   1    9.43    0.60
  -7  -5   1   10.15    0.55
   7  -5  -1   10.90    0.56
  -7  -5   1   10.35    0.60
  -7  -5   1    9.86    0.56
   7  -5  -1   10.44    0.57
  -7  -5   1   10.32    0.57
   7  -5  -1   10.46    0.59
   7  -5  -1   11.33    0.57
   7  -5  -1   10.25    0.55
   7  -5  -1    9.89    0.61
   5  -5  -1    0.20    0.06
   5  -5  -1    0.06    0.07
   5  -5  -1    0.00    0.05
   5  -5  -1    0.18    0.02
  -5  -5   1    0.18    0.03
  -5  -5   1    0.11    0.03
  -5  -5   1    0.22    0.03
  -5  -5   1    0.08    0.03
   5  -5  -1    0.21    0.03
   5  -5  -1    0.09    0.06
  -5  -5   1    0.16    0.05
   5  -5  -1    0.14    0.03
   5  -5  -1    0.16    0.02
  -5  -5   1    0.16    0.01
  -5  -5   1    0.09    0.03
  -5  -5   1    0.10    0.07
   3  -5  -1   27.06    1.52
   3  -5  -1   24.86    1.40
  -3  -5   1   25.65    1.40
  -3  -5   1   25.90    1.59
  -3  -5   1   26.97    1.64
  -3  -5   1   28.62    1.45
   3  -5  -1   28.08    1.45
  -3  -5   1   28.07    1.51
  -3  -5   1   30.22    1.55
   3  -5  -1   27.17    1.56
   3  -5  -1   29.71    1.51
  -3  -5   1   27.05    1.48
  -3  -5   1   28.51    1.53
   3  -5  -1   28.22    1.48
  -1  -5   1   27.15    1.41
   1  -5  -1   28.42    1.57
   1  -5  -1   26.63    1.41
   1  -5  -1   27.23    1.53
  -1  -5   1   27.90    1.53
   1  -5  -1   27.83    1.46
   1  -5  -1   29.80    1.52
  -1  -5   1   26.32    1.65
  -1  -5   1   30.00    1.56
   1  -5  -1   26.26    1.48
  -1  -5   1   28.04    1.51
  -1  -5   1   26.96    1.48
  -1  -5   1   27.94    1.45
  -1  -5   1   26.34    1.60
  -1  -5  -1    0.61    0.09
   1  -5   1    0.53    0.07
  -1  -5  -1    0.71    0.06
  -1  -5  -1    0.71    0.08
  -1  -5  -1    0.60    0.05
   1  -5   1    0.67    0.05
   1  -5   1    0.63    0.08
  -1  -5  -1    0.76    0.05
   1  -5   1    0.46    0.06
   1  -5   1    0.50    0.09
   1  -5   1    0.43    0.05
   1  -5   1    0.68    0.05
   1  -5   1    0.51    0.05
  -1  -5  -1    0.46    0.06
  -1  -5  -1    0.45    0.09
   3  -5   1    2.81    0.15
   3  -5   1    2.73    0.15
   3  -5   1    2.50    0.16
   3  -5   1    2.72    0.16
   3  -5   1    2.77    0.17
   3  -5   1    2.73    0.20
   3  -5   1    2.93    0.20
  -3  -5  -1    2.60    0.15
   3  -5   1    2.53    0.15
  -3  -5  -1    3.09    0.21
   3  -5   1    2.65    0.17
  -3  -5  -1    3.11    0.16
  -3  -5  -1    2.53    0.18
  -3  -5  -1    2.71    0.15
  -3  -5  -1    2.17    0.17
  -3  -5  -1    2.57    0.19
   3  -5   1    2.46    0.15
   5  -5   1   32.04    1.66
  -5  -5  -1   31.94    1.66
  -5  -5  -1   33.58    1.74
   5  -5   1   31.78    1.82
   5  -5   1   28.95    1.88
   5  -5   1   29.30    1.63
   5  -5   1   33.66    1.74
   5  -5   1   32.18    1.60
  -5  -5  -1   31.27    1.60
  -5  -5  -1   28.64    1.69
  -5  -5  -1   32.61    1.73
   5  -5   1   32.71    1.65
  -5  -5  -1   32.72    1.78
  -5  -5  -1   29.20    1.88
   5  -5   1   32.14    1.69
   5  -5   1   32.28    1.72
   5  -5   1   31.82    1.73
   5  -5   1   30.55    1.77
  -7  -5  -1    4.97    0.32
  -7  -5  -1    5.10    0.28
   7  -5   1    5.33    0.29
  -7  -5  -1    5.07    0.33
   7  -5   1    4.88    0.27
   7  -5   1    5.04    0.31
  -7  -5  -1    5.12    0.27
   7  -5   1    5.21    0.28
   7  -5   1    4.99    0.32
   7  -5   1    5.18    0.31
  -7  -5  -1    5.29    0.31
   7  -5   1    5.01    0.33
   7  -5   1    5.23    0.32
   7  -5   1    5.30    0.28
   7  -5   1    5.10    0.27
  -7  -5  -1    5.21    0.29
   7  -5   1    5.42    0.30
   9  -5   1    7.91    0.39
   9  -5   1    7.65    0.43
   9  -5   1    7.67    0.40
  -9  -5  -1    7.36    0.46
  -9  -5  -1    6.95    0.46
  -9  -5  -1    7.37    0.43
  -9  -5  -1    7.70    0.46
   9  -5   1    7.48    0.46
   9  -5   1    8.08    0.45
  -9  -5  -1    6.94    0.39
   9  -5   1    7.44    0.41
   9  -5   1    7.12    0.41
  -9  -5  -1    7.91    0.42
   9  -5   1    7.33    0.41
  -9  -5  -1    7.62    0.41
   9  -5   1    7.38    0.42
  11  -5   1    4.84    0.26
 -11  -5  -1    4.98    0.30
 -11  -5  -1    4.89    0.27
 -11  -5  -1    5.17    0.27
  11  -5   1    4.98    0.28
  11  -5   1    4.65    0.27
  11  -5   1    4.82    0.32
  11  -5   1    4.70    0.26
  11  -5   1    4.99    0.27
  11  -5   1    4.94    0.30
 -11  -5  -1    4.50    0.31
 -11  -5  -1    5.32    0.33
  11  -5   1    4.86    0.27
 -11  -5  -1    4.59    0.30
 -11  -5  -1    4.71    0.26
  11  -5   1    4.91    0.31
  13  -5   1    0.12    0.02
 -13  -5  -1    0.11    0.03
 -13  -5  -1    0.13    0.02
  13  -5   1    0.14    0.03
 -13  -5  -1    0.13    0.03
 -13  -5  -1    0.03    0.06
  13  -5   1    0.14    0.05
  13  -5   1    0.13    0.01
  13  -5   1    0.19    0.08
  13  -5   1    0.12    0.06
  13  -5   1    0.14    0.03
  13  -5   1    0.11    0.06
 -13  -5  -1    0.16    0.08
  13  -5   1    0.11    0.03
 -13  -5  -1    0.11    0.07
 -13  -5  -1    0.10    0.03
 -15  -5  -1    0.58    0.05
  15  -5   1    0.55    0.07
 -15  -5  -1    0.62    0.06
  15  -5   1    0.67    0.05
 -15  -5  -1    0.58    0.05
 -15  -5  -1    0.60    0.09
 -15  -5  -1    0.74    0.11
  15  -5   1    0.61    0.04
  15  -5   1    0.59    0.09
 -15  -5  -1    0.49    0.09
  15  -5   1    0.59    0.06
 -15  -5  -1    0.55    0.05
  15  -5   1    0.69    0.05
  15  -5   1    0.51    0.09
  15  -5   1    0.59    0.05
  15  -5   1    0.50    0.09
 -17  -5  -1    0.94    0.11
  17  -5   1    1.00    0.07
 -17  -5  -1    1.06    0.14
  17  -5   1    1.17    0.11
  17  -5   1    1.02    0.07
  17  -5   1    1.10    0.06
 -17  -5  -1    1.09    0.07
 -17  -5  -1    0.96    0.08
 -17  -5  -1    1.15    0.09
  17  -5   1    1.17    0.08
 -17  -5  -1    1.06    0.08
  17  -5   1    1.05    0.08
  19  -5   1    0.02    0.02
  19  -5   1   -0.05    0.06
 -19  -5  -1    0.05    0.04
 -19  -5  -1   -0.05    0.08
  19  -5   1    0.00    0.02
  19  -5   1    0.01    0.01
  19  -5   1   -0.03    0.02
 -19  -5  -1    0.00    0.03
  19  -5   1    0.00    0.02
 -19  -5  -1    0.01    0.03
 -19  -5  -1   -0.03    0.03
 -21  -5  -1    1.82    0.12
  21  -5   1    1.70    0.10
  21  -5   1    1.62    0.10
 -21  -5  -1    1.56    0.10
 -21  -5  -1    1.61    0.10
 -21  -5  -1    1.78    0.11
  21  -5   1    1.77    0.10
  21  -5   1    1.66    0.10
  21  -5   1    1.73    0.16
 -23  -5  -1    0.02    0.03
 -23  -5  -1    0.00    0.02
  23  -5   1    0.05    0.02
  23  -5   1    0.05    0.01
  23  -5   1    0.01    0.03
 -23  -5  -1    0.09    0.04
 -23  -5  -1    0.00    0.04
  23  -5   1    0.05    0.04
 -25  -5  -1    1.18    0.08
 -25  -5  -1    1.23    0.09
  25  -5   1    1.27    0.09
 -25  -5  -1    1.30    0.10
 -25  -5  -1    1.25    0.10
  25  -5   1    1.35    0.09
  25  -5   1    1.25    0.08
 -27  -5  -1    0.07    0.02
 -27  -5  -1    0.03    0.04
  27  -5   1    0.11    0.03
  27  -5   1    0.06    0.03
 -27  -5  -1    0.08    0.04
 -27  -5  -1   -0.02    0.04
  27  -5   1    0.06    0.03
 -29  -5  -1   14.26    0.77
  29  -5   1   15.51    0.77
  29  -5   1   15.57    0.81
 -29  -5  -1   13.45    0.83
  29  -5   1   15.35    0.79
 -29  -5  -1   15.59    0.91
 -29  -5  -1   15.78    0.82
 -31  -5  -1    3.83    0.22
 -31  -5  -1    4.19    0.23
  31  -5   1    3.74    0.21
  31  -5   1    3.77    0.22
 -31  -5  -1    3.97    0.25
  31  -5   1    4.26    0.22
  33  -5   1    2.07    0.12
  33  -5   1    2.10    0.12
 -33  -5  -1    2.05    0.12
 -33  -5  -1    1.85    0.12
 -33  -5  -1    2.09    0.14
  35  -5   1    2.29    0.13
 -35  -5  -1    2.64    0.14
  35  -5   1    2.54    0.14
  35  -5   1    2.54    0.14
 -37  -5  -1    0.01    0.02
 -37  -5  -1    0.03    0.02
  37  -5   1    0.03    0.01
  37  -5   1    0.03    0.02
  37  -5   1    0.01    0.02
  32  -6  -1    0.00    0.02
 -32  -6   1    0.03    0.02
 -32  -6   1   -0.02    0.02
  30  -6  -1    0.46    0.04
  30  -6  -1    0.44    0.04
 -30  -6   1    0.43    0.04
 -28  -6   1    0.03    0.01
 -28  -6   1    0.02    0.03
  28  -6  -1    0.05    0.03
 -28  -6   1    0.01    0.03
  28  -6  -1    0.01    0.02
  26  -6  -1    0.06    0.03
 -26  -6   1    0.02    0.04
 -26  -6   1    0.08    0.03
  26  -6  -1    0.10    0.03
  26  -6  -1    0.05    0.02
 -26  -6   1    0.05    0.02
  24  -6  -1    0.95    0.07
  24  -6  -1    0.90    0.06
 -24  -6   1    0.99    0.06
  24  -6  -1    0.98    0.08
 -24  -6   1    0.86    0.08
 -24  -6   1    0.90    0.07
  22  -6  -1    0.95    0.07
 -22  -6   1    0.96    0.08
  22  -6  -1    1.09    0.08
  22  -6  -1    1.03    0.07
 -22  -6   1    1.09    0.07
 -22  -6   1    1.08    0.08
  20  -6  -1    1.45    0.09
 -20  -6   1    1.45    0.09
 -20  -6   1    1.44    0.10
  20  -6  -1    1.41    0.09
  20  -6  -1    1.49    0.10
 -20  -6   1    1.47    0.11
  18  -6  -1    0.16    0.03
 -18  -6   1    0.19    0.04
  18  -6  -1    0.16    0.03
  18  -6  -1    0.17    0.03
  18  -6  -1    0.14    0.03
 -18  -6   1    0.16    0.03
 -18  -6   1    0.20    0.05
  16  -6  -1    0.07    0.04
 -16  -6   1    0.09    0.03
  16  -6  -1    0.08    0.01
 -16  -6   1    0.14    0.04
  16  -6  -1    0.08    0.02
  16  -6  -1    0.12    0.03
  16  -6  -1    0.13    0.03
 -16  -6   1    0.05    0.03
 -16  -6   1    0.10    0.03
  14  -6  -1    1.81    0.11
  14  -6  -1    1.82    0.12
  14  -6  -1    1.98    0.11
 -14  -6   1    1.90    0.11
 -14  -6   1    1.89    0.14
  14  -6  -1    1.89    0.11
  14  -6  -1    1.95    0.12
 -14  -6   1    1.93    0.11
 -14  -6   1    1.79    0.12
  12  -6  -1    0.00    0.02
 -12  -6   1    0.03    0.02
 -12  -6   1    0.02    0.04
  12  -6  -1    0.03    0.03
 -12  -6   1   -0.01    0.03
  12  -6  -1   -0.02    0.03
  12  -6  -1   -0.01    0.03
 -12  -6   1    0.01    0.02
  12  -6  -1    0.01    0.01
 -10  -6   1    0.62    0.06
  10  -6  -1    0.62    0.07
 -10  -6   1    0.55    0.06
  10  -6  -1    0.61    0.06
 -10  -6   1    0.65    0.07
  10  -6  -1    0.55    0.06
 -10  -6   1    0.59    0.05
  10  -6  -1    0.60    0.04
  10  -6  -1    0.63    0.05
  -8  -6   1    0.86    0.11
   8  -6  -1    0.86    0.07
  -8  -6   1    1.00    0.08
  -8  -6   1    1.02    0.09
   8  -6  -1    1.09    0.08
  -8  -6   1    1.09    0.07
  -8  -6   1    0.98    0.07
   8  -6  -1    0.89    0.06
   8  -6  -1    0.98    0.07
   8  -6  -1    0.91    0.06
   6  -6  -1    0.00    0.07
  -6  -6   1    0.21    0.09
  -6  -6   1    0.00    0.04
   6  -6  -1    0.00    0.02
   6  -6  -1    0.14    0.03
   6  -6  -1    0.07    0.03
   6  -6  -1    0.07    0.03
  -6  -6   1   -0.01    0.04
   6  -6  -1    0.09    0.03
  -4  -6   1   20.12    1.00
  -4  -6   1   20.82    1.08
   4  -6  -1   21.45    1.05
  -4  -6   1   19.39    1.05
   4  -6  -1   19.43    1.00
   4  -6  -1   17.80    1.10
  -4  -6   1   18.16    1.17
   4  -6  -1   20.52    1.07
  -4  -6   1   17.59    1.10
  -2  -6   1   26.16    1.33
   2  -6  -1   25.04    1.33
   2  -6  -1   26.29    1.24
  -2  -6   1   21.49    1.36
  -2  -6   1   25.47    1.31
  -2  -6   1   24.06    1.24
  -2  -6   1   23.88    1.46
   2  -6  -1   20.95    1.35
   2  -6  -1   24.92    1.31
   0  -6   1    6.91    0.48
   0  -6   1    7.78    0.41
   0  -6  -1    7.94    0.44
   0  -6  -1    7.68    0.41
   0  -6   1    7.38    0.48
   0  -6   1    8.29    0.43
   0  -6  -1    8.08    0.43
   0  -6   1    8.14    0.44
   2  -6   1   14.88    0.77
   2  -6   1   13.27    0.81
   2  -6   1   13.67    0.80
   2  -6   1   14.35    0.75
   2  -6   1   13.22    0.84
  -2  -6  -1   12.40    0.80
   2  -6   1   14.79    0.71
  -2  -6  -1   14.41    0.77
  -2  -6  -1   12.33    0.84
  -2  -6  -1   14.05    0.72
  -2  -6  -1   15.09    0.75
   4  -6   1    3.22    0.16
  -4  -6  -1    2.41    0.21
  -4  -6  -1    2.83    0.16
   4  -6   1    2.81    0.17
  -4  -6  -1    2.47    0.19
   4  -6   1    2.71    0.22
  -4  -6  -1    3.03    0.18
   4  -6   1    2.57    0.19
   4  -6   1    3.09    0.16
  -4  -6  -1    3.22    0.16
   6  -6   1    0.64    0.06
   6  -6   1    0.76    0.06
  -6  -6  -1    0.67    0.07
  -6  -6  -1    0.35    0.10
  -6  -6  -1    0.59    0.06
   6  -6   1    0.56    0.05
   6  -6   1    0.54    0.09
   6  -6   1    0.62    0.05
  -6  -6  -1    0.74    0.04
  -6  -6  -1    0.78    0.06
  -6  -6  -1    0.71    0.05
  -8  -6  -1    0.41    0.05
   8  -6   1    0.47    0.05
  -8  -6  -1    0.44    0.05
  -8  -6  -1    0.59    0.05
  -8  -6  -1    0.46    0.03
  -8  -6  -1    0.31    0.10
   8  -6   1    0.39    0.08
  -8  -6  -1    0.65    0.06
   8  -6   1    0.54    0.05
   8  -6   1    0.44    0.04
   8  -6   1    0.44    0.05
 -10  -6  -1    9.33    0.49
 -10  -6  -1    8.68    0.47
 -10  -6  -1    8.27    0.55
  10  -6   1    9.17    0.49
  10  -6   1    9.60    0.50
 -10  -6  -1    9.39    0.50
 -10  -6  -1    8.48    0.49
  10  -6   1    9.25    0.46
  10  -6   1    8.61    0.47
  12  -6   1    1.96    0.11
 -12  -6  -1    1.53    0.10
 -12  -6  -1    1.62    0.13
 -12  -6  -1    1.82    0.11
  12  -6   1    1.88    0.12
 -12  -6  -1    1.89    0.12
  12  -6   1    1.96    0.11
  12  -6   1    1.80    0.11
 -12  -6  -1    1.85    0.12
  14  -6   1    0.08    0.02
 -14  -6  -1    0.03    0.04
 -14  -6  -1   -0.01    0.02
 -14  -6  -1    0.06    0.03
 -14  -6  -1    0.06    0.02
  14  -6   1    0.06    0.03
  14  -6   1   -0.01    0.03
  14  -6   1    0.05    0.02
 -16  -6  -1    2.95    0.19
 -16  -6  -1    3.10    0.18
  16  -6   1    3.39    0.18
 -16  -6  -1    3.21    0.19
 -16  -6  -1    3.09    0.21
  16  -6   1    3.45    0.17
  16  -6   1    3.05    0.19
  16  -6   1    3.25    0.18
 -18  -6  -1    0.69    0.06
  18  -6   1    0.77    0.06
  18  -6   1    0.54    0.05
 -18  -6  -1    0.71    0.07
 -18  -6  -1    0.52    0.06
  18  -6   1    0.61    0.06
 -18  -6  -1    0.72    0.07
  18  -6   1    0.68    0.05
  20  -6   1    1.17    0.08
 -20  -6  -1    1.19    0.08
  20  -6   1    1.28    0.08
 -20  -6  -1    1.29    0.10
  20  -6   1    1.15    0.08
  20  -6   1    1.16    0.08
 -20  -6  -1    1.47    0.09
  22  -6   1    0.00    0.03
  22  -6   1    0.02    0.02
 -22  -6  -1    0.01    0.03
 -22  -6  -1    0.00    0.02
 -22  -6  -1   -0.01    0.04
  22  -6   1    0.01    0.02
  24  -6   1    5.39    0.30
  24  -6   1    6.02    0.31
  24  -6   1    5.77    0.31
 -24  -6  -1    5.96    0.32
 -24  -6  -1    5.63    0.36
 -24  -6  -1    5.67    0.31
  26  -6   1    5.28    0.29
  26  -6   1    5.50    0.28
  26  -6   1    5.33    0.28
 -26  -6  -1    5.18    0.29
 -26  -6  -1    5.00    0.28
 -26  -6  -1    5.30    0.33
 -28  -6  -1    0.28    0.03
 -28  -6  -1    0.39    0.04
  28  -6   1    0.30    0.03
  28  -6   1    0.21    0.03
 -28  -6  -1    0.27    0.03
  30  -6   1    0.70    0.04
  30  -6   1    0.68    0.05
 -30  -6  -1    0.74    0.07
 -30  -6  -1    0.74    0.06
 -30  -6  -1    0.72    0.05
  32  -6   1    0.50    0.04
  32  -6   1    0.57    0.04
 -32  -6  -1    0.63    0.04
 -32  -6  -1    0.59    0.05
 -25  -7   1    0.02    0.02
 -25  -7   1    0.02    0.01
  25  -7  -1    0.02    0.01
  23  -7  -1    0.08    0.02
  23  -7  -1    0.10    0.02
 -23  -7   1    0.06    0.02
 -23  -7   1    0.08    0.02
  21  -7  -1    0.19    0.02
  21  -7  -1    0.22    0.02
 -21  -7   1    0.22    0.03
 -21  -7   1    0.14    0.03
  19  -7  -1    0.89    0.06
 -19  -7   1    0.80    0.07
 -19  -7   1    1.01    0.06
  19  -7  -1    0.85    0.06
 -17  -7   1    0.27    0.03
  17  -7  -1    0.27    0.03
  17  -7  -1    0.19    0.03
 -17  -7   1    0.25    0.04
  17  -7  -1    0.25    0.03
 -15  -7   1    4.90    0.33
 -15  -7   1    5.40    0.28
  15  -7  -1    5.38    0.28
  15  -7  -1    5.09    0.30
  15  -7  -1    5.45    0.29
  13  -7  -1    7.26    0.38
 -13  -7   1    7.09    0.36
  13  -7  -1    7.28    0.36
  13  -7  -1    6.72    0.39
 -13  -7   1    6.61    0.43
 -13  -7   1    6.86    0.39
 -11  -7   1    0.56    0.05
 -11  -7   1    0.60    0.06
  11  -7  -1    0.53    0.05
 -11  -7   1    0.50    0.06
  11  -7  -1    0.56    0.06
  11  -7  -1    0.55    0.05
  -9  -7   1    0.11    0.04
  -9  -7   1    0.13    0.03
   9  -7  -1    0.08    0.04
   9  -7  -1    0.09    0.02
   9  -7  -1    0.13    0.03
  -9  -7   1    0.14    0.01
   7  -7  -1    0.05    0.02
   7  -7  -1    0.07    0.03
  -7  -7   1    0.01    0.03
  -7  -7   1    0.02    0.03
   7  -7  -1   -0.01    0.03
  -5  -7   1    2.73    0.19
   5  -7  -1    3.03    0.18
  -5  -7   1    3.18    0.18
   5  -7  -1    3.25    0.17
   3  -7  -1   20.70    0.97
  -3  -7   1   16.65    1.13
   3  -7  -1   18.99    1.04
  -3  -7   1   19.37    1.04
   1  -7  -1    8.38    0.48
   1  -7  -1    8.93    0.44
  -1  -7   1    8.96    0.48
  -1  -7   1    7.59    0.52
  -1  -7   1    8.75    0.44
  -1  -7  -1    0.39    0.05
   1  -7   1    0.61    0.05
   1  -7   1    0.39    0.05
   3  -7   1    0.20    0.03
  -3  -7  -1    0.13    0.04
   3  -7   1    0.13    0.04
   5  -7   1    2.92    0.16
  -5  -7  -1    3.05    0.18
   5  -7   1    2.98    0.18
  -7  -7  -1    0.88    0.08
   7  -7   1    0.89    0.05
   7  -7   1    0.88    0.06
  -7  -7  -1    0.76    0.07
   7  -7   1    1.05    0.08
   9  -7   1    1.06    0.08
  -9  -7  -1    0.92    0.08
  -9  -7  -1    1.10    0.08
   9  -7   1    0.99    0.06
   9  -7   1    0.99    0.06
  -9  -7  -1    0.91    0.08
  11  -7   1    0.81    0.05
  11  -7   1    0.82    0.05
 -11  -7  -1    0.82    0.06
  11  -7   1    0.77    0.05
  11  -7   1    0.81    0.06
 -11  -7  -1    0.70    0.07
 -11  -7  -1    0.76    0.07
 -11  -7  -1    0.85    0.06
  13  -7   1    0.07    0.02
  13  -7   1    0.03    0.02
 -13  -7  -1    0.05    0.02
 -13  -7  -1    0.07    0.03
  13  -7   1    0.07    0.02
 -13  -7  -1    0.05    0.04
  13  -7   1    0.06    0.01
 -13  -7  -1    0.03    0.02
 -15  -7  -1    0.04    0.03
  15  -7   1    0.09    0.02
 -15  -7  -1    0.04    0.03
 -15  -7  -1    0.07    0.02
  15  -7   1    0.07    0.02
  15  -7   1    0.05    0.02
 -15  -7  -1    0.04    0.03
 -17  -7  -1    0.18    0.02
  17  -7   1    0.19    0.03
 -17  -7  -1    0.12    0.03
  17  -7   1    0.20    0.03
 -17  -7  -1    0.17    0.04
  17  -7   1    0.20    0.03
 -17  -7  -1    0.24    0.03
 -19  -7  -1    0.10    0.03
 -19  -7  -1    0.12    0.03
  19  -7   1    0.10    0.03
  19  -7   1    0.16    0.03
 -19  -7  -1    0.14    0.02
  21  -7   1    0.06    0.02
 -21  -7  -1    0.05    0.03
 -21  -7  -1    0.06    0.01
 -21  -7  -1    0.06    0.03
  23  -7   1    0.06    0.02
 -23  -7  -1    0.03    0.02
 -23  -7  -1    0.06    0.02
 -25  -7  -1    0.77    0.06
  25  -7   1    0.78    0.05
 -25  -7  -1    0.96    0.05
 -14  -8   1    0.11    0.01
  14  -8  -1    0.07    0.02
  12  -8  -1    0.79    0.05
  12  -8  -1    0.69    0.05
 -12  -8   1    0.76    0.04
 -10  -8   1    0.30    0.03
  10  -8  -1    0.32    0.03
 -10  -8   1    0.30    0.02
  10  -8  -1    0.28    0.03
   8  -8  -1    0.14    0.02
   8  -8  -1    0.17    0.03
  -8  -8   1    0.08    0.02
  -6  -8   1    1.72    0.11
   6  -8  -1    2.05    0.11
  -4  -8   1    9.63    0.53
  -2  -8   1    5.82    0.31
   2  -8  -1    5.36    0.31
   0  -8   1    0.61    0.05
   2  -8   1    0.27    0.03
  -2  -8  -1    0.27    0.03
  -4  -8  -1   -0.01    0.02
   4  -8   1    0.02    0.03
  -6  -8  -1    1.13    0.07
   6  -8   1    1.10    0.06
   6  -8   1    1.13    0.07
   8  -8   1    1.01    0.06
  -8  -8  -1    0.92    0.07
  10  -8   1    0.92    0.05
 -10  -8  -1    0.88    0.06
  10  -8   1    0.76    0.06
  12  -8   1    0.33    0.03
 -12  -8  -1    0.34    0.03
  12  -8   1    0.30    0.02
  14  -8   1    0.08    0.01
 -14  -8  -1    0.06    0.02
 -48   0   2    0.37    0.04
 -46   0   2    1.61    0.11
 -46   0   2    1.51    0.09
 -46   0   2    1.49    0.09
  46   0  -2    1.43    0.09
 -44   0   2    1.98    0.11
  44   0  -2    1.84    0.12
 -42   0   2    1.92    0.12
 -40   0   2    0.74    0.06
 -38   0   2    0.01    0.02
 -36   0   2    0.51    0.05
 -34   0   2    1.35    0.09
 -32   0   2    1.26    0.09
 -30   0   2    0.78    0.06
 -28   0   2   -0.02    0.04
 -28   0   2    0.02    0.03
 -28   0   2   -0.04    0.06
 -28   0   2    0.06    0.05
 -26   0   2    0.28    0.07
 -26   0   2    0.38    0.06
 -26   0   2    0.33    0.04
 -26   0   2    0.32    0.08
 -24   0   2    2.13    0.15
 -24   0   2    2.19    0.15
 -24   0   2    2.39    0.17
 -22   0   2   14.70    0.80
 -22   0   2   16.09    0.86
  22   0  -2   13.72    0.78
 -22   0   2   15.03    0.80
 -20   0   2   22.38    1.13
 -20   0   2   20.13    1.14
 -20   0   2   22.69    1.20
  20   0  -2   20.91    1.11
  20   0  -2   19.05    1.13
 -20   0   2   21.78    1.12
  18   0  -2   32.51    1.81
 -18   0   2   35.84    1.83
 -18   0   2   34.94    1.82
 -18   0   2   36.38    1.81
 -18   0   2   39.07    1.94
  18   0  -2   30.93    1.80
 -18   0   2   33.18    1.80
  16   0  -2   27.71    1.47
 -16   0   2   29.22    1.48
 -16   0   2   27.70    1.46
 -16   0   2   30.72    1.57
  16   0  -2   25.41    1.57
 -16   0   2   29.85    1.47
  16   0  -2   26.28    1.46
  16   0  -2   26.43    1.46
 -16   0   2   29.22    1.47
  14   0  -2    7.03    0.39
 -14   0   2    7.45    0.37
  14   0  -2    6.09    0.37
 -14   0   2    6.85    0.38
 -14   0   2    7.43    0.40
 -14   0   2    6.95    0.39
  14   0  -2    6.37    0.40
 -14   0   2    7.08    0.38
  14   0  -2    6.72    0.38
  12   0  -2    2.93    0.20
  12   0  -2    3.55    0.20
 -12   0   2    3.22    0.20
 -12   0   2    3.35    0.20
 -12   0   2    3.26    0.19
 -12   0   2    3.25    0.20
  12   0  -2    3.30    0.19
 -12   0   2    3.32    0.18
  12   0  -2    2.96    0.18
 -10   0   2    7.22    0.40
 -10   0   2    7.05    0.40
 -10   0   2    7.20    0.40
 -10   0   2    6.94    0.39
  10   0  -2    6.60    0.39
  10   0  -2    7.42    0.40
  10   0  -2    7.26    0.40
 -10   0   2    7.42    0.42
  10   0  -2    6.74    0.42
  -8   0   2   23.82    1.25
   8   0  -2   21.54    1.34
  -8   0   2   25.73    1.24
  -8   0   2   24.14    1.24
   8   0  -2   24.87    1.24
  -8   0   2   23.00    1.26
  -8   0   2   23.99    1.34
  -8   0   2   23.42    1.34
   8   0  -2   26.32    1.24
  -8   0   2   24.02    1.24
   8   0  -2   23.41    1.25
  -6   0   2   33.58    1.67
   6   0  -2   34.87    1.65
  -6   0   2   32.61    1.79
  -6   0   2   29.02    1.69
   6   0  -2   29.87    1.79
   6   0  -2   33.38    1.66
  -6   0   2   31.24    1.67
  -6   0   2   34.36    1.66
  -4   0   2   15.75    0.82
  -4   0   2   15.10    0.88
  -4   0   2   16.34    0.81
  -4   0   2   15.82    0.82
  -4   0   2   15.97    0.88
   4   0  -2   17.38    0.81
  -4   0   2   14.32    0.83
   4   0  -2   16.75    0.81
  -4   0   2   14.51    0.82
   4   0  -2   14.55    0.88
   2   0  -2    0.46    0.04
  -2   0   2    0.44    0.04
  -2   0   2    0.49    0.04
   2   0  -2    0.48    0.04
  -2   0   2    0.42    0.04
  -2   0   2    0.38    0.04
  -2   0   2    0.49    0.04
  -2   0   2    0.45    0.04
  -2   0   2    0.47    0.04
  -2   0   2    0.39    0.04
   0   0   2    0.03    0.02
   0   0   2    0.02    0.02
   0   0   2    0.03    0.02
   0   0  -2    0.01    0.02
   0   0   2    0.05    0.02
   0   0  -2    0.04    0.02
   0   0   2    0.04    0.02
   0   0   2    0.04    0.02
   0   0   2    0.02    0.02
   0   0   2    0.03    0.02
   0   0   2    0.02    0.01
   2   0   2    0.26    0.02
   2   0   2    0.35    0.03
   2   0   2    0.27    0.03
   2   0   2    0.26    0.03
   2   0   2    0.34    0.03
  -2   0  -2    0.33    0.03
   2   0   2    0.33    0.03
  -2   0  -2    0.36    0.03
   2   0   2    0.29    0.03
   2   0   2    0.31    0.02
  -4   0  -2    0.03    0.02
   4   0   2    0.03    0.02
   4   0   2    0.04    0.02
   4   0   2    0.01    0.01
   4   0   2    0.01    0.02
  -4   0  -2    0.03    0.03
   4   0   2    0.06    0.03
  -4   0  -2    0.03    0.03
   4   0   2    0.05    0.02
   4   0   2    0.05    0.02
  -6   0  -2   -0.09    0.04
   6   0   2   -0.11    0.03
   6   0   2   -0.12    0.02
  -6   0  -2   -0.15    0.03
  -6   0  -2   -0.15    0.02
   6   0   2   -0.15    0.04
  -6   0  -2   -0.11    0.04
  -8   0  -2   -0.18    0.03
   8   0   2   -0.16    0.02
  -8   0  -2   -0.16    0.03
  -8   0  -2   -0.14    0.04
   8   0   2   -0.17    0.03
   8   0   2   -0.16    0.03
   8   0   2   -0.19    0.04
  -8   0  -2   -0.17    0.03
   8   0   2   -0.13    0.02
 -10   0  -2    0.33    0.07
  10   0   2    0.27    0.06
 -10   0  -2    0.25    0.05
  10   0   2    0.33    0.05
  10   0   2    0.26    0.06
  10   0   2    0.28    0.06
 -10   0  -2    0.24    0.03
 -10   0  -2    0.31    0.06
  10   0   2    0.26    0.04
 -10   0  -2    0.37    0.05
  12   0   2   -0.02    0.04
  12   0   2    0.01    0.04
 -12   0  -2   -0.02    0.03
 -12   0  -2    0.00    0.04
 -12   0  -2    0.00    0.05
 -12   0  -2   -0.01    0.02
  12   0   2    0.01    0.03
 -12   0  -2   -0.04    0.03
  12   0   2    0.01    0.04
  12   0   2   -0.01    0.02
  14   0   2   -0.03    0.04
  14   0   2   -0.03    0.03
 -14   0  -2   -0.03    0.05
 -14   0  -2   -0.03    0.02
 -14   0  -2    0.01    0.04
 -14   0  -2    0.00    0.05
  14   0   2   -0.05    0.04
  14   0   2   -0.06    0.04
 -14   0  -2   -0.03    0.04
  14   0   2   -0.02    0.03
  16   0   2    0.10    0.06
 -16   0  -2    0.01    0.05
 -16   0  -2    0.03    0.06
  16   0   2    0.01    0.06
 -16   0  -2   -0.01    0.03
 -16   0  -2   -0.06    0.05
  16   0   2   -0.03    0.04
 -16   0  -2    0.03    0.08
  16   0   2    0.08    0.07
  16   0   2    0.02    0.05
 -18   0  -2    0.19    0.06
 -18   0  -2    0.19    0.05
  18   0   2    0.27    0.06
  18   0   2    0.26    0.07
  18   0   2    0.19    0.06
  18   0   2    0.24    0.04
  18   0   2    0.25    0.04
  20   0   2    0.01    0.05
 -20   0  -2    0.04    0.06
  20   0   2    0.00    0.03
  22   0   2    0.10    0.06
  22   0   2    0.13    0.04
  24   0   2    0.03    0.03
  24   0   2    0.04    0.06
  24   0   2    0.06    0.05
  26   0   2    0.38    0.04
  28   0   2    0.21    0.03
  30   0   2    1.09    0.08
  32   0   2    6.21    0.35
  34   0   2   19.35    1.07
  36   0   2   20.89    1.15
  38   0   2   17.64    0.98
 -40   0  -2    5.98    0.34
  40   0   2    6.10    0.34
  42   0   2    1.79    0.11
 -42   0  -2    1.82    0.11
  44   0   2    0.53    0.05
 -44   0  -2    0.50    0.05
  44   0   2    0.52    0.05
 -46   0  -2    1.07    0.07
 -46   0  -2    1.05    0.08
  46   0   2    1.24    0.07
  46   0   2    1.33    0.07
 -47  -1   2    1.14    0.07
  47  -1  -2    1.11    0.07
 -47  -1   2    0.98    0.07
 -47   1   2    1.01    0.07
 -45  -1   2    0.51    0.06
 -45  -1   2    0.42    0.03
 -45  -1   2    0.44    0.05
  45  -1  -2    0.45    0.04
 -45   1   2    0.45    0.04
 -43  -1   2    0.04    0.04
 -43  -1   2    0.01    0.02
 -43  -1   2    0.08    0.04
  43  -1  -2    0.02    0.03
 -43   1   2    0.04    0.02
 -41  -1   2    0.58    0.06
 -41  -1   2    0.52    0.06
 -41  -1   2    0.54    0.05
  41  -1  -2    0.49    0.05
 -41   1   2    0.53    0.06
  39  -1  -2    0.85    0.06
 -39  -1   2    0.88    0.06
 -39  -1   2    0.80    0.07
 -39   1   2    0.98    0.07
 -37  -1   2    2.33    0.14
 -37  -1   2    2.13    0.14
 -37   1   2    2.35    0.14
 -35  -1   2    1.95    0.13
 -35  -1   2    2.36    0.13
 -35   1   2    2.14    0.14
 -33  -1   2   16.60    0.87
 -33  -1   2   14.56    0.85
 -33   1   2   16.04    0.87
 -31  -1   2    0.48    0.10
 -31  -1   2    0.79    0.10
 -31  -1   2    0.76    0.06
 -31  -1   2    0.66    0.07
 -31   1   2    0.67    0.06
 -29  -1   2    0.07    0.03
 -29  -1   2    0.02    0.06
 -29  -1   2    0.04    0.03
 -29  -1   2   -0.09    0.05
 -29  -1   2    0.13    0.05
 -29   1   2    0.06    0.03
 -29   1   2    0.00    0.05
  27  -1  -2    2.30    0.17
 -27  -1   2    3.04    0.18
 -27  -1   2    2.44    0.16
 -27  -1   2    2.70    0.16
 -27  -1   2    2.83    0.20
 -27  -1   2    2.86    0.19
 -27   1   2    2.63    0.18
  25  -1  -2    0.42    0.06
 -25  -1   2    0.61    0.08
 -25  -1   2    0.59    0.08
 -25  -1   2    0.49    0.05
 -25  -1   2    0.61    0.08
 -25   1   2    0.46    0.07
  23  -1  -2   63.42    3.51
 -23  -1   2   69.00    3.51
 -23  -1   2   72.44    3.77
 -23  -1   2   69.59    3.55
 -23   1   2   66.59    3.55
 -23   1   2   64.94    3.77
 -21  -1   2   27.78    1.43
 -21  -1   2   29.18    1.52
 -21  -1   2   26.99    1.42
 -21   1   2   25.56    1.52
 -21   1   2   26.20    1.42
 -21   1   2   26.05    1.43
 -19  -1   2    0.10    0.05
 -19  -1   2    0.08    0.05
  19  -1  -2    0.12    0.04
 -19  -1   2    0.12    0.05
  19  -1  -2    0.18    0.06
 -19  -1   2    0.14    0.07
  19  -1  -2    0.09    0.07
 -19   1   2    0.16    0.08
 -19   1   2    0.16    0.07
 -19   1   2    0.11    0.05
 -19   1   2    0.33    0.07
  17  -1  -2  532.76   29.08
 -17  -1   2  567.15   29.11
 -17  -1   2  514.08   26.66
  17  -1  -2  515.90   27.15
 -17  -1   2  556.16   27.19
  17  -1  -2  508.40   26.67
 -17  -1   2  557.21   27.49
 -17  -1   2  545.25   26.74
  17   1  -2  492.97   26.66
 -17   1   2  504.84   26.67
 -17   1   2  525.22   29.11
 -17   1   2  498.56   26.66
 -17   1   2  510.40   27.18
  15  -1  -2   31.08    1.65
  15  -1  -2   28.54    1.53
  15  -1  -2   28.62    1.53
 -15  -1   2   28.92    1.53
 -15  -1   2   31.81    1.53
 -15  -1   2   29.58    1.64
 -15  -1   2   30.04    1.55
 -15  -1   2   30.74    1.52
  15  -1  -2   28.99    1.52
 -15   1   2   30.32    1.65
 -15   1   2   30.56    1.53
  15   1  -2   27.77    1.53
  15   1  -2   28.95    1.52
 -15   1   2   27.15    1.53
 -15   1   2   27.07    1.53
 -13  -1   2  102.32    5.05
  13  -1  -2   96.93    5.05
  13  -1  -2  101.72    5.04
 -13  -1   2  100.42    5.19
 -13  -1   2   99.98    5.53
 -13  -1   2  101.36    5.12
  13  -1  -2   99.17    5.47
 -13  -1   2  105.67    5.04
  13  -1  -2   99.38    5.10
  13   1  -2   81.53    5.11
 -13   1   2   95.54    5.47
 -13   1   2  100.92    5.11
 -13   1   2   97.20    5.05
  13   1  -2  101.52    5.04
 -13   1   2  100.86    5.05
  13   1  -2   96.15    5.04
  11  -1  -2   90.77    4.69
  11  -1  -2   96.36    4.70
 -11  -1   2   83.80    5.09
  11  -1  -2   90.56    5.09
 -11  -1   2   93.27    5.13
 -11  -1   2   97.22    4.78
  11  -1  -2   86.82    4.75
 -11  -1   2   96.84    4.69
 -11  -1   2   96.46    4.85
  11   1  -2   94.05    4.68
 -11   1   2   86.97    5.09
 -11   1   2   98.44    4.70
  11   1  -2   90.08    4.69
 -11   1   2   93.84    4.70
  11   1  -2   82.09    5.08
 -11   1   2   93.03    4.75
   9  -1  -2   48.84    2.61
  -9  -1   2   48.16    2.61
  -9  -1   2   51.99    2.62
  -9  -1   2   53.99    2.58
  -9  -1   2   46.10    2.80
  -9  -1   2   54.21    2.81
  -9  -1   2   49.95    2.58
  -9  -1   2   51.63    2.64
   9  -1  -2   51.42    2.58
   9  -1  -2   50.57    2.80
   9  -1  -2   51.28    2.59
  -9   1   2   50.99    2.80
  -9   1   2   49.51    2.59
  -9   1   2   50.04    2.61
  -9   1   2   54.47    2.59
   9   1  -2   49.78    2.58
  -9   1   2   46.78    2.60
   9   1  -2   49.22    2.58
  -7  -1   2  558.62   32.90
   7  -1  -2  635.92   30.29
   7  -1  -2  578.10   32.93
  -7   1   2  602.58   30.28
  -7   1   2  578.66   30.29
  -7   1   2  620.17   32.94
   1  -1  -2  543.04   30.02
   1  -1   2  134.13    7.59
   1  -1   2  135.80    7.27
  -1  -1  -2  150.31    7.17
   1  -1   2  133.31    7.13
  -1  -1  -2  134.31    7.27
   1  -1   2  138.65    7.35
  -1  -1  -2  140.93    7.17
   1  -1   2  133.13    7.24
  -1  -1  -2  139.29    7.79
   1   1   2  151.49    7.17
   1   1   2  146.03    7.17
   1   1   2  138.95    7.80
   1   1   2  141.26    7.28
  -1   1  -2  147.93    7.14
  -3  -1  -2  114.04    6.05
   3  -1   2  105.94    6.01
  -3  -1  -2  127.68    5.96
   3  -1   2  111.87    6.05
   3  -1   2  124.66    6.46
  -3  -1  -2  105.30    6.46
  -3  -1  -2  121.75    5.95
   3  -1   2  123.61    6.03
   3  -1   2  125.88    5.94
   3  -1   2  106.18    6.45
   3  -1   2  107.31    6.02
   3  -1   2  114.48    6.30
   3  -1   2  118.23    5.94
   3   1   2  120.34    5.96
  -3   1  -2  119.62    5.94
  -3   1  -2  121.58    5.95
   3   1   2  112.63    6.48
   3   1   2  116.97    5.94
   3   1   2  116.49    6.05
   7  -1   2   41.57    2.10
   7  -1   2   42.10    2.06
  -7  -1  -2   42.27    2.07
   7  -1   2   39.58    2.09
  -7  -1  -2   34.90    2.10
  -7  -1  -2   43.31    2.07
   7  -1   2   39.95    2.18
   7  -1   2   41.19    2.23
   7  -1   2   42.02    2.06
   7  -1   2   35.00    2.08
  -7  -1  -2   39.36    2.09
   7  -1   2   35.64    2.23
   7   1   2   44.12    2.07
   7   1   2   38.02    2.08
   7   1   2   40.56    2.09
  -7   1  -2   41.67    2.06
  -7   1  -2   43.34    2.06
   7   1   2   41.94    2.07
   7   1   2   38.71    2.24
  -9  -1  -2   19.48    1.13
   9  -1   2   17.98    1.12
  -9  -1  -2   21.23    1.05
  -9  -1  -2   19.67    1.05
   9  -1   2   20.60    1.04
  -9  -1  -2   17.92    1.05
  -9  -1  -2   20.64    1.06
   9  -1   2   20.84    1.12
   9  -1   2   19.99    1.05
   9  -1   2   20.85    1.05
   9   1   2   19.16    1.05
   9   1   2   20.31    1.05
  -9   1  -2   17.83    1.12
   9   1   2   20.74    1.05
  -9   1  -2   22.25    1.05
   9   1   2   21.04    1.05
  -9   1  -2   20.79    1.04
   9   1   2   21.62    1.13
 -11  -1  -2   -0.01    0.04
  11  -1   2    0.06    0.04
 -11  -1  -2    0.02    0.04
  11  -1   2    0.04    0.02
  11  -1   2    0.05    0.03
 -11  -1  -2    0.09    0.06
  11  -1   2    0.04    0.03
 -11  -1  -2    0.02    0.04
  11  -1   2    0.03    0.04
  11  -1   2    0.03    0.02
 -11  -1  -2    0.04    0.02
 -11   1  -2    0.07    0.03
  11   1   2   -0.04    0.05
 -11   1  -2    0.05    0.03
  11   1   2   -0.02    0.04
 -11   1  -2    0.04    0.04
 -11   1  -2    0.03    0.05
  11   1   2    0.04    0.03
  11   1   2    0.04    0.02
  11   1   2    0.07    0.04
 -13  -1  -2    4.71    0.29
  13  -1   2    4.80    0.28
  13  -1   2    5.19    0.29
  13  -1   2    5.20    0.27
 -13  -1  -2    4.73    0.28
 -13  -1  -2    4.40    0.26
 -13  -1  -2    5.26    0.30
  13  -1   2    4.89    0.28
 -13  -1  -2    4.98    0.27
 -13   1  -2    5.20    0.29
  13   1   2    5.01    0.29
  13   1   2    4.78    0.26
  13   1   2    5.13    0.27
  13   1   2    5.02    0.30
  13   1   2    4.96    0.29
 -13   1  -2    4.12    0.27
 -13   1  -2    4.86    0.28
 -13   1  -2    4.79    0.29
  15  -1   2   28.27    1.49
  15  -1   2   29.08    1.60
  15  -1   2   30.42    1.49
  15  -1   2   28.08    1.48
 -15  -1  -2   28.68    1.49
 -15  -1  -2   28.20    1.60
 -15  -1  -2   27.32    1.49
  15  -1   2   30.11    1.49
 -15  -1  -2   25.02    1.50
 -15  -1  -2   28.93    1.50
  15   1   2   29.42    1.50
  15   1   2   28.69    1.60
  15   1   2   27.87    1.49
  15   1   2   27.45    1.48
 -15   1  -2   28.66    1.49
  15   1   2   29.31    1.49
 -15   1  -2   29.67    1.50
 -17  -1  -2   12.15    0.70
 -17  -1  -2   12.96    0.74
  17  -1   2   12.78    0.73
  17  -1   2   13.15    0.72
 -17  -1  -2   13.24    0.71
  17  -1   2   12.95    0.76
  17  -1   2   14.40    0.71
  17  -1   2   14.79    0.71
 -17  -1  -2   12.82    0.72
 -17  -1  -2   14.10    0.76
  17   1   2   13.42    0.77
 -17   1  -2   12.92    0.72
  17   1   2   14.19    0.71
  17   1   2   12.75    0.70
  17   1   2   12.16    0.73
  17   1   2   12.80    0.72
  19  -1   2   17.09    0.82
  19  -1   2   16.98    0.82
  19  -1   2   16.29    0.89
 -19  -1  -2   14.74    0.83
 -19  -1  -2   14.79    0.83
 -19  -1  -2   15.15    0.88
  19  -1   2   14.38    0.83
  19   1   2   14.88    0.89
  19   1   2   16.03    0.82
  19   1   2   13.73    0.84
 -21  -1  -2   42.98    2.33
  21  -1   2   46.91    2.31
  21  -1   2   42.91    2.48
  21  -1   2   45.21    2.31
  21   1   2   43.76    2.32
  21   1   2   44.49    2.48
  23  -1   2   82.95    4.16
  23  -1   2   79.25    4.46
  23  -1   2   78.55    4.16
  25  -1   2   19.75    1.20
  25  -1   2   22.10    1.25
  25  -1   2   23.90    1.15
  25  -1   2   21.65    1.15
  27  -1   2   52.34    2.86
  27  -1   2   53.16    2.72
  27  -1   2   52.09    2.93
  27  -1   2   51.19    2.72
  29  -1   2   15.92    0.91
  29  -1   2   17.66    0.94
  29  -1   2   17.38    1.00
  31  -1   2   13.90    0.77
  33  -1   2    8.89    0.49
 -33  -1  -2    8.98    0.49
  33   1   2    8.16    0.49
 -35  -1  -2   15.72    0.89
  35  -1   2   16.92    0.88
  35   1   2   15.26    0.89
  37  -1   2   67.49    3.60
 -37  -1  -2   63.82    3.61
  37   1   2   65.69    3.61
 -39  -1  -2    4.01    0.24
  39  -1   2    4.14    0.23
  39   1   2    4.07    0.24
 -41  -1  -2    1.33    0.09
  41  -1   2    1.43    0.09
  41   1   2    1.31    0.09
  43  -1   2   10.98    0.60
  43  -1   2   11.32    0.61
 -43  -1  -2   10.28    0.65
 -43  -1  -2   11.04    0.62
  43   1   2   11.79    0.62
  45  -1   2    7.25    0.43
  45  -1   2    8.33    0.42
  45  -1   2    7.46    0.42
 -45   1  -2    7.78    0.43
 -46  -2   2    0.05    0.03
 -46  -2   2    0.04    0.02
  46  -2  -2    0.06    0.02
 -46   2   2    0.04    0.02
 -44  -2   2    0.08    0.03
 -44  -2   2    0.10    0.03
  44  -2  -2    0.10    0.02
 -44   2   2    0.07    0.03
  42  -2  -2    0.03    0.03
 -42  -2   2    0.05    0.04
 -42  -2   2    0.02    0.01
 -42  -2   2    0.02    0.03
 -42   2   2    0.05    0.03
 -40  -2   2    0.02    0.03
  40  -2  -2    0.01    0.02
 -40  -2   2    0.03    0.02
 -40  -2   2    0.00    0.04
 -40   2   2    0.11    0.04
 -38  -2   2    0.00    0.04
  38  -2  -2    0.02    0.03
 -38  -2   2    0.03    0.02
 -38  -2   2    0.03    0.03
 -38   2   2    0.02    0.03
  36  -2  -2    0.12    0.03
 -36  -2   2    0.13    0.04
 -36  -2   2    0.14    0.04
 -36  -2   2    0.16    0.03
 -36   2   2    0.18    0.04
 -34  -2   2    0.49    0.05
 -34  -2   2    0.48    0.06
  34  -2  -2    0.53    0.05
 -34  -2   2    0.48    0.05
  32  -2  -2    0.42    0.04
 -32  -2   2    0.47    0.05
 -32  -2   2    0.34    0.05
 -32  -2   2    0.23    0.08
 -32  -2   2    0.53    0.06
 -30  -2   2    0.09    0.04
 -30  -2   2    0.15    0.03
 -30  -2   2    0.12    0.07
  30  -2  -2    0.15    0.03
  30  -2  -2    0.10    0.06
 -30  -2   2    0.20    0.07
 -28  -2   2    0.44    0.05
  28  -2  -2    0.34    0.06
  28  -2  -2    0.31    0.04
 -28  -2   2    0.38    0.04
 -28  -2   2    0.39    0.08
 -28  -2   2    0.38    0.04
 -28  -2   2    0.44    0.08
 -28  -2   2    0.43    0.07
 -28   2   2    0.33    0.07
 -26  -2   2    0.02    0.02
 -26  -2   2    0.02    0.02
  26  -2  -2   -0.02    0.03
 -26  -2   2    0.01    0.04
 -26  -2   2    0.03    0.05
 -26  -2   2    0.05    0.06
 -26   2   2    0.05    0.04
 -24  -2   2    0.13    0.03
 -24  -2   2    0.17    0.06
  24  -2  -2    0.12    0.05
 -24  -2   2    0.15    0.06
 -24  -2   2    0.13    0.03
 -24  -2   2    0.08    0.05
 -22  -2   2    0.81    0.09
 -22  -2   2    0.85    0.09
 -22  -2   2    0.77    0.06
 -22  -2   2    0.80    0.08
 -20  -2   2    3.88    0.25
  20  -2  -2    3.97    0.23
  20  -2  -2    3.58    0.27
 -20  -2   2    4.29    0.24
 -20  -2   2    4.02    0.24
  18  -2  -2    4.79    0.33
 -18  -2   2    5.19    0.30
  18  -2  -2    5.22    0.29
 -18  -2   2    5.20    0.31
 -18  -2   2    5.26    0.29
 -16  -2   2    3.53    0.21
 -16  -2   2    3.87    0.22
  16  -2  -2    3.61    0.21
  16  -2  -2    3.32    0.24
 -16  -2   2    4.03    0.22
  16  -2  -2    2.99    0.23
  16  -2  -2    3.62    0.24
 -16   2   2    2.94    0.24
 -16   2   2    3.32    0.21
 -16   2   2    3.71    0.24
 -14  -2   2    2.64    0.16
 -14  -2   2    2.48    0.18
  14  -2  -2    2.27    0.18
 -14  -2   2    2.71    0.15
  14  -2  -2    2.50    0.18
  14  -2  -2    2.50    0.15
 -14  -2   2    2.54    0.16
  14  -2  -2    2.17    0.17
 -14   2   2    2.45    0.19
 -14   2   2    2.65    0.18
 -14   2   2    2.35    0.19
 -14   2   2    2.53    0.16
  12  -2  -2    6.26    0.38
 -12  -2   2    6.69    0.38
  12  -2  -2    6.31    0.39
 -12  -2   2    7.42    0.39
  12  -2  -2    6.82    0.40
 -12  -2   2    6.36    0.37
 -12  -2   2    7.16    0.36
  12  -2  -2    6.64    0.37
 -12  -2   2    6.86    0.37
  12  -2  -2    7.00    0.37
 -12  -2   2    6.89    0.39
  12   2  -2    6.54    0.37
 -12   2   2    6.86    0.39
 -12   2   2    6.79    0.40
 -12   2   2    6.35    0.37
  12   2  -2    6.53    0.38
 -12   2   2    6.26    0.39
  10  -2  -2   27.29    1.41
 -10  -2   2   29.18    1.50
 -10  -2   2   27.44    1.47
 -10  -2   2   24.33    1.51
 -10  -2   2   25.26    1.40
 -10  -2   2   26.64    1.39
  10  -2  -2   25.92    1.41
 -10  -2   2   26.32    1.40
 -10  -2   2   27.03    1.40
  10  -2  -2   27.01    1.46
 -10  -2   2   27.03    1.43
  10  -2  -2   27.98    1.51
  10  -2  -2   29.19    1.41
 -10   2   2   27.40    1.52
 -10   2   2   27.36    1.41
 -10   2   2   26.21    1.41
  10   2  -2   28.09    1.40
  10   2  -2   26.50    1.40
 -10   2   2   26.44    1.41
   8  -2  -2   78.15    4.27
  -8  -2   2   78.38    3.93
  -8  -2   2   73.35    3.98
  -8  -2   2   77.68    4.16
  -8  -2   2   68.69    4.26
   8  -2  -2   76.30    3.94
  -8  -2   2   78.50    3.99
   8  -2  -2   82.36    3.98
  -8  -2   2   75.89    4.29
   8  -2  -2   81.51    3.94
  -8  -2   2   78.44    4.03
  -8  -2   2   77.47    3.93
   8  -2  -2   79.55    4.15
  -8   2   2   69.35    3.96
  -8   2   2   77.80    3.95
   8   2  -2   78.67    3.93
   8   2  -2   77.24    3.93
  -8   2   2   71.66    4.27
  -8   2   2   80.71    3.94
  -8   2   2   79.61    3.99
  -6  -2   2  116.41    6.00
   6  -2  -2  115.18    5.90
   6  -2  -2  113.75    6.23
  -6  -2   2  122.44    5.89
   6  -2  -2  120.23    5.97
  -6  -2   2  118.58    6.43
   6  -2  -2  117.95    6.40
  -6  -2   2  100.54    5.97
  -6  -2   2  106.31    5.98
  -6  -2   2  116.16    6.08
  -6  -2   2  114.52    6.26
   6  -2  -2  124.46    5.90
  -6  -2   2  120.71    5.88
  -6  -2   2  110.83    6.39
  -6   2   2  104.64    5.95
   6   2  -2  121.54    5.88
   6   2  -2  121.37    5.89
  -6   2   2  107.61    6.40
  -6   2   2  118.32    5.97
  -6   2   2  123.73    5.90
  -6   2   2  114.84    5.90
  -4  -2   2  106.05    5.48
   4  -2  -2  108.67    5.40
  -4  -2   2  112.49    5.79
  -4  -2   2   99.57    5.30
  -4  -2   2  101.67    5.40
  -4  -2   2   98.41    5.40
  -4  -2   2   97.95    5.76
  -4  -2   2   98.23    5.64
  -4  -2   2  108.68    5.30
  -4  -2   2   92.13    5.39
   4  -2  -2  107.06    5.77
   4  -2  -2  106.74    5.32
   4  -2  -2  106.99    5.64
   4  -2  -2  106.80    5.32
   4   2  -2  108.16    5.30
  -4   2   2   93.43    5.37
  -4   2   2  112.70    5.32
   4   2  -2  112.50    5.30
  -4   2   2  105.97    5.77
  -4   2   2  104.19    5.32
  -4   2   2  101.70    5.38
  -2  -2   2   66.55    3.55
  -2  -2   2   70.37    3.59
  -2  -2   2   69.42    3.71
  -2  -2   2   64.37    3.80
  -2  -2   2   65.60    3.55
   2  -2  -2   71.06    3.55
  -2  -2   2   70.23    3.50
  -2  -2   2   63.09    3.55
  -2  -2   2   66.11    3.50
   2  -2  -2   73.45    3.52
   2  -2  -2   69.83    3.70
   2  -2  -2   67.30    3.81
   2  -2  -2   71.53    3.51
  -2  -2   2   65.70    3.82
  -2   2   2   69.02    3.52
  -2   2   2   70.41    3.55
   2   2  -2   65.72    3.50
  -2   2   2   74.19    3.52
   2   2  -2   70.63    3.50
  -2   2   2   67.66    3.53
  -2   2   2   70.36    3.81
   0  -2   2   46.51    2.36
   0  -2   2   46.17    2.43
   0  -2   2   45.91    2.36
   0  -2   2   44.80    2.39
   0  -2  -2   49.94    2.39
   0  -2   2   43.58    2.56
   0  -2   2   45.88    2.40
   0  -2  -2   48.29    2.57
   0  -2   2   46.94    2.40
   0  -2  -2   47.83    2.38
   0  -2  -2   44.80    2.40
   0  -2  -2   44.95    2.50
   0  -2   2   46.63    2.51
   0  -2   2   47.15    2.56
   0   2   2   48.18    2.38
   0   2  -2   47.58    2.37
   0   2   2   48.75    2.38
   0   2   2   43.00    2.39
   0   2   2   42.66    2.40
   0   2  -2   49.05    2.37
   0   2   2   45.74    2.58
   2  -2   2   29.56    1.55
   2  -2   2   30.31    1.62
   2  -2   2   29.08    1.66
  -2  -2  -2   30.14    1.62
   2  -2   2   30.72    1.53
  -2  -2  -2   31.95    1.55
   2  -2   2   27.11    1.66
  -2  -2  -2   31.54    1.56
  -2  -2  -2   30.41    1.67
  -2  -2  -2   29.22    1.55
   2  -2   2   27.64    1.55
   2  -2   2   29.53    1.55
   2  -2   2   30.92    1.53
   2   2   2   28.15    1.55
   2   2   2   32.64    1.55
  -2   2  -2   30.09    1.54
   2   2   2   27.78    1.67
  -2   2  -2   31.31    1.53
   2   2   2   30.60    1.56
   4  -2   2   16.38    0.89
   4  -2   2   14.57    0.83
  -4  -2  -2   16.07    0.90
  -4  -2  -2   16.42    0.84
   4  -2   2   14.33    0.89
  -4  -2  -2   16.96    0.84
  -4  -2  -2   16.42    0.85
   4  -2   2   15.52    0.84
   4  -2   2   15.77    0.83
   4  -2   2   16.37    0.88
   4  -2   2   16.57    0.83
   4  -2   2   15.74    0.83
   4   2   2   16.70    0.90
  -4   2  -2   16.83    0.83
   4   2   2   16.16    0.85
  -4   2  -2   15.63    0.83
   4   2   2   15.59    0.84
   4   2   2   16.29    0.84
  -6  -2  -2    6.21    0.34
   6  -2   2    5.86    0.33
   6  -2   2    6.28    0.35
   6  -2   2    5.55    0.35
  -6  -2  -2    6.39    0.35
   6  -2   2    5.76    0.33
   6  -2   2    6.23    0.32
  -6  -2  -2    6.46    0.34
   6  -2   2    6.54    0.35
   6  -2   2    5.85    0.33
  -6  -2  -2    6.21    0.36
   6  -2   2    5.34    0.32
   6   2   2    6.67    0.35
   6   2   2    5.92    0.36
  -6   2  -2    6.51    0.34
  -6   2  -2    6.20    0.33
   6   2   2    5.68    0.34
   6   2   2    6.27    0.33
  -8  -2  -2    2.50    0.16
   8  -2   2    2.04    0.14
   8  -2   2    2.20    0.13
  -8  -2  -2    2.37    0.15
   8  -2   2    2.60    0.14
   8  -2   2    2.00    0.13
  -8  -2  -2    2.29    0.14
   8  -2   2    1.86    0.13
   8  -2   2    2.27    0.14
   8  -2   2    2.30    0.12
   8  -2   2    2.09    0.14
  -8  -2  -2    2.17    0.15
  -8   2  -2    2.08    0.14
   8   2   2    1.96    0.15
  -8   2  -2    2.19    0.14
   8   2   2    2.31    0.15
   8   2   2    2.13    0.13
   8   2   2    2.18    0.15
  10  -2   2    0.43    0.06
  10  -2   2    0.36    0.04
 -10  -2  -2    0.61    0.09
  10  -2   2    0.35    0.04
  10  -2   2    0.48    0.05
  10  -2   2    0.48    0.04
  10  -2   2    0.47    0.05
  10  -2   2    0.41    0.06
 -10  -2  -2    0.46    0.06
  10  -2   2    0.44    0.05
  10   2   2    0.44    0.05
  10   2   2    0.46    0.08
 -10   2  -2    0.56    0.07
 -10   2  -2    0.38    0.06
  10   2   2    0.36    0.07
  10   2   2    0.52    0.06
  12  -2   2   -0.01    0.03
  12  -2   2    0.00    0.03
 -12  -2  -2    0.01    0.03
 -12  -2  -2   -0.01    0.04
  12  -2   2    0.01    0.04
 -12  -2  -2    0.01    0.03
  12  -2   2    0.00    0.03
 -12  -2  -2    0.04    0.04
  12  -2   2   -0.01    0.03
 -12  -2  -2   -0.04    0.06
  12  -2   2    0.01    0.04
 -12   2  -2    0.02    0.05
  12   2   2    0.00    0.04
  12   2   2    0.00    0.04
  12   2   2    0.03    0.04
 -12   2  -2   -0.01    0.04
  12   2   2    0.01    0.05
 -14  -2  -2    0.12    0.07
 -14  -2  -2    0.10    0.05
 -14  -2  -2    0.14    0.03
 -14  -2  -2    0.04    0.03
  14  -2   2    0.11    0.05
  14  -2   2    0.04    0.04
  14  -2   2    0.16    0.04
  14  -2   2    0.11    0.03
 -14  -2  -2    0.08    0.05
  14   2   2    0.11    0.04
  14   2   2    0.05    0.06
  14   2   2    0.17    0.06
  14   2   2    0.16    0.05
 -16  -2  -2    0.02    0.05
 -16  -2  -2    0.07    0.05
 -16  -2  -2    0.06    0.03
 -16  -2  -2    0.01    0.08
  16  -2   2    0.01    0.04
  16  -2   2    0.08    0.05
  16  -2   2    0.06    0.03
  16   2   2   -0.06    0.06
  18  -2   2    0.16    0.04
 -18  -2  -2    0.15    0.03
  18  -2   2    0.13    0.04
 -18  -2  -2    0.14    0.05
 -18  -2  -2    0.13    0.04
  18  -2   2    0.21    0.06
  18   2   2    0.00    0.07
 -20  -2  -2    1.45    0.13
  20  -2   2    1.60    0.14
  20  -2   2    1.43    0.11
 -20  -2  -2    1.33    0.12
  20  -2   2    1.41    0.11
  22  -2   2    2.43    0.15
  22  -2   2    2.10    0.13
 -22  -2  -2    2.10    0.17
  22  -2   2    2.53    0.18
 -22  -2  -2    2.09    0.16
  22  -2   2    2.11    0.14
  24  -2   2    1.95    0.12
  24  -2   2    2.19    0.12
  24  -2   2    1.90    0.11
  24  -2   2    2.29    0.14
  24  -2   2    2.18    0.15
 -24  -2  -2    1.89    0.13
  24  -2   2    2.02    0.12
  24  -2   2    2.23    0.18
  26  -2   2    2.06    0.15
  26  -2   2    2.10    0.12
  26  -2   2    2.21    0.19
 -26  -2  -2    2.08    0.13
  26  -2   2    2.41    0.16
  26  -2   2    2.09    0.12
  26  -2   2    2.00    0.12
  28  -2   2    1.83    0.11
  28  -2   2    1.69    0.11
  28  -2   2    1.73    0.17
 -28  -2  -2    1.68    0.11
  28  -2   2    1.75    0.14
  28  -2   2    1.60    0.10
  28  -2   2    1.57    0.14
  30  -2   2    2.54    0.14
  30  -2   2    2.45    0.17
 -30  -2  -2    2.32    0.15
  30  -2   2    2.41    0.14
  30  -2   2    2.11    0.17
  30  -2   2    1.99    0.21
  32  -2   2    6.06    0.39
 -32  -2  -2    6.93    0.39
  32  -2   2    7.22    0.38
  34  -2   2    9.86    0.56
 -34  -2  -2   10.38    0.56
 -34  -2  -2    9.75    0.59
  34  -2   2   10.12    0.55
 -36  -2  -2   12.02    0.66
  36  -2   2   11.75    0.65
  36  -2   2   11.49    0.64
  38  -2   2    7.68    0.41
  38  -2   2    7.41    0.42
 -38  -2  -2    7.23    0.42
  40  -2   2    1.61    0.10
 -40  -2  -2    1.64    0.10
  40  -2   2    1.54    0.10
  40   2   2    1.47    0.10
  42  -2   2   -0.02    0.03
 -42  -2  -2    0.01    0.03
  42  -2   2    0.01    0.02
  42   2   2    0.02    0.02
  44  -2   2    0.13    0.03
  44  -2   2    0.16    0.02
  44  -2   2    0.17    0.02
 -44  -2  -2    0.19    0.03
  44   2   2    0.17    0.02
 -46  -2  -2    0.01    0.01
  46  -2   2    0.00    0.02
  46  -2   2    0.00    0.02
  46   2   2    0.01    0.02
  45  -3  -2    0.00    0.01
  45  -3  -2   -0.02    0.02
 -45  -3   2    0.00    0.01
 -43  -3   2    0.53    0.05
  43  -3  -2    0.56    0.04
 -43  -3   2    0.61    0.04
 -43   3   2    0.62    0.05
  41  -3  -2    4.28    0.24
 -41  -3   2    4.09    0.25
 -41  -3   2    4.53    0.24
 -41   3   2    4.03    0.24
  39  -3  -2    1.29    0.08
 -39  -3   2    1.13    0.09
 -39  -3   2    1.28    0.09
 -39  -3   2    1.24    0.08
 -39  -3   2    1.07    0.09
 -39   3   2    1.26    0.08
 -37  -3   2    1.94    0.12
 -37  -3   2    1.85    0.12
 -37  -3   2    1.82    0.11
  37  -3  -2    1.85    0.11
 -37  -3   2    1.73    0.12
 -37  -3   2    1.60    0.10
 -35  -3   2    0.06    0.04
 -35  -3   2    0.05    0.02
 -35  -3   2    0.05    0.04
 -35  -3   2    0.07    0.04
  35  -3  -2    0.08    0.03
  33  -3  -2   52.21    2.90
 -33  -3   2   56.28    3.24
 -33  -3   2   55.55    3.08
 -33  -3   2   58.27    3.01
  33  -3  -2   57.75    3.08
 -33  -3   2   56.95    2.86
 -31  -3   2   14.11    0.85
  31  -3  -2   13.89    0.81
 -31  -3   2   14.99    0.80
 -31  -3   2   15.52    0.77
 -31  -3   2   14.87    0.82
  31  -3  -2   15.13    0.82
 -31  -3   2   15.15    0.87
  29  -3  -2    0.44    0.04
  29  -3  -2    0.44    0.07
 -29  -3   2    0.49    0.05
 -29  -3   2    0.45    0.08
 -29  -3   2    0.30    0.08
 -29  -3   2    0.46    0.05
 -29  -3   2    0.43    0.04
 -29  -3   2    0.36    0.05
 -27  -3   2   47.20    2.34
 -27  -3   2   44.95    2.44
 -27  -3   2   46.45    2.66
 -27  -3   2   44.97    2.41
 -27  -3   2   46.41    2.58
 -27  -3   2   46.45    2.53
  27  -3  -2   43.66    2.41
 -27  -3   2   46.06    2.53
 -27  -3   2   47.01    2.47
  27  -3  -2   46.97    2.53
 -25  -3   2   74.07    3.80
  25  -3  -2   67.93    3.89
 -25  -3   2   67.57    3.60
 -25  -3   2   72.44    3.70
  25  -3  -2   70.32    3.70
 -25  -3   2   73.13    3.91
 -25  -3   2   71.81    4.09
 -25  -3   2   70.65    3.95
  23  -3  -2    4.54    0.26
 -23  -3   2    4.45    0.25
 -23  -3   2    4.22    0.24
 -23  -3   2    4.36    0.26
 -23  -3   2    4.75    0.29
 -23  -3   2    4.72    0.28
 -23  -3   2    5.04    0.28
  23  -3  -2    4.64    0.28
 -23  -3   2    5.00    0.30
 -23  -3   2    4.29    0.27
 -21  -3   2    0.26    0.03
  21  -3  -2    0.22    0.03
 -21  -3   2    0.26    0.07
  21  -3  -2    0.25    0.08
 -21  -3   2    0.28    0.04
 -21  -3   2    0.25    0.03
 -21  -3   2    0.34    0.07
 -21  -3   2    0.28    0.06
 -21  -3   2    0.25    0.03
 -21  -3   2    0.30    0.06
  21  -3  -2    0.24    0.06
  19  -3  -2   25.09    1.29
 -19  -3   2   22.64    1.42
 -19  -3   2   22.36    1.31
 -19  -3   2   26.04    1.36
 -19  -3   2   23.79    1.34
 -19  -3   2   26.27    1.38
 -19  -3   2   26.19    1.31
  19  -3  -2   25.55    1.40
 -19  -3   2   22.48    1.25
 -19  -3   2   25.26    1.29
  17  -3  -2   17.95    0.97
 -17  -3   2   19.30    1.04
 -17  -3   2   18.39    1.03
 -17  -3   2   19.41    0.99
 -17  -3   2   18.13    0.97
  17  -3  -2   17.08    1.06
 -15  -3   2    0.04    0.04
  15  -3  -2    0.02    0.04
 -15  -3   2    0.06    0.06
  15  -3  -2    0.00    0.06
 -15  -3   2    0.03    0.04
 -15  -3   2    0.06    0.04
  13  -3  -2   48.74    2.65
  13  -3  -2   48.88    2.76
 -13  -3   2   49.93    2.77
 -13  -3   2   51.15    2.83
 -13  -3   2   50.81    2.65
 -13  -3   2   54.15    2.69
  13  -3  -2   53.77    2.85
 -11  -3   2    2.20    0.15
  11  -3  -2    2.42    0.17
  11  -3  -2    1.99    0.17
  11  -3  -2    2.23    0.14
 -11  -3   2    2.21    0.15
  11  -3  -2    2.31    0.14
 -11  -3   2    2.15    0.16
 -11  -3   2    1.96    0.14
  -9  -3   2  252.07   13.93
   9  -3  -2  252.69   13.95
   9  -3  -2  254.36   13.02
  -9  -3   2  250.78   13.01
  -9  -3   2  256.22   13.63
  -9  -3   2  268.62   13.19
   9  -3  -2  261.46   13.59
   9  -3  -2  230.14   12.75
  -9   3   2  231.84   12.76
  -7  -3   2  230.87   12.63
  -7  -3   2  232.11   12.90
   7  -3  -2  236.40   12.95
   7  -3  -2  236.81   12.59
   7  -3  -2  220.60   11.83
  -7  -3   2  254.67   12.26
   7  -3  -2  226.95   12.05
  -7  -3   2  240.78   12.07
  -7   3   2  215.16   11.84
  -5  -3   2  228.76   11.20
   5  -3  -2  209.12   11.85
   5  -3  -2  224.87   11.07
  -5  -3   2  207.40   10.99
   5  -3  -2  211.71   10.83
  -5  -3   2  221.48   11.56
  -5  -3   2  204.35   10.82
  -5  -3   2  216.41   11.05
  -5  -3   2  193.50   11.01
  -5  -3   2  230.71   11.83
   5  -3  -2  199.46   10.83
   5  -3  -2  216.93   11.53
  -5  -3   2  215.88   10.81
  -5   3   2  201.17   10.84
   3  -3  -2   68.70    3.51
   3  -3  -2   64.31    3.51
   3  -3  -2   75.03    3.54
  -3  -3   2   67.97    3.53
  -3  -3   2   64.41    3.49
  -3  -3   2   63.57    3.78
   3  -3  -2   70.14    3.80
  -3  -3   2   69.51    3.81
   3  -3  -2   73.10    3.69
  -3  -3   2   66.55    3.53
  -3  -3   2   68.72    3.49
  -3  -3   2   71.39    3.70
  -3  -3   2   66.69    3.56
  -3   3   2   67.91    3.52
  -3   3   2   70.61    3.51
   3   3  -2   64.79    3.49
  -1  -3   2   14.02    0.69
  -1  -3   2   13.80    0.73
  -1  -3   2   13.49    0.75
  -1  -3   2   13.20    0.70
   1  -3  -2   13.74    0.73
  -1  -3   2   12.58    0.74
   1  -3  -2   12.93    0.72
   1  -3  -2   13.21    0.72
   1  -3  -2   14.34    0.76
  -1  -3   2   13.67    0.69
  -1  -3   2   12.61    0.69
  -1  -3   2   12.37    0.70
   1  -3  -2   13.69    0.70
   1   3  -2   12.85    0.70
  -1   3   2   12.64    0.69
  -1   3   2   12.36    0.72
  -1   3   2   13.26    0.72
  -1  -3  -2   21.06    1.13
  -1  -3  -2   21.79    1.12
   1  -3   2   19.63    1.11
   1  -3   2   21.97    1.11
   1  -3   2   18.63    1.18
   1  -3   2   21.76    1.11
   1  -3   2   20.58    1.10
   1  -3   2   22.53    1.19
   1  -3   2   20.09    1.10
   1  -3   2   22.69    1.16
  -1  -3  -2   21.85    1.16
  -1  -3  -2   21.74    1.12
  -1  -3  -2   22.86    1.20
   1   3   2   21.44    1.13
   1   3   2   20.91    1.10
  -1   3  -2   21.00    1.10
   1   3   2   20.10    1.12
   3  -3   2    0.42    0.05
  -3  -3  -2    0.46    0.05
   3  -3   2    0.53    0.06
   3  -3   2    0.48    0.06
  -3  -3  -2    0.44    0.09
   3  -3   2    0.58    0.06
   3  -3   2    0.52    0.06
  -3  -3  -2    0.48    0.07
   3  -3   2    0.49    0.05
   3  -3   2    0.63    0.05
  -3  -3  -2    0.55    0.07
  -3   3  -2    0.52    0.07
   3   3   2    0.44    0.08
   3   3   2    0.46    0.09
   5  -3   2   12.05    0.66
  -5  -3  -2   12.64    0.72
  -5  -3  -2   13.16    0.70
  -5  -3  -2   12.63    0.67
  -5  -3  -2   12.17    0.69
   5  -3   2   13.70    0.66
   5  -3   2   12.59    0.71
   5  -3   2   13.04    0.70
   5  -3   2   12.96    0.67
   5  -3   2   11.46    0.66
  -5  -3  -2   12.19    0.68
   5   3   2   11.02    0.68
   7  -3   2    3.31    0.18
  -7  -3  -2    3.71    0.22
  -7  -3  -2    3.20    0.20
   7  -3   2    3.32    0.20
   7  -3   2    3.23    0.21
  -7  -3  -2    2.83    0.23
   7  -3   2    3.21    0.19
  -7  -3  -2    3.39    0.21
   7   3   2    2.91    0.22
  -9  -3  -2    3.73    0.23
  -9  -3  -2    3.52    0.22
   9  -3   2    3.43    0.21
   9  -3   2    3.71    0.22
  -9  -3  -2    3.14    0.25
   9  -3   2    3.74    0.22
  -9  -3  -2    3.61    0.23
   9  -3   2    3.69    0.20
   9   3   2    2.81    0.23
 -11  -3  -2    5.16    0.36
  11  -3   2    5.93    0.34
  11  -3   2    5.56    0.32
  11  -3   2    5.54    0.35
 -11  -3  -2    5.71    0.33
  11  -3   2    6.21    0.31
 -13  -3  -2    0.47    0.07
  13  -3   2    0.51    0.07
  13  -3   2    0.58    0.07
 -13  -3  -2    0.52    0.07
  13  -3   2    0.57    0.06
  13  -3   2    0.55    0.06
  15  -3   2    1.86    0.13
  15  -3   2    1.78    0.12
 -15  -3  -2    1.78    0.14
 -15  -3  -2    1.72    0.14
  15  -3   2    1.96    0.14
  15  -3   2    1.95    0.15
  17  -3   2    0.31    0.05
 -17  -3  -2    0.32    0.07
 -17  -3  -2    0.28    0.07
  17  -3   2    0.29    0.03
  17  -3   2    0.40    0.06
  17  -3   2    0.32    0.07
  19  -3   2    0.38    0.03
  19  -3   2    0.42    0.04
  19  -3   2    0.46    0.07
 -19  -3  -2    0.47    0.08
  19  -3   2    0.53    0.09
 -19  -3  -2    0.38    0.07
  19  -3   2    0.33    0.03
  19  -3   2    0.45    0.06
 -19  -3  -2    0.34    0.04
  21  -3   2   10.37    0.56
  21  -3   2   10.63    0.57
  21  -3   2   10.08    0.61
  21  -3   2   10.37    0.53
  21  -3   2   11.15    0.57
  21  -3   2   10.02    0.54
 -21  -3  -2   10.07    0.57
  21  -3   2    9.28    0.55
 -21  -3  -2   10.51    0.61
  23  -3   2    1.10    0.13
  23  -3   2    1.17    0.08
  23  -3   2    1.40    0.08
 -23  -3  -2    1.24    0.13
  23  -3   2    1.39    0.12
  23  -3   2    1.25    0.08
 -23  -3  -2    1.28    0.09
 -23  -3  -2    1.26    0.13
  23  -3   2    1.34    0.11
  23  -3   2    1.29    0.08
  25  -3   2    1.90    0.11
  25  -3   2    1.69    0.17
  25  -3   2    1.88    0.15
  25  -3   2    1.82    0.11
  25  -3   2    1.91    0.11
  25  -3   2    1.83    0.14
  25  -3   2    1.88    0.11
 -25  -3  -2    1.93    0.12
  27  -3   2    2.10    0.13
  27  -3   2    2.09    0.12
  27  -3   2    1.95    0.16
 -27  -3  -2    2.20    0.13
  27  -3   2    2.13    0.13
  27  -3   2    2.08    0.15
  27  -3   2    1.94    0.19
  27  -3   2    2.19    0.12
  29  -3   2   20.71    1.30
  29  -3   2   24.41    1.32
  29  -3   2   26.60    1.35
  29  -3   2   24.54    1.28
 -29  -3  -2   26.62    1.36
  29  -3   2   24.33    1.31
  29  -3   2   24.61    1.26
  31  -3   2   16.35    0.88
 -31  -3  -2   18.34    0.94
  31  -3   2   16.57    0.91
  31  -3   2   16.29    0.87
  31  -3   2   17.14    0.93
  33  -3   2    2.80    0.16
 -33  -3  -2    2.89    0.17
  33  -3   2    2.87    0.16
  35  -3   2    4.18    0.23
 -35  -3  -2    4.13    0.24
  35  -3   2    4.10    0.23
  37  -3   2   26.78    1.54
  37  -3   2   27.79    1.51
 -37  -3  -2   29.66    1.55
  39  -3   2    0.12    0.01
  39  -3   2    0.15    0.03
  39  -3   2    0.15    0.03
 -39  -3  -2    0.07    0.04
 -39  -3  -2    0.13    0.03
  41  -3   2    1.76    0.10
 -41  -3  -2    1.58    0.10
 -41  -3  -2    1.65    0.11
 -43  -3  -2    5.62    0.33
 -43  -3  -2    5.22    0.30
 -43  -3  -2    5.58    0.30
  43  -3   2    5.50    0.30
  43  -3   2    5.30    0.30
  43   3   2    5.58    0.31
 -42  -4   2    0.02    0.01
  40  -4  -2    0.04    0.01
 -40  -4   2    0.04    0.01
  40  -4  -2    0.05    0.02
 -40  -4   2    0.00    0.03
 -40  -4   2    0.06    0.02
 -40   4   2    0.08    0.02
 -38  -4   2    0.04    0.03
 -38  -4   2    0.07    0.02
 -38  -4   2    0.08    0.02
  38  -4  -2    0.07    0.02
  38  -4  -2    0.05    0.02
 -36  -4   2    0.09    0.04
  36  -4  -2    0.08    0.03
 -36  -4   2    0.10    0.03
  36  -4  -2    0.13    0.02
 -36  -4   2    0.09    0.04
 -36  -4   2    0.11    0.02
  34  -4  -2   -0.02    0.03
 -34  -4   2    0.03    0.02
 -34  -4   2    0.00    0.02
 -34  -4   2    0.02    0.03
 -34  -4   2   -0.03    0.03
  34  -4  -2    0.02    0.03
  34  -4  -2    0.03    0.02
  32  -4  -2    0.03    0.03
 -32  -4   2    0.01    0.03
  32  -4  -2   -0.01    0.02
 -32  -4   2    0.01    0.02
 -32  -4   2   -0.05    0.03
 -32  -4   2    0.01    0.03
  32  -4  -2    0.06    0.03
  30  -4  -2    0.03    0.02
  30  -4  -2    0.05    0.03
 -30  -4   2   -0.01    0.04
 -30  -4   2   -0.04    0.04
 -30  -4   2    0.00    0.03
 -30  -4   2    0.01    0.03
  28  -4  -2    0.25    0.03
 -28  -4   2    0.30    0.04
 -28  -4   2    0.18    0.04
  28  -4  -2    0.22    0.03
 -28  -4   2    0.21    0.04
 -28  -4   2    0.18    0.04
 -26  -4   2   -0.02    0.03
 -26  -4   2    0.03    0.01
  26  -4  -2    0.00    0.03
 -26  -4   2    0.10    0.08
 -26  -4   2    0.00    0.03
 -26  -4   2    0.03    0.04
  26  -4  -2    0.02    0.02
  26  -4  -2    0.02    0.05
 -26  -4   2    0.01    0.03
 -24  -4   2    0.00    0.04
 -24  -4   2   -0.01    0.03
  24  -4  -2    0.02    0.02
 -24  -4   2    0.11    0.08
  24  -4  -2    0.08    0.07
  24  -4  -2    0.02    0.03
 -24  -4   2    0.00    0.07
 -24  -4   2    0.00    0.03
 -24  -4   2   -0.04    0.06
 -24  -4   2   -0.04    0.03
 -24  -4   2    0.02    0.01
  22  -4  -2    0.04    0.08
  22  -4  -2    0.06    0.03
 -22  -4   2    0.15    0.03
  22  -4  -2    0.10    0.02
 -22  -4   2    0.02    0.06
 -22  -4   2   -0.03    0.06
 -22  -4   2    0.02    0.04
 -22  -4   2    0.05    0.07
 -22  -4   2    0.06    0.03
 -22  -4   2    0.09    0.02
 -22  -4   2    0.04    0.03
  22  -4  -2    0.01    0.04
 -22  -4   2    0.16    0.08
  20  -4  -2    0.00    0.06
 -20  -4   2    0.00    0.02
 -20  -4   2    0.00    0.03
  20  -4  -2    0.06    0.02
 -20  -4   2    0.02    0.03
  20  -4  -2   -0.01    0.05
  20  -4  -2    0.00    0.02
 -20  -4   2    0.00    0.05
  20  -4  -2    0.03    0.08
 -20  -4   2   -0.03    0.06
 -20  -4   2    0.01    0.05
 -20  -4   2   -0.02    0.07
 -20  -4   2    0.04    0.02
 -20  -4   2    0.00    0.02
 -18  -4   2   -0.02    0.06
 -18  -4   2   -0.01    0.02
 -18  -4   2    0.02    0.03
 -18  -4   2    0.01    0.03
 -18  -4   2   -0.04    0.02
  18  -4  -2   -0.02    0.04
 -18  -4   2    0.01    0.03
  18  -4  -2   -0.01    0.02
 -18  -4   2   -0.02    0.07
 -18  -4   2   -0.01    0.05
  18  -4  -2    0.01    0.02
  18  -4  -2   -0.01    0.07
 -18  -4   2    0.00    0.01
 -18  -4   2    0.00    0.05
 -16  -4   2    0.01    0.07
 -16  -4   2    0.01    0.04
 -16  -4   2    0.02    0.01
  16  -4  -2    0.00    0.02
 -16  -4   2   -0.01    0.02
 -16  -4   2    0.02    0.02
 -16  -4   2    0.02    0.05
 -16  -4   2    0.00    0.03
 -16  -4   2    0.00    0.02
 -16  -4   2   -0.12    0.06
  16  -4  -2   -0.05    0.04
 -16  -4   2   -0.01    0.02
  16  -4  -2   -0.02    0.07
  16  -4  -2    0.02    0.02
 -14  -4   2   -0.03    0.05
 -14  -4   2    0.03    0.02
 -14  -4   2    0.03    0.02
  14  -4  -2    0.05    0.04
 -14  -4   2   -0.01    0.02
 -14  -4   2    0.01    0.01
 -14  -4   2    0.02    0.02
  14  -4  -2   -0.03    0.06
 -14  -4   2   -0.01    0.04
  14  -4  -2   -0.02    0.02
  14  -4  -2    0.01    0.02
 -14  -4   2    0.05    0.03
 -14  -4   2    0.07    0.07
  14  -4  -2    0.01    0.02
 -14  -4   2    0.01    0.04
 -12  -4   2    1.87    0.13
 -12  -4   2    1.61    0.11
  12  -4  -2    1.59    0.15
 -12  -4   2    1.58    0.11
 -12  -4   2    1.59    0.10
 -12  -4   2    1.75    0.13
  12  -4  -2    1.89    0.13
  12  -4  -2    1.75    0.12
 -12  -4   2    1.69    0.11
 -12  -4   2    1.91    0.15
 -12  -4   2    1.53    0.10
  12  -4  -2    1.55    0.10
  12  -4  -2    1.77    0.10
 -12  -4   2    1.59    0.09
 -10  -4   2    9.43    0.54
 -10  -4   2    9.88    0.56
 -10  -4   2    9.19    0.53
  10  -4  -2   10.37    0.56
 -10  -4   2    9.94    0.53
  10  -4  -2    9.22    0.54
  10  -4  -2    9.70    0.59
 -10  -4   2    9.12    0.59
 -10  -4   2   10.11    0.58
  10  -4  -2   10.40    0.54
 -10  -4   2   10.94    0.57
 -10  -4   2    9.75    0.50
   8  -4  -2   27.55    1.52
  -8  -4   2   23.68    1.44
   8  -4  -2   27.47    1.41
  -8  -4   2   24.91    1.60
  -8  -4   2   27.80    1.50
  -8  -4   2   28.39    1.48
  -8  -4   2   27.11    1.40
   8  -4  -2   28.24    1.47
   6  -4  -2   43.71    2.46
  -6  -4   2   43.80    2.28
   6  -4  -2   43.06    2.29
   6  -4  -2   43.73    2.38
  -6  -4   2   44.90    2.39
   4  -4  -2   36.38    2.07
  -4  -4   2   39.92    2.12
  -4  -4   2   37.16    1.98
  -4  -4   2   37.46    2.08
   4  -4  -2   38.10    1.99
   4  -4  -2   39.38    2.14
   2  -4  -2   27.31    1.53
  -2  -4   2   26.51    1.41
  -2  -4   2   27.60    1.52
   2  -4  -2   26.96    1.49
   2  -4  -2   27.96    1.43
  -2  -4   2   26.35    1.49
   0  -4   2   17.03    0.96
   0  -4  -2   18.07    0.92
   0  -4   2   16.06    0.91
   0  -4   2   17.92    0.91
   0  -4   2   16.97    0.97
   0  -4  -2   17.10    0.99
   0  -4  -2   17.80    0.96
   2  -4   2    9.56    0.55
  -2  -4  -2    9.69    0.57
   2  -4   2    9.73    0.56
   2  -4   2    9.89    0.52
  -2  -4  -2    9.70    0.53
  -2  -4  -2    9.97    0.56
   2  -4   2    9.38    0.52
   4  -4   2    5.30    0.29
   4  -4   2    5.03    0.30
   4  -4   2    5.52    0.32
  -4  -4  -2    5.24    0.32
  -4  -4  -2    5.41    0.31
  -4  -4  -2    5.28    0.33
   4  -4   2    5.03    0.32
   6  -4   2    2.41    0.17
   6  -4   2    2.31    0.16
  -6  -4  -2    2.45    0.17
  -6  -4  -2    2.39    0.17
  -6  -4  -2    2.45    0.18
   6  -4   2    2.34    0.14
   6  -4   2    2.33    0.16
  -8  -4  -2    1.37    0.12
   8  -4   2    1.57    0.12
   8  -4   2    1.46    0.10
   8  -4   2    1.48    0.11
  -8  -4  -2    1.43    0.13
   8  -4   2    1.32    0.08
  -8  -4  -2    1.55    0.13
   8  -4   2    1.37    0.12
  10  -4   2    0.40    0.07
 -10  -4  -2    0.42    0.08
  10  -4   2    0.45    0.05
 -10  -4  -2    0.46    0.07
  10  -4   2    0.41    0.04
  10  -4   2    0.38    0.04
  10  -4   2    0.41    0.04
  10  -4   2    0.38    0.06
  10  -4   2    0.49    0.06
 -10  -4  -2    0.39    0.04
  10  -4   2    0.36    0.03
  10  -4   2    0.37    0.03
  12  -4   2    0.14    0.02
 -12  -4  -2    0.13    0.03
 -12  -4  -2    0.12    0.03
  12  -4   2    0.20    0.04
  12  -4   2    0.19    0.06
 -12  -4  -2    0.14    0.06
 -12  -4  -2    0.17    0.07
  12  -4   2    0.26    0.06
  12  -4   2    0.14    0.02
 -12  -4  -2    0.16    0.06
  12  -4   2    0.21    0.02
  12  -4   2    0.18    0.02
  12  -4   2    0.13    0.05
 -14  -4  -2    0.12    0.06
 -14  -4  -2    0.02    0.02
  14  -4   2    0.00    0.05
  14  -4   2    0.02    0.05
  14  -4   2    0.05    0.02
 -14  -4  -2    0.04    0.04
  14  -4   2    0.04    0.02
 -14  -4  -2    0.10    0.07
  14  -4   2    0.04    0.02
  14  -4   2    0.06    0.06
  14  -4   2    0.05    0.02
  14  -4   2    0.04    0.01
  14  -4   2    0.07    0.04
 -14  -4  -2    0.06    0.02
 -16  -4  -2   -0.01    0.06
 -16  -4  -2    0.04    0.05
  16  -4   2    0.04    0.02
 -16  -4  -2    0.05    0.06
  16  -4   2    0.04    0.01
  16  -4   2    0.05    0.02
 -16  -4  -2    0.03    0.03
  16  -4   2    0.09    0.06
  16  -4   2    0.08    0.02
  16  -4   2    0.01    0.04
  16  -4   2    0.08    0.06
 -16  -4  -2    0.04    0.02
  16  -4   2    0.04    0.07
  16  -4   2    0.04    0.03
 -18  -4  -2    0.56    0.10
  18  -4   2    0.52    0.04
 -18  -4  -2    0.55    0.10
  18  -4   2    0.45    0.06
  18  -4   2    0.46    0.05
 -18  -4  -2    0.43    0.07
  18  -4   2    0.50    0.05
 -18  -4  -2    0.43    0.05
  18  -4   2    0.60    0.10
  18  -4   2    0.52    0.04
  18  -4   2    0.50    0.04
  18  -4   2    0.58    0.08
 -18  -4  -2    0.45    0.05
 -20  -4  -2    1.23    0.14
 -20  -4  -2    1.72    0.17
 -20  -4  -2    1.44    0.14
  20  -4   2    1.40    0.09
  20  -4   2    1.51    0.12
  20  -4   2    1.53    0.09
  20  -4   2    1.41    0.11
  20  -4   2    1.49    0.09
  20  -4   2    1.31    0.15
  20  -4   2    1.37    0.08
 -20  -4  -2    1.33    0.10
 -20  -4  -2    1.45    0.10
  22  -4   2    2.52    0.14
  22  -4   2    2.41    0.14
  22  -4   2    2.42    0.17
 -22  -4  -2    2.46    0.15
 -22  -4  -2    2.36    0.15
 -22  -4  -2    2.38    0.18
 -22  -4  -2    2.19    0.19
  22  -4   2    2.24    0.20
  22  -4   2    2.56    0.14
  22  -4   2    2.59    0.14
 -22  -4  -2    2.29    0.19
  22  -4   2    2.52    0.16
  24  -4   2    2.46    0.14
  24  -4   2    2.47    0.17
  24  -4   2    2.40    0.14
 -24  -4  -2    2.38    0.15
 -24  -4  -2    2.52    0.20
  24  -4   2    2.57    0.14
 -24  -4  -2    1.99    0.19
  24  -4   2    2.35    0.17
 -24  -4  -2    2.41    0.15
  24  -4   2    2.46    0.13
 -24  -4  -2    1.99    0.20
  26  -4   2    2.35    0.14
  26  -4   2    2.37    0.14
 -26  -4  -2    2.24    0.21
 -26  -4  -2    2.38    0.15
  26  -4   2    2.46    0.13
  26  -4   2    2.38    0.14
  26  -4   2    2.41    0.18
 -26  -4  -2    2.25    0.15
  28  -4   2    1.24    0.08
 -28  -4  -2    1.14    0.10
  28  -4   2    1.36    0.09
 -28  -4  -2    1.17    0.08
  28  -4   2    1.17    0.09
  28  -4   2    1.13    0.08
  28  -4   2    1.22    0.07
  30  -4   2    1.20    0.08
 -30  -4  -2    1.01    0.08
  30  -4   2    1.15    0.08
 -30  -4  -2    1.08    0.08
  30  -4   2    1.05    0.08
  30  -4   2    1.04    0.06
  30  -4   2    1.09    0.08
  32  -4   2    2.66    0.15
  32  -4   2    2.81    0.15
  32  -4   2    2.47    0.14
 -32  -4  -2    2.66    0.17
 -32  -4  -2    2.53    0.15
  32  -4   2    2.62    0.15
  34  -4   2    2.60    0.15
 -34  -4  -2    2.50    0.15
  34  -4   2    2.60    0.14
  34  -4   2    2.71    0.15
 -34  -4  -2    2.55    0.16
  36  -4   2    4.04    0.21
 -36  -4  -2    3.84    0.22
  36  -4   2    3.78    0.22
  36  -4   2    3.83    0.21
  36  -4   2    4.02    0.22
 -36  -4  -2    4.02    0.22
  38  -4   2    2.52    0.14
  38  -4   2    2.69    0.15
 -38  -4  -2    2.80    0.16
 -38  -4  -2    2.47    0.15
  38  -4   2    2.77    0.15
 -38  -4  -2    2.70    0.17
 -40  -4  -2    0.62    0.05
  40  -4   2    0.63    0.04
  40  -4   2    0.60    0.05
 -40  -4  -2    0.70    0.06
  40  -4   2    0.64    0.05
  42  -4   2   -0.01    0.01
 -37  -5   2    0.01    0.02
 -37  -5   2   -0.02    0.02
  35  -5  -2    1.13    0.07
 -35  -5   2    1.04    0.06
 -35  -5   2    1.10    0.07
 -35  -5   2    1.00    0.08
 -33  -5   2    0.69    0.07
 -33  -5   2    0.60    0.06
  33  -5  -2    0.54    0.05
  33  -5  -2    0.53    0.04
 -33  -5   2    0.57    0.05
 -31  -5   2    0.96    0.09
 -31  -5   2    0.91    0.07
  31  -5  -2    0.91    0.06
  31  -5  -2    1.03    0.08
 -31  -5   2    0.94    0.07
 -29  -5   2    0.11    0.03
 -29  -5   2    0.13    0.04
  29  -5  -2    0.07    0.03
  29  -5  -2    0.09    0.03
 -29  -5   2    0.13    0.03
  29  -5  -2    0.07    0.02
 -27  -5   2    0.16    0.03
  27  -5  -2    0.15    0.03
  27  -5  -2    0.15    0.02
 -27  -5   2    0.14    0.03
 -27  -5   2    0.19    0.03
 -27  -5   2    0.18    0.05
 -25  -5   2    2.37    0.16
 -25  -5   2    2.57    0.14
  25  -5  -2    2.53    0.14
  25  -5  -2    2.40    0.14
 -25  -5   2    2.21    0.15
 -25  -5   2    2.34    0.14
 -23  -5   2    5.93    0.37
 -23  -5   2    6.02    0.31
  23  -5  -2    5.66    0.33
 -23  -5   2    6.10    0.33
 -23  -5   2    5.54    0.35
  23  -5  -2    6.07    0.33
  21  -5  -2    0.08    0.07
 -21  -5   2   -0.02    0.03
 -21  -5   2    0.08    0.06
  21  -5  -2    0.02    0.03
 -21  -5   2    0.03    0.03
  21  -5  -2    0.01    0.02
 -21  -5   2    0.01    0.03
 -21  -5   2   -0.01    0.03
  19  -5  -2    4.69    0.27
 -19  -5   2    4.69    0.29
 -19  -5   2    4.71    0.26
  19  -5  -2    4.56    0.31
  19  -5  -2    5.05    0.27
 -19  -5   2    4.72    0.27
 -19  -5   2    5.02    0.30
 -19  -5   2    4.50    0.33
 -17  -5   2   22.55    1.33
  17  -5  -2   22.63    1.23
 -17  -5   2   23.11    1.23
 -17  -5   2   22.63    1.17
 -17  -5   2   23.53    1.29
 -17  -5   2   21.66    1.21
  17  -5  -2   22.82    1.23
  17  -5  -2   22.80    1.26
 -17  -5   2   24.03    1.35
 -17  -5   2   25.00    1.38
  17  -5  -2   21.43    1.22
 -15  -5   2    0.29    0.05
  15  -5  -2    0.35    0.08
  15  -5  -2    0.20    0.09
 -15  -5   2    0.36    0.07
  15  -5  -2    0.26    0.03
 -15  -5   2    0.26    0.04
 -15  -5   2    0.00    0.08
  15  -5  -2    0.25    0.05
 -15  -5   2    0.30    0.06
 -15  -5   2    0.28    0.05
 -15  -5   2    0.29    0.03
  15  -5  -2    0.25    0.04
 -15  -5   2    0.29    0.03
  15  -5  -2    0.28    0.03
 -15  -5   2    0.31    0.04
 -13  -5   2    0.01    0.05
  13  -5  -2    0.10    0.07
  13  -5  -2    0.08    0.08
 -13  -5   2    0.04    0.06
 -13  -5   2    0.01    0.03
 -13  -5   2    0.00    0.03
  13  -5  -2    0.02    0.02
  13  -5  -2    0.07    0.03
 -13  -5   2    0.03    0.03
 -13  -5   2    0.09    0.06
 -13  -5   2   -0.03    0.04
  13  -5  -2    0.03    0.03
  13  -5  -2    0.10    0.02
 -13  -5   2    0.01    0.02
 -13  -5   2    0.01    0.03
  13  -5  -2    0.06    0.05
 -11  -5   2    0.34    0.07
  11  -5  -2    0.34    0.07
 -11  -5   2    0.46    0.04
  11  -5  -2    0.41    0.08
  11  -5  -2    0.32    0.09
 -11  -5   2    0.33    0.03
  11  -5  -2    0.39    0.04
  11  -5  -2    0.33    0.04
 -11  -5   2    0.41    0.08
 -11  -5   2    0.33    0.04
 -11  -5   2    0.48    0.05
 -11  -5   2    0.33    0.06
 -11  -5   2    0.42    0.04
  11  -5  -2    0.38    0.04
 -11  -5   2    0.27    0.04
  11  -5  -2    0.38    0.04
   9  -5  -2    1.73    0.10
  -9  -5   2    1.67    0.10
   9  -5  -2    1.71    0.10
  -9  -5   2    1.70    0.15
   9  -5  -2    1.73    0.14
  -9  -5   2    1.72    0.12
  -9  -5   2    1.62    0.11
   9  -5  -2    1.45    0.10
   9  -5  -2    1.60    0.14
  -9  -5   2    1.51    0.13
   9  -5  -2    1.46    0.16
  -9  -5   2    1.72    0.11
  -9  -5   2    1.66    0.10
   9  -5  -2    1.61    0.11
  -9  -5   2    1.62    0.10
  -9  -5   2    1.54    0.11
  -7  -5   2    3.80    0.19
   7  -5  -2    3.27    0.19
   7  -5  -2    3.22    0.20
  -7  -5   2    3.53    0.22
   7  -5  -2    3.77    0.20
  -7  -5   2    3.70    0.26
   7  -5  -2    3.75    0.24
  -7  -5   2    3.59    0.23
   7  -5  -2    3.19    0.26
   7  -5  -2    3.41    0.22
  -7  -5   2    3.63    0.22
  -7  -5   2    3.56    0.20
  -7  -5   2    3.47    0.23
  -7  -5   2    3.79    0.21
  -5  -5   2    1.70    0.10
  -5  -5   2    1.58    0.11
   5  -5  -2    1.51    0.10
   5  -5  -2    1.46    0.16
   5  -5  -2    1.58    0.14
  -5  -5   2    1.58    0.11
  -5  -5   2    1.72    0.13
  -5  -5   2    1.46    0.11
   5  -5  -2    1.62    0.10
  -5  -5   2    1.61    0.12
  -5  -5   2    1.70    0.09
   5  -5  -2    1.55    0.14
   5  -5  -2    1.73    0.10
  -5  -5   2    1.65    0.16
   3  -5  -2    6.98    0.41
   3  -5  -2    7.55    0.47
  -3  -5   2    7.80    0.41
   3  -5  -2    8.58    0.44
   3  -5  -2    7.93    0.49
  -3  -5   2    8.26    0.48
   3  -5  -2    7.65    0.45
  -3  -5   2    7.48    0.47
  -3  -5   2    8.06    0.48
  -3  -5   2    8.54    0.44
   3  -5  -2    7.78    0.43
  -3  -5   2    8.31    0.43
  -3  -5   2    8.02    0.43
  -1  -5   2  126.89    7.16
   1  -5  -2  118.24    6.63
  -1  -5   2  125.61    6.70
  -1  -5   2  125.00    7.38
   1  -5  -2  116.07    6.28
  -1  -5   2  126.32    6.31
   1  -5  -2  129.46    6.81
   1  -5  -2  128.66    6.41
  -1  -5   2  129.80    6.77
  -1  -5   2  124.67    6.40
   1  -5  -2  118.63    6.87
  -1  -5   2  116.76    6.63
   1  -5   2    1.38    0.08
   1  -5   2    1.53    0.11
  -1  -5  -2    1.38    0.14
  -1  -5  -2    1.67    0.10
  -1  -5  -2    1.36    0.09
   1  -5   2    1.24    0.10
  -1  -5  -2    1.73    0.15
   1  -5   2    1.26    0.10
  -1  -5  -2    1.51    0.09
  -1  -5  -2    1.56    0.13
   1  -5   2    1.41    0.15
   1  -5   2    1.66    0.13
   1  -5   2    1.34    0.08
   1  -5   2    1.16    0.09
  -3  -5  -2    8.98    0.49
  -3  -5  -2    7.36    0.52
  -3  -5  -2    9.05    0.53
   3  -5   2    8.65    0.52
   3  -5   2    8.81    0.47
  -3  -5  -2    8.56    0.47
  -3  -5  -2    7.72    0.45
   3  -5   2    9.07    0.48
  -3  -5  -2    9.50    0.48
   3  -5   2    8.76    0.51
   3  -5   2    8.62    0.45
  -3  -5  -2    8.91    0.51
   3  -5   2    7.88    0.45
   3  -5   2    9.12    0.47
   3  -5   2    8.51    0.51
   3  -5   2    9.36    0.52
  -5  -5  -2   35.64    1.93
  -5  -5  -2   33.50    2.15
  -5  -5  -2   37.73    1.98
   5  -5   2   34.04    2.15
   5  -5   2   35.13    1.86
  -5  -5  -2   38.45    2.03
  -5  -5  -2   36.74    1.98
   5  -5   2   37.07    1.97
   5  -5   2   35.14    1.93
   5  -5   2   38.42    1.98
   5  -5   2   34.12    2.01
  -5  -5  -2   33.96    1.83
   5  -5   2   35.04    1.83
  -5  -5  -2   37.71    1.90
   5  -5   2   38.30    2.08
  -7  -5  -2   24.31    1.38
  -7  -5  -2   24.82    1.35
   7  -5   2   24.27    1.45
  -7  -5  -2   24.15    1.29
   7  -5   2   24.50    1.23
   7  -5   2   24.15    1.30
   7  -5   2   23.99    1.26
   7  -5   2   23.85    1.32
  -7  -5  -2   22.05    1.24
  -7  -5  -2   22.68    1.45
   7  -5   2   24.96    1.40
   7  -5   2   25.09    1.34
   7  -5   2   25.68    1.28
   7  -5   2   24.57    1.37
  -7  -5  -2   24.13    1.30
  -7  -5  -2   24.55    1.33
   9  -5   2    1.05    0.11
  -9  -5  -2    0.91    0.07
  -9  -5  -2    1.16    0.13
   9  -5   2    0.99    0.07
  -9  -5  -2    0.95    0.07
   9  -5   2    0.94    0.06
   9  -5   2    1.03    0.11
   9  -5   2    1.07    0.07
  -9  -5  -2    0.92    0.07
  -9  -5  -2    1.06    0.11
  -9  -5  -2    0.95    0.08
   9  -5   2    1.22    0.13
   9  -5   2    1.01    0.07
   9  -5   2    1.05    0.07
   9  -5   2    1.05    0.09
 -11  -5  -2    1.12    0.13
  11  -5   2    1.01    0.06
 -11  -5  -2    0.99    0.08
  11  -5   2    1.02    0.08
  11  -5   2    1.03    0.07
 -11  -5  -2    0.81    0.11
  11  -5   2    1.01    0.07
 -11  -5  -2    1.02    0.07
 -11  -5  -2    0.97    0.08
  11  -5   2    1.14    0.09
  11  -5   2    0.96    0.10
 -11  -5  -2    0.92    0.07
  11  -5   2    0.96    0.11
 -11  -5  -2    0.94    0.11
  11  -5   2    0.94    0.08
  11  -5   2    1.02    0.11
 -13  -5  -2    0.07    0.03
  13  -5   2    0.30    0.07
  13  -5   2    0.12    0.07
 -13  -5  -2    0.06    0.03
  13  -5   2    0.06    0.07
 -13  -5  -2    0.07    0.03
  13  -5   2    0.00    0.03
  13  -5   2    0.05    0.02
  13  -5   2    0.06    0.02
  13  -5   2    0.08    0.02
 -13  -5  -2    0.04    0.06
 -13  -5  -2    0.08    0.03
  13  -5   2    0.06    0.04
 -13  -5  -2    0.05    0.07
 -13  -5  -2    0.11    0.08
  15  -5   2    3.17    0.17
  15  -5   2    2.92    0.21
  15  -5   2    3.25    0.21
 -15  -5  -2    3.10    0.24
  15  -5   2    2.94    0.22
 -15  -5  -2    2.58    0.23
 -15  -5  -2    3.28    0.18
 -15  -5  -2    2.85    0.22
 -15  -5  -2    3.08    0.20
 -15  -5  -2    2.89    0.17
  15  -5   2    3.38    0.18
 -15  -5  -2    3.16    0.18
  15  -5   2    3.06    0.18
  15  -5   2    3.12    0.17
  17  -5   2    0.30    0.03
  17  -5   2    0.35    0.04
  17  -5   2    0.35    0.04
 -17  -5  -2    0.30    0.04
 -17  -5  -2    0.26    0.04
  17  -5   2    0.30    0.07
  17  -5   2    0.33    0.03
 -17  -5  -2    0.34    0.05
 -17  -5  -2    0.37    0.04
  17  -5   2    0.27    0.05
 -17  -5  -2    0.35    0.08
 -17  -5  -2    0.07    0.07
  19  -5   2    1.86    0.12
  19  -5   2    2.06    0.12
  19  -5   2    2.02    0.12
  19  -5   2    2.04    0.11
 -19  -5  -2    1.73    0.12
 -19  -5  -2    2.05    0.13
  19  -5   2    1.92    0.15
 -19  -5  -2    2.02    0.12
 -19  -5  -2    2.04    0.14
 -19  -5  -2    1.85    0.19
 -21  -5  -2   14.11    0.76
 -21  -5  -2   13.34    0.74
  21  -5   2   14.00    0.72
  21  -5   2   13.02    0.74
  21  -5   2   13.43    0.70
 -21  -5  -2   14.21    0.83
 -23  -5  -2   14.83    0.82
  23  -5   2   15.36    0.76
 -23  -5  -2   14.37    0.80
 -23  -5  -2   14.65    0.89
  23  -5   2   14.42    0.80
  23  -5   2   15.07    0.77
  25  -5   2    0.78    0.06
 -25  -5  -2    0.92    0.07
  25  -5   2    0.83    0.06
 -25  -5  -2    0.88    0.08
 -25  -5  -2    0.86    0.08
  25  -5   2    0.94    0.07
 -27  -5  -2    7.10    0.43
 -27  -5  -2    7.94    0.43
  27  -5   2    7.72    0.42
 -27  -5  -2    8.14    0.48
  27  -5   2    8.00    0.41
  27  -5   2    7.92    0.40
 -29  -5  -2    4.36    0.27
  29  -5   2    5.35    0.27
  29  -5   2    5.04    0.26
 -29  -5  -2    4.84    0.30
  29  -5   2    4.68    0.26
 -29  -5  -2    4.90    0.27
 -31  -5  -2    1.78    0.11
 -31  -5  -2    1.43    0.09
  31  -5   2    1.62    0.10
  31  -5   2    1.69    0.10
 -31  -5  -2    1.59    0.11
  33  -5   2    2.50    0.14
 -33  -5  -2    2.31    0.17
  33  -5   2    2.84    0.15
 -33  -5  -2    2.59    0.15
  33  -5   2    2.73    0.15
  35  -5   2    0.15    0.02
  35  -5   2    0.15    0.03
 -35  -5  -2    0.14    0.03
  35  -5   2    0.11    0.03
 -35  -5  -2    0.10    0.03
  37  -5   2    0.58    0.04
  37  -5   2    0.52    0.04
  37  -5   2    0.61    0.04
 -37  -5  -2    0.50    0.05
 -37  -5  -2    0.71    0.05
  32  -6  -2    0.04    0.01
 -32  -6   2    0.10    0.02
 -32  -6   2    0.07    0.02
 -30  -6   2   -0.02    0.02
 -30  -6   2    0.00    0.02
  30  -6  -2   -0.03    0.02
  30  -6  -2   -0.03    0.02
 -28  -6   2    0.02    0.03
  28  -6  -2    0.03    0.03
 -28  -6   2    0.00    0.03
 -26  -6   2   -0.02    0.03
  26  -6  -2    0.00    0.02
 -26  -6   2    0.00    0.03
  26  -6  -2   -0.04    0.02
  24  -6  -2   -0.03    0.03
 -24  -6   2    0.02    0.03
 -24  -6   2    0.03    0.04
 -24  -6   2    0.03    0.01
 -22  -6   2    0.17    0.02
 -22  -6   2    0.09    0.03
  22  -6  -2    0.14    0.02
  22  -6  -2    0.12    0.02
  22  -6  -2    0.14    0.03
 -22  -6   2    0.07    0.04
  22  -6  -2    0.17    0.03
  20  -6  -2    0.13    0.03
 -20  -6   2    0.13    0.02
  20  -6  -2    0.13    0.03
  20  -6  -2    0.09    0.02
  20  -6  -2    0.08    0.03
 -20  -6   2    0.13    0.03
 -20  -6   2    0.11    0.04
 -18  -6   2    0.55    0.04
 -18  -6   2    0.56    0.06
  18  -6  -2    0.60    0.06
 -18  -6   2    0.49    0.05
  18  -6  -2    0.59    0.06
  18  -6  -2    0.48    0.04
  16  -6  -2    0.73    0.06
  16  -6  -2    0.71    0.06
 -16  -6   2    0.79    0.07
 -16  -6   2    0.68    0.05
 -16  -6   2    0.83    0.07
  16  -6  -2    0.71    0.07
  16  -6  -2    0.70    0.05
 -14  -6   2    0.30    0.04
  14  -6  -2    0.30    0.03
 -14  -6   2    0.34    0.05
  14  -6  -2    0.40    0.04
 -14  -6   2    0.33    0.04
 -14  -6   2    0.38    0.04
  14  -6  -2    0.39    0.03
  14  -6  -2    0.33    0.04
 -12  -6   2    0.80    0.06
  12  -6  -2    0.67    0.06
  12  -6  -2    0.81    0.05
  12  -6  -2    0.65    0.07
 -12  -6   2    0.75    0.07
  12  -6  -2    0.74    0.06
 -12  -6   2    0.77    0.05
 -12  -6   2    0.72    0.08
  10  -6  -2    1.04    0.07
 -10  -6   2    1.08    0.09
  10  -6  -2    1.12    0.07
 -10  -6   2    1.08    0.08
 -10  -6   2    0.98    0.10
  10  -6  -2    1.00    0.08
 -10  -6   2    1.04    0.08
 -10  -6   2    1.20    0.07
  10  -6  -2    1.21    0.07
   8  -6  -2    1.42    0.09
  -8  -6   2    1.51    0.12
   8  -6  -2    1.51    0.11
   8  -6  -2    1.43    0.10
   8  -6  -2    1.55    0.09
  -8  -6   2    1.64    0.09
  -8  -6   2    1.63    0.11
  -8  -6   2    1.53    0.09
  -8  -6   2    1.44    0.11
  -6  -6   2    2.34    0.13
   6  -6  -2    2.32    0.13
  -6  -6   2    2.19    0.15
  -6  -6   2    2.11    0.21
   6  -6  -2    2.15    0.13
  -6  -6   2    2.39    0.13
  -6  -6   2    2.17    0.16
  -6  -6   2    2.25    0.15
   6  -6  -2    2.40    0.13
   6  -6  -2    2.27    0.14
  -4  -6   2    0.69    0.06
   4  -6  -2    0.85    0.06
  -4  -6   2    0.74    0.07
  -4  -6   2    0.85    0.05
   4  -6  -2    0.79    0.06
   4  -6  -2    0.70    0.08
  -4  -6   2    0.76    0.06
   4  -6  -2    0.66    0.06
  -4  -6   2    0.67    0.07
  -4  -6   2    0.67    0.11
   2  -6  -2    0.09    0.03
   2  -6  -2    0.08    0.04
  -2  -6   2    0.10    0.03
  -2  -6   2    0.07    0.04
  -2  -6   2    0.08    0.04
   2  -6  -2    0.18    0.03
  -2  -6   2    0.12    0.06
  -2  -6   2    0.14    0.02
  -2  -6   2    0.08    0.03
   0  -6  -2    0.07    0.03
   0  -6   2    0.00    0.04
   0  -6  -2   -0.03    0.05
   0  -6  -2    0.09    0.03
   0  -6   2    0.01    0.03
   0  -6   2    0.00    0.04
   0  -6   2    0.06    0.08
   0  -6   2    0.06    0.03
   0  -6  -2    0.01    0.03
   2  -6   2    0.07    0.04
   2  -6   2    0.14    0.04
  -2  -6  -2   -0.10    0.07
   2  -6   2    0.07    0.03
   2  -6   2    0.04    0.08
  -2  -6  -2    0.12    0.03
  -2  -6  -2    0.12    0.04
   2  -6   2    0.14    0.03
   4  -6   2    0.07    0.04
   4  -6   2    0.10    0.06
   4  -6   2    0.17    0.03
   4  -6   2    0.10    0.03
   4  -6   2    0.12    0.04
  -4  -6  -2    0.23    0.04
   4  -6   2    0.17    0.02
  -4  -6  -2    0.17    0.03
  -4  -6  -2    0.03    0.08
   6  -6   2   -0.01    0.03
  -6  -6  -2    0.09    0.03
  -6  -6  -2   -0.02    0.03
   6  -6   2    0.04    0.02
   6  -6   2    0.06    0.03
  -6  -6  -2    0.07    0.02
   6  -6   2    0.01    0.08
   6  -6   2    0.04    0.03
  -6  -6  -2    0.04    0.03
  -6  -6  -2    0.01    0.08
   6  -6   2    0.02    0.03
   8  -6   2    0.04    0.02
   8  -6   2    0.04    0.03
  -8  -6  -2    0.03    0.06
  -8  -6  -2    0.07    0.03
   8  -6   2    0.06    0.03
   8  -6   2    0.00    0.02
  -8  -6  -2    0.04    0.02
   8  -6   2    0.02    0.02
  -8  -6  -2    0.00    0.02
  -8  -6  -2    0.07    0.03
  10  -6   2   -0.01    0.02
 -10  -6  -2    0.01    0.02
 -10  -6  -2    0.04    0.02
  10  -6   2    0.01    0.03
  10  -6   2    0.02    0.03
  10  -6   2    0.01    0.02
 -10  -6  -2    0.04    0.03
 -10  -6  -2    0.03    0.03
  12  -6   2    0.19    0.03
 -12  -6  -2    0.19    0.02
  12  -6   2    0.16    0.04
 -12  -6  -2    0.19    0.04
  12  -6   2    0.21    0.04
 -12  -6  -2    0.14    0.04
  12  -6   2    0.20    0.03
 -12  -6  -2    0.17    0.04
 -14  -6  -2    0.18    0.04
  14  -6   2    0.25    0.03
 -14  -6  -2    0.24    0.03
  14  -6   2    0.25    0.03
  14  -6   2    0.23    0.03
 -14  -6  -2    0.21    0.04
 -14  -6  -2    0.26    0.04
  14  -6   2    0.23    0.04
 -16  -6  -2    0.04    0.03
  16  -6   2    0.01    0.03
 -16  -6  -2    0.02    0.04
  16  -6   2    0.05    0.02
 -16  -6  -2    0.02    0.02
 -16  -6  -2    0.01    0.04
 -16  -6  -2    0.02    0.02
  16  -6   2    0.06    0.02
  16  -6   2    0.03    0.02
  18  -6   2    0.19    0.02
 -18  -6  -2    0.21    0.03
  18  -6   2    0.23    0.02
  18  -6   2    0.17    0.03
  18  -6   2    0.22    0.03
 -18  -6  -2    0.18    0.04
 -18  -6  -2    0.21    0.02
 -18  -6  -2    0.22    0.04
 -18  -6  -2    0.15    0.03
  20  -6   2   -0.02    0.03
  20  -6   2    0.01    0.02
  20  -6   2    0.03    0.02
  20  -6   2    0.03    0.03
 -20  -6  -2    0.00    0.04
 -20  -6  -2   -0.05    0.04
 -20  -6  -2    0.02    0.04
 -22  -6  -2    0.08    0.04
  22  -6   2   -0.02    0.02
  22  -6   2    0.01    0.03
  22  -6   2    0.02    0.03
 -22  -6  -2   -0.05    0.03
 -22  -6  -2    0.05    0.04
  24  -6   2    0.04    0.03
  24  -6   2    0.03    0.03
 -24  -6  -2    0.05    0.04
  24  -6   2    0.07    0.02
 -24  -6  -2    0.03    0.04
 -24  -6  -2    0.05    0.04
 -26  -6  -2    0.04    0.04
  26  -6   2    0.06    0.03
 -26  -6  -2    0.00    0.03
  26  -6   2    0.04    0.02
 -26  -6  -2   -0.01    0.03
  28  -6   2   -0.01    0.02
  28  -6   2   -0.01    0.01
 -28  -6  -2   -0.01    0.03
 -28  -6  -2    0.01    0.04
 -28  -6  -2   -0.07    0.02
  28  -6   2    0.02    0.02
 -30  -6  -2    0.01    0.02
 -30  -6  -2    0.04    0.03
 -30  -6  -2    0.01    0.02
  30  -6   2   -0.06    0.03
  30  -6   2    0.03    0.02
 -32  -6  -2    0.05    0.02
  32  -6   2    0.08    0.01
 -32  -6  -2    0.06    0.02
  32  -6   2    0.05    0.02
 -25  -7   2    0.08    0.01
  25  -7  -2    0.11    0.01
 -25  -7   2    0.08    0.02
  23  -7  -2    0.04    0.02
  23  -7  -2    0.03    0.01
 -23  -7   2    0.02    0.02
 -23  -7   2    0.04    0.02
 -21  -7   2    0.00    0.02
  21  -7  -2    0.01    0.02
  21  -7  -2    0.03    0.03
 -21  -7   2    0.02    0.03
 -19  -7   2    3.10    0.16
  19  -7  -2    2.78    0.16
  19  -7  -2    3.00    0.16
 -19  -7   2    2.73    0.18
 -17  -7   2    3.57    0.22
  17  -7  -2    3.42    0.19
  17  -7  -2    3.66    0.20
 -17  -7   2    3.38    0.19
  15  -7  -2    1.63    0.09
  15  -7  -2    1.57    0.09
  15  -7  -2    1.32    0.09
 -15  -7   2    1.54    0.11
 -15  -7   2    1.48    0.09
  15  -7  -2    1.41    0.09
 -13  -7   2    2.45    0.16
  13  -7  -2    2.21    0.14
 -13  -7   2    2.53    0.14
  13  -7  -2    2.34    0.13
  13  -7  -2    2.71    0.14
 -13  -7   2    2.35    0.15
  13  -7  -2    2.41    0.15
  11  -7  -2   15.67    0.84
  11  -7  -2   14.90    0.78
 -11  -7   2   15.21    0.84
 -11  -7   2   15.66    0.92
 -11  -7   2   15.78    0.78
  11  -7  -2   13.81    0.80
  11  -7  -2   16.01    0.82
  -9  -7   2    0.77    0.08
  -9  -7   2    0.87    0.08
  -9  -7   2    1.00    0.07
   9  -7  -2    0.96    0.07
   9  -7  -2    0.84    0.07
   9  -7  -2    0.91    0.06
   7  -7  -2    0.26    0.04
  -7  -7   2    0.24    0.05
   7  -7  -2    0.25    0.04
  -7  -7   2    0.24    0.04
   7  -7  -2    0.22    0.03
   5  -7  -2    0.47    0.05
  -5  -7   2    0.37    0.05
   5  -7  -2    0.52    0.04
   5  -7  -2    0.52    0.05
  -5  -7   2    0.54    0.05
   3  -7  -2    4.15    0.24
  -3  -7   2    3.57    0.25
   3  -7  -2    4.33    0.23
  -3  -7   2    4.25    0.24
   1  -7  -2   20.72    1.17
  -1  -7   2   22.13    1.18
   1  -7   2    0.63    0.06
   1  -7   2    0.58    0.06
  -1  -7  -2    0.67    0.06
   3  -7   2    0.07    0.02
   3  -7   2   -0.05    0.04
   3  -7   2    0.02    0.03
  -3  -7  -2    0.01    0.03
   5  -7   2    4.97    0.29
  -5  -7  -2    5.31    0.30
   5  -7   2    5.30    0.27
   7  -7   2    0.25    0.04
   7  -7   2    0.31    0.03
  -7  -7  -2    0.32    0.04
   9  -7   2    0.46    0.05
  -9  -7  -2    0.44    0.05
   9  -7   2    0.40    0.04
  -9  -7  -2    0.39    0.04
  -9  -7  -2    0.61    0.05
  11  -7   2    2.53    0.14
  11  -7   2    2.58    0.13
 -11  -7  -2    2.33    0.14
 -11  -7  -2    2.43    0.15
  11  -7   2    2.06    0.13
 -11  -7  -2    2.11    0.14
 -11  -7  -2    2.09    0.15
 -13  -7  -2    1.36    0.10
 -13  -7  -2    1.46    0.09
  13  -7   2    1.44    0.08
 -13  -7  -2    1.42    0.10
 -13  -7  -2    1.53    0.09
  13  -7   2    1.30    0.08
  13  -7   2    1.52    0.09
  15  -7   2    1.06    0.06
 -15  -7  -2    0.89    0.07
 -15  -7  -2    0.98    0.07
 -15  -7  -2    1.04    0.07
  15  -7   2    1.02    0.08
 -15  -7  -2    1.05    0.08
  15  -7   2    0.98    0.07
  17  -7   2    0.20    0.03
 -17  -7  -2    0.15    0.02
  17  -7   2    0.18    0.02
 -17  -7  -2    0.15    0.04
 -17  -7  -2    0.18    0.03
  17  -7   2    0.16    0.03
 -17  -7  -2    0.11    0.04
  19  -7   2    0.41    0.04
 -19  -7  -2    0.38    0.04
  19  -7   2    0.42    0.04
 -19  -7  -2    0.44    0.04
 -19  -7  -2    0.47    0.04
  19  -7   2    0.40    0.04
  21  -7   2    4.00    0.21
 -21  -7  -2    3.76    0.25
 -21  -7  -2    4.02    0.21
 -21  -7  -2    3.81    0.22
  21  -7   2    4.32    0.21
  23  -7   2    1.75    0.12
  23  -7   2    2.26    0.11
 -23  -7  -2    2.15    0.12
 -23  -7  -2    2.27    0.12
 -23  -7  -2    2.04    0.13
  25  -7   2    0.05    0.02
  25  -7   2    0.02    0.01
 -25  -7  -2    0.02    0.02
  12  -8  -2    0.15    0.02
 -10  -8   2    0.06    0.02
  10  -8  -2    0.05    0.02
  10  -8  -2    0.05    0.02
 -10  -8   2    0.08    0.01
  -8  -8   2    0.03    0.02
   8  -8  -2    0.05    0.03
   8  -8  -2    0.02    0.02
  -8  -8   2    0.05    0.01
  -8  -8   2    0.02    0.02
   6  -8  -2    0.01    0.03
   6  -8  -2    0.02    0.02
  -6  -8   2    0.03    0.02
   4  -8  -2    0.05    0.02
   4  -8  -2   -0.01    0.03
  -4  -8   2    0.04    0.02
  -2  -8   2    0.16    0.03
   2  -8  -2    0.10    0.03
   0  -8   2    0.41    0.04
   0  -8  -2    0.29    0.03
  -2  -8  -2    0.25    0.03
   2  -8   2    0.24    0.04
   4  -8   2    0.16    0.03
  -4  -8  -2    0.15    0.03
   6  -8   2    0.09    0.01
  -6  -8  -2    0.07    0.03
   6  -8   2    0.08    0.02
   8  -8   2    0.03    0.01
   8  -8   2    0.05    0.02
  -8  -8  -2    0.02    0.02
 -10  -8  -2    0.04    0.02
  10  -8   2    0.02    0.01
  10  -8   2    0.05    0.02
 -10  -8  -2    0.02    0.02
  12  -8   2    0.02    0.02
 -12  -8  -2    0.01    0.02
  12  -8   2    0.04    0.01
 -48   0   3    0.01    0.02
 -46   0   3   -0.02    0.03
 -46   0   3   -0.01    0.01
 -46   0   3    0.00    0.03
 -44   0   3    0.01    0.02
 -44   0   3    0.01    0.01
 -42   0   3    0.00    0.02
 -42   0   3    0.00    0.02
 -40   0   3    0.02    0.03
 -40   0   3   -0.02    0.03
 -38   0   3    0.03    0.03
 -38   0   3    0.00    0.04
 -36   0   3    0.03    0.04
 -36   0   3    0.02    0.03
 -34   0   3    0.01    0.03
 -34   0   3    0.00    0.02
 -32   0   3   -0.02    0.03
 -32   0   3    0.02    0.03
 -30   0   3   -0.01    0.03
 -30   0   3    0.05    0.08
 -30   0   3   -0.03    0.05
 -30   0   3    0.03    0.03
 -30   0   3   -0.01    0.06
 -28   0   3    0.04    0.05
 -28   0   3    0.00    0.04
 -28   0   3    0.04    0.07
 -28   0   3    0.01    0.02
 -28   0   3    0.02    0.03
 -26   0   3    0.01    0.05
 -26   0   3    0.01    0.05
 -26   0   3   -0.01    0.02
 -26   0   3    0.03    0.06
 -24   0   3    0.02    0.05
 -24   0   3    0.00    0.05
 -24   0   3   -0.08    0.04
 -22   0   3   -0.01    0.05
 -22   0   3   -0.03    0.04
 -22   0   3   -0.03    0.04
 -20   0   3   -0.01    0.05
 -20   0   3    0.00    0.04
 -20   0   3    0.04    0.05
 -20   0   3   -0.02    0.07
 -18   0   3    0.01    0.03
 -18   0   3    0.01    0.05
 -18   0   3    0.00    0.05
 -18   0   3   -0.03    0.06
  18   0  -3    0.04    0.06
 -16   0   3    0.07    0.04
 -16   0   3   -0.04    0.04
 -16   0   3   -0.03    0.05
  16   0  -3    0.03    0.05
 -16   0   3    0.04    0.04
 -16   0   3    0.05    0.05
  16   0  -3    0.07    0.06
  14   0  -3    0.00    0.04
  14   0  -3   -0.03    0.04
 -14   0   3   -0.03    0.04
  14   0  -3   -0.02    0.03
 -14   0   3    0.00    0.03
 -14   0   3    0.02    0.04
  14   0  -3    0.02    0.05
 -14   0   3    0.01    0.05
 -14   0   3    0.11    0.04
 -12   0   3    0.01    0.04
  12   0  -3   -0.03    0.04
 -12   0   3   -0.06    0.04
  12   0  -3   -0.02    0.03
 -12   0   3   -0.02    0.04
  12   0  -3    0.01    0.05
  12   0  -3    0.01    0.02
 -12   0   3   -0.02    0.03
 -12   0   3   -0.02    0.03
  10   0  -3   -0.02    0.03
  10   0  -3    0.00    0.02
 -10   0   3    0.07    0.04
 -10   0   3    0.01    0.03
 -10   0   3    0.02    0.04
  10   0  -3    0.00    0.04
 -10   0   3    0.05    0.04
 -10   0   3    0.00    0.02
 -10   0   3    0.02    0.03
 -10   0   3    0.00    0.02
  10   0  -3    0.03    0.04
   8   0  -3    0.00    0.04
  -8   0   3   -0.04    0.03
  -8   0   3   -0.01    0.02
   8   0  -3    0.03    0.03
  -8   0   3    0.01    0.04
   8   0  -3   -0.01    0.04
  -8   0   3   -0.02    0.03
  -8   0   3    0.01    0.02
  -8   0   3   -0.03    0.03
  -8   0   3   -0.01    0.02
  -8   0   3   -0.01    0.02
  -6   0   3    0.00    0.02
   6   0  -3   -0.01    0.03
  -6   0   3   -0.04    0.02
   6   0  -3   -0.01    0.03
  -6   0   3   -0.02    0.02
  -6   0   3   -0.01    0.02
  -6   0   3   -0.03    0.03
  -6   0   3   -0.01    0.02
  -6   0   3   -0.05    0.03
  -6   0   3    0.00    0.03
  -4   0   3    0.02    0.02
  -4   0   3    0.01    0.03
  -4   0   3    0.02    0.02
  -4   0   3    0.01    0.03
  -4   0   3    0.03    0.02
   4   0  -3   -0.01    0.03
  -4   0   3   -0.01    0.02
  -4   0   3    0.01    0.02
   4   0  -3   -0.01    0.02
  -4   0   3    0.00    0.03
  -2   0   3   -0.02    0.02
  -2   0   3   -0.01    0.02
  -2   0   3    0.00    0.02
  -2   0   3    0.02    0.02
   2   0  -3    0.01    0.02
   2   0  -3   -0.02    0.03
  -2   0   3   -0.03    0.02
  -2   0   3    0.02    0.02
  -2   0   3   -0.03    0.02
  -2   0   3   -0.01    0.02
  -2   0   3   -0.01    0.01
  -2   0   3   -0.02    0.01
   0   0   3    0.00    0.02
   0   0   3    0.01    0.02
   0   0   3   -0.01    0.03
   0   0   3   -0.01    0.02
   0   0   3    0.02    0.02
   0   0   3    0.01    0.02
   0   0  -3   -0.01    0.02
   0   0  -3    0.02    0.03
   0   0   3    0.02    0.02
   0   0   3   -0.01    0.02
   0   0   3    0.01    0.02
  -2   0  -3    0.00    0.02
   2   0   3    0.03    0.02
  -2   0  -3    0.00    0.02
   2   0   3    0.02    0.02
   2   0   3    0.01    0.02
   2   0   3    0.01    0.02
   2   0   3    0.00    0.02
   2   0   3    0.00    0.01
   2   0   3   -0.01    0.02
   2   0   3    0.00    0.01
   2   0   3   -0.01    0.02
   4   0   3    0.01    0.03
   4   0   3    0.00    0.02
  -4   0  -3   -0.04    0.02
   4   0   3   -0.02    0.02
   4   0   3    0.00    0.02
  -4   0  -3    0.06    0.03
   4   0   3    0.00    0.04
   4   0   3   -0.02    0.02
   4   0   3    0.00    0.02
   4   0   3    0.01    0.02
   6   0   3    0.02    0.02
  -6   0  -3    0.03    0.03
   6   0   3    0.02    0.02
  -6   0  -3    0.01    0.02
   6   0   3    0.01    0.03
   6   0   3    0.01    0.03
   6   0   3    0.02    0.03
  -6   0  -3    0.07    0.04
   6   0   3    0.01    0.03
   6   0   3    0.04    0.02
   8   0   3   -0.03    0.03
  -8   0  -3    0.02    0.03
  -8   0  -3   -0.07    0.04
   8   0   3    0.01    0.02
  -8   0  -3   -0.04    0.03
  -8   0  -3    0.00    0.03
   8   0   3    0.01    0.03
   8   0   3    0.02    0.03
   8   0   3   -0.04    0.02
   8   0   3   -0.04    0.03
  10   0   3   -0.01    0.03
 -10   0  -3   -0.02    0.04
  10   0   3    0.02    0.03
  10   0   3   -0.01    0.02
 -10   0  -3   -0.02    0.05
 -10   0  -3    0.01    0.03
  10   0   3    0.02    0.04
  10   0   3    0.03    0.04
 -10   0  -3    0.02    0.04
 -12   0  -3    0.02    0.03
 -12   0  -3   -0.04    0.04
 -12   0  -3    0.02    0.03
  12   0   3    0.02    0.03
  12   0   3    0.02    0.04
 -12   0  -3    0.15    0.05
  12   0   3   -0.02    0.03
  12   0   3   -0.01    0.04
  12   0   3    0.04    0.04
  14   0   3   -0.03    0.04
 -14   0  -3   -0.01    0.02
 -14   0  -3   -0.03    0.04
  14   0   3    0.02    0.04
 -14   0  -3    0.02    0.04
 -14   0  -3    0.05    0.05
  14   0   3    0.02    0.02
  14   0   3    0.01    0.03
  14   0   3   -0.01    0.04
 -16   0  -3    0.06    0.06
  16   0   3   -0.04    0.04
  16   0   3   -0.07    0.05
 -16   0  -3   -0.08    0.04
  16   0   3    0.05    0.05
  16   0   3    0.03    0.03
  16   0   3    0.03    0.03
  18   0   3   -0.03    0.04
 -18   0  -3   -0.04    0.05
  18   0   3   -0.01    0.03
  18   0   3    0.03    0.05
  18   0   3    0.01    0.05
  20   0   3    0.05    0.04
  20   0   3   -0.03    0.05
  20   0   3    0.01    0.03
  20   0   3   -0.06    0.06
  22   0   3   -0.01    0.05
  22   0   3    0.02    0.03
  22   0   3    0.00    0.04
  24   0   3    0.08    0.04
  24   0   3    0.03    0.04
  24   0   3   -0.01    0.05
  26   0   3    0.05    0.05
  26   0   3   -0.04    0.06
  26   0   3    0.01    0.02
  28   0   3   -0.02    0.02
  30   0   3   -0.01    0.03
  32   0   3    0.01    0.03
  34   0   3   -0.01    0.02
  36   0   3   -0.02    0.03
  38   0   3   -0.01    0.02
  40   0   3    0.03    0.03
  42   0   3    0.00    0.02
 -42   0  -3    0.02    0.02
  42   0   3   -0.01    0.03
  44   0   3   -0.01    0.02
 -44   0  -3   -0.04    0.02
  44   0   3   -0.02    0.02
  46   0   3    0.04    0.02
  46   0   3    0.01    0.01
  46   0   3   -0.03    0.02
 -46   0  -3   -0.01    0.03
  47  -1  -3    0.22    0.03
 -47  -1   3    0.23    0.03
 -47   1   3    0.27    0.03
 -47   1   3    0.22    0.02
  45  -1  -3    0.51    0.05
 -45  -1   3    0.52    0.05
 -45  -1   3    0.59    0.06
 -45   1   3    0.50    0.04
 -43  -1   3    0.14    0.02
 -43  -1   3    0.16    0.04
  43  -1  -3    0.15    0.03
 -43  -1   3    0.14    0.03
 -43   1   3    0.15    0.03
 -41  -1   3    0.08    0.02
 -41  -1   3    0.07    0.04
 -41  -1   3    0.08    0.04
 -41   1   3    0.11    0.02
 -39  -1   3    0.05    0.04
 -39  -1   3    0.11    0.03
 -39   1   3    0.17    0.04
 -37  -1   3    0.18    0.03
 -37  -1   3    0.15    0.03
 -37   1   3    0.17    0.04
 -35  -1   3    0.06    0.04
 -35  -1   3   -0.03    0.03
 -35   1   3   -0.03    0.03
 -33  -1   3    0.52    0.10
 -33  -1   3    0.86    0.07
 -33  -1   3    0.83    0.07
 -33   1   3    0.91    0.07
 -31  -1   3    1.34    0.13
 -31  -1   3    1.51    0.10
 -31  -1   3    1.25    0.13
 -31  -1   3    1.42    0.09
 -31  -1   3    1.29    0.15
 -31   1   3    1.58    0.10
 -31   1   3    1.47    0.13
 -29  -1   3    0.00    0.04
 -29  -1   3    0.03    0.06
 -29  -1   3   -0.02    0.05
 -29  -1   3    0.01    0.02
 -29  -1   3   -0.04    0.03
 -29   1   3    0.00    0.03
 -29   1   3    0.02    0.06
 -27  -1   3    1.17    0.13
 -27  -1   3    1.02    0.07
 -27  -1   3    1.08    0.11
 -27  -1   3    1.17    0.11
 -27  -1   3    1.04    0.07
 -27  -1   3    0.85    0.07
 -27   1   3    0.97    0.07
 -27   1   3    1.08    0.11
 -25  -1   3    1.08    0.12
 -25  -1   3    0.91    0.07
 -25  -1   3    1.03    0.10
  25  -1  -3    0.95    0.09
 -25  -1   3    1.08    0.11
 -25  -1   3    0.95    0.07
 -25   1   3    1.03    0.10
 -25   1   3    0.86    0.12
 -25   1   3    1.13    0.11
 -23  -1   3    3.70    0.24
 -23  -1   3    3.63    0.22
 -23  -1   3    3.75    0.23
 -23   1   3    3.64    0.23
 -23   1   3    3.48    0.23
 -23   1   3    3.46    0.25
 -21  -1   3    0.13    0.05
 -21  -1   3    0.28    0.06
 -21  -1   3    0.11    0.05
 -21   1   3    0.11    0.05
 -21   1   3    0.12    0.05
 -21   1   3    0.05    0.06
 -19  -1   3    0.51    0.07
 -19  -1   3    0.36    0.05
 -19  -1   3    0.39    0.06
  19  -1  -3    0.37    0.09
 -19   1   3    0.40    0.06
 -19   1   3    0.42    0.06
 -19   1   3    0.39    0.09
 -19   1   3    0.34    0.07
 -17  -1   3    2.33    0.15
  17  -1  -3    1.90    0.17
 -17  -1   3    2.21    0.15
 -17  -1   3    2.01    0.16
 -17  -1   3    2.21    0.14
 -17   1   3    2.12    0.14
 -17   1   3    2.06    0.16
 -17   1   3    1.91    0.16
 -17   1   3    2.07    0.18
 -15  -1   3    3.28    0.19
  15  -1  -3    2.91    0.20
 -15  -1   3    2.88    0.20
 -15  -1   3    3.15    0.19
  15  -1  -3    2.90    0.18
  15  -1  -3    3.00    0.20
 -15  -1   3    3.28    0.18
 -15  -1   3    2.87    0.19
  15  -1  -3    2.94    0.21
  15   1  -3    2.93    0.20
  15   1  -3    3.00    0.19
 -15   1   3    3.08    0.21
 -15   1   3    3.20    0.21
 -15   1   3    3.01    0.18
 -15   1   3    3.13    0.20
  13  -1  -3    1.18    0.11
 -13  -1   3    1.11    0.08
  13  -1  -3    1.36    0.12
 -13  -1   3    1.28    0.11
 -13  -1   3    1.40    0.10
 -13  -1   3    1.34    0.10
 -13  -1   3    1.37    0.09
 -13  -1   3    1.17    0.09
  13  -1  -3    1.23    0.09
 -13  -1   3    1.26    0.10
  13  -1  -3    1.26    0.11
 -13   1   3    1.42    0.12
  13   1  -3    1.24    0.11
 -13   1   3    1.21    0.11
 -13   1   3    1.44    0.11
  13   1  -3    1.22    0.12
 -13   1   3    1.40    0.10
  11  -1  -3   30.14    1.73
 -11  -1   3   31.32    1.60
  11  -1  -3   30.31    1.60
 -11  -1   3   31.26    1.59
 -11  -1   3   32.94    1.61
  11  -1  -3   30.68    1.60
  11  -1  -3   28.83    1.61
 -11  -1   3   28.27    1.72
 -11  -1   3   33.27    1.72
 -11  -1   3   30.96    1.63
 -11  -1   3   28.42    1.60
 -11   1   3   32.78    1.61
 -11   1   3   32.32    1.73
  11   1  -3   31.59    1.59
 -11   1   3   30.75    1.60
  11   1  -3   31.47    1.60
 -11   1   3   31.90    1.61
 -11   1   3   29.77    1.60
   9  -1  -3  105.14    5.05
  -9  -1   3  100.60    5.04
  -9  -1   3   98.26    5.51
  -9  -1   3   90.25    5.11
   9  -1  -3  100.09    5.11
  -9  -1   3  101.51    5.15
  -9  -1   3   99.70    5.47
  -9  -1   3   91.32    5.35
   9  -1  -3   93.28    5.48
  -9  -1   3   96.77    5.04
  -9  -1   3   97.82    5.17
   9  -1  -3  105.17    5.05
   9   1  -3  103.05    5.04
  -9   1   3  100.00    5.05
  -9   1   3  104.80    5.05
  -9   1   3   90.84    5.10
  -9   1   3   99.42    5.12
  -9   1   3  105.20    5.48
   9   1  -3   99.09    5.04
  -7  -1   3   66.21    3.68
  -7  -1   3   65.89    3.62
  -7  -1   3   71.77    3.66
  -7  -1   3   69.69    3.93
   7  -1  -3   64.10    3.94
  -7  -1   3   63.30    3.83
  -7  -1   3   72.55    3.96
  -7  -1   3   72.01    3.62
   7  -1  -3   76.10    3.63
  -7  -1   3   72.43    3.72
  -7  -1   3   75.07    3.68
   7  -1  -3   74.61    3.63
   7  -1  -3   68.32    3.67
   7   1  -3   74.08    3.62
  -7   1   3   74.71    3.63
  -7   1   3   72.98    3.63
  -7   1   3   70.41    3.67
   7   1  -3   72.27    3.62
  -7   1   3   72.62    3.94
  -7   1   3   73.66    3.68
   5  -1  -3   18.26    1.11
  -5  -1   3   20.94    1.07
  -5  -1   3   21.21    1.14
  -5  -1   3   21.79    1.06
  -5  -1   3   20.08    1.14
  -5  -1   3   21.18    1.09
  -5  -1   3   20.09    1.07
  -5  -1   3   21.33    1.05
  -5  -1   3   19.18    1.07
   5  -1  -3   21.21    1.07
  -5  -1   3   18.55    1.12
   5  -1  -3   18.78    1.07
  -5  -1   3   21.29    1.07
   5  -1  -3   21.00    1.07
   5  -1  -3   20.45    1.15
  -5   1   3   20.58    1.07
  -5   1   3   20.98    1.07
  -5   1   3   20.73    1.15
  -5   1   3   21.15    1.07
   5   1  -3   22.71    1.06
   5   1  -3   22.36    1.06
  -5   1   3   20.46    1.07
   3  -1  -3    0.03    0.02
  -3  -1   3    0.03    0.01
  -3  -1   3    0.04    0.01
  -3  -1   3    0.05    0.03
  -3  -1   3    0.03    0.02
  -3  -1   3    0.04    0.01
  -3  -1   3    0.07    0.03
   3  -1  -3    0.04    0.04
  -3  -1   3    0.05    0.01
  -3  -1   3    0.05    0.01
   3  -1  -3    0.02    0.03
   3  -1  -3   -0.02    0.04
  -3  -1   3    0.03    0.01
  -3  -1   3    0.02    0.02
   3  -1  -3    0.06    0.03
  -3   1   3    0.02    0.03
  -3   1   3    0.03    0.04
  -3   1   3    0.03    0.02
   3   1  -3    0.05    0.01
   3   1  -3    0.04    0.01
  -3   1   3    0.00    0.04
  -3   1   3    0.05    0.04
  -1  -1   3    1.45    0.08
   1  -1  -3    1.25    0.09
   1  -1  -3    1.51    0.10
   1  -1  -3    1.54    0.11
  -1  -1   3    1.44    0.09
   1  -1  -3    1.12    0.10
  -1  -1   3    1.49    0.09
  -1  -1   3    1.46    0.09
  -1   1   3    1.45    0.09
  -1   1   3    1.38    0.10
  -1   1   3    1.57    0.11
  -1   1   3    1.38    0.10
  -1   1   3    1.35    0.09
   1  -1   3   14.18    0.73
  -1  -1  -3   13.05    0.73
   1  -1   3   13.23    0.74
   1  -1   3   14.14    0.73
   1  -1   3   14.14    0.76
  -1  -1  -3   14.38    0.73
  -1  -1  -3   14.50    0.74
  -1  -1  -3   13.64    0.79
   1   1   3   14.75    0.73
   1   1   3   13.67    0.73
   1   1   3   14.93    0.73
   1   1   3   13.12    0.78
   1   1   3   14.36    0.73
   3  -1   3   20.19    1.01
   3  -1   3   18.19    1.08
   3  -1   3   20.48    1.06
   3  -1   3   18.69    1.01
  -3  -1  -3   20.57    1.02
   3  -1   3   19.52    1.02
  -3  -1  -3   18.09    1.02
   3  -1   3   18.26    1.03
   3  -1   3   19.88    1.00
  -3  -1  -3   18.11    1.09
   3  -1   3   20.36    1.00
  -3  -1  -3   20.27    1.02
   3  -1   3   20.40    1.08
   3  -1   3   19.50    1.01
   3   1   3   19.50    1.02
   3   1   3   19.85    1.09
  -3   1  -3   20.61    1.00
  -3   1  -3   20.57    1.00
   3   1   3   19.44    1.02
   3   1   3   19.54    1.02
   5  -1   3    0.16    0.03
   5  -1   3    0.13    0.02
   5  -1   3    0.19    0.03
  -5  -1  -3    0.15    0.05
   5  -1   3    0.18    0.02
   5  -1   3    0.16    0.03
  -5  -1  -3    0.16    0.04
   5  -1   3    0.15    0.03
   5  -1   3    0.13    0.02
   5  -1   3    0.17    0.03
   5  -1   3    0.16    0.02
  -5  -1  -3    0.12    0.04
  -5  -1  -3    0.17    0.05
  -5   1  -3    0.16    0.04
   5   1   3    0.13    0.03
  -5   1  -3    0.13    0.03
   5   1   3    0.12    0.05
   5   1   3    0.14    0.03
   5   1   3    0.16    0.05
   5   1   3    0.14    0.04
  -7  -1  -3    0.85    0.09
   7  -1   3    0.86    0.07
   7  -1   3    0.80    0.07
  -7  -1  -3    0.71    0.07
   7  -1   3    0.84    0.07
   7  -1   3    0.78    0.06
  -7  -1  -3    0.75    0.07
   7  -1   3    0.84    0.05
  -7  -1  -3    0.83    0.08
   7  -1   3    0.86    0.06
   7  -1   3    0.86    0.06
   7  -1   3    0.75    0.06
   7  -1   3    0.71    0.05
   7   1   3    0.80    0.06
   7   1   3    0.90    0.08
  -7   1  -3    0.85    0.07
   7   1   3    0.90    0.07
   7   1   3    0.74    0.08
  -7   1  -3    0.87    0.07
   7   1   3    0.89    0.09
   9  -1   3    0.03    0.02
  -9  -1  -3    0.05    0.04
  -9  -1  -3    0.03    0.04
   9  -1   3    0.03    0.02
   9  -1   3    0.08    0.03
  -9  -1  -3    0.09    0.05
   9  -1   3    0.07    0.03
   9  -1   3    0.08    0.02
   9  -1   3    0.03    0.03
   9  -1   3    0.08    0.03
  -9  -1  -3    0.05    0.06
   9   1   3    0.05    0.05
  -9   1  -3    0.11    0.04
  -9   1  -3    0.02    0.04
   9   1   3    0.12    0.05
   9   1   3    0.08    0.02
   9   1   3    0.10    0.04
   9   1   3    0.09    0.03
  11  -1   3   -0.04    0.03
  11  -1   3    0.01    0.02
 -11  -1  -3    0.04    0.04
  11  -1   3    0.04    0.02
 -11  -1  -3    0.00    0.04
 -11  -1  -3    0.00    0.04
  11  -1   3    0.01    0.02
  11  -1   3    0.00    0.02
 -11  -1  -3    0.01    0.06
  11  -1   3   -0.01    0.03
  11  -1   3    0.04    0.03
  11   1   3    0.04    0.03
 -11   1  -3    0.03    0.04
  11   1   3    0.03    0.05
  11   1   3   -0.07    0.04
  11   1   3   -0.02    0.04
 -11   1  -3    0.02    0.04
  11   1   3    0.01    0.03
 -13  -1  -3    1.26    0.12
  13  -1   3    1.11    0.09
 -13  -1  -3    1.05    0.10
  13  -1   3    1.19    0.08
 -13  -1  -3    1.10    0.09
 -13  -1  -3    1.02    0.10
  13  -1   3    1.22    0.10
  13  -1   3    1.20    0.09
 -13   1  -3    1.12    0.11
  13   1   3    1.20    0.08
  13   1   3    1.28    0.11
  13   1   3    1.24    0.10
 -13   1  -3    1.08    0.10
  13   1   3    1.03    0.11
  13   1   3    1.22    0.09
  15  -1   3    0.01    0.04
  15  -1   3    0.04    0.04
  15  -1   3   -0.03    0.03
  15  -1   3   -0.01    0.04
 -15  -1  -3    0.06    0.04
  15  -1   3   -0.03    0.03
 -15  -1  -3    0.05    0.04
 -15  -1  -3    0.14    0.07
 -15  -1  -3    0.05    0.05
  15   1   3    0.01    0.03
  15   1   3    0.01    0.05
 -15   1  -3   -0.02    0.04
  15   1   3    0.03    0.05
  15   1   3    0.05    0.04
  15   1   3    0.00    0.05
  17  -1   3    1.19    0.10
 -17  -1  -3    1.10    0.10
  17  -1   3    1.25    0.09
  17  -1   3    1.21    0.11
  17  -1   3    1.13    0.08
 -17  -1  -3    1.08    0.09
 -17  -1  -3    1.11    0.12
  17   1   3    1.02    0.12
  17   1   3    1.07    0.12
  17   1   3    1.30    0.11
  17   1   3    1.13    0.08
  17   1   3    1.18    0.09
  19  -1   3    0.83    0.09
  19  -1   3    0.90    0.08
  19  -1   3    0.88    0.08
 -19  -1  -3    0.74    0.10
  19   1   3    0.76    0.09
  19   1   3    0.90    0.09
  19   1   3    0.80    0.06
  21  -1   3    1.88    0.13
  21  -1   3    1.98    0.16
  21  -1   3    2.15    0.14
  21   1   3    2.07    0.16
  21   1   3    1.96    0.14
  23  -1   3    2.02    0.17
  23  -1   3    2.27    0.13
  23  -1   3    2.30    0.15
  23  -1   3    2.31    0.15
  23   1   3    1.83    0.16
  23   1   3    2.25    0.18
  25  -1   3    1.91    0.16
  25  -1   3    1.97    0.13
  25  -1   3    1.88    0.11
  25   1   3    1.60    0.11
  27  -1   3    7.91    0.42
  27  -1   3    7.56    0.42
  27  -1   3    7.90    0.47
  27   1   3    6.72    0.42
  29  -1   3    0.98    0.07
  29  -1   3    0.82    0.12
  29  -1   3    0.99    0.10
  29  -1   3    1.04    0.07
  29  -1   3    0.86    0.09
  29   1   3    0.94    0.07
  31  -1   3    8.72    0.50
  31  -1   3    8.54    0.57
  31  -1   3    9.94    0.51
  31   1   3    9.09    0.51
  33  -1   3    5.75    0.31
  33  -1   3    5.15    0.30
  33   1   3    5.29    0.31
  35  -1   3    3.52    0.21
  35  -1   3    3.68    0.21
  35   1   3    3.88    0.22
  37  -1   3    1.97    0.13
 -37  -1  -3    1.99    0.13
  37  -1   3    2.05    0.13
  37   1   3    2.19    0.13
 -39  -1  -3   -0.02    0.02
  39  -1   3    0.00    0.03
  39  -1   3    0.01    0.02
  39   1   3   -0.02    0.02
  41  -1   3    0.01    0.02
 -41  -1  -3   -0.02    0.03
  41  -1   3    0.03    0.03
  41   1   3   -0.02    0.02
  41   1   3    0.02    0.03
  43  -1   3    0.03    0.03
  43  -1   3    0.05    0.01
  43  -1   3    0.07    0.02
 -43  -1  -3    0.10    0.03
  43   1   3    0.08    0.02
 -45  -1  -3    1.26    0.08
  45  -1   3    1.30    0.08
  45  -1   3    1.20    0.08
  45  -1   3    1.13    0.07
 -47  -1  -3    0.00    0.01
  47   1   3    0.00    0.01
 -46  -2   3    0.51    0.05
 -46  -2   3    0.81    0.05
  46  -2  -3    0.73    0.05
 -46   2   3    0.64    0.05
  44  -2  -3    0.48    0.04
 -44  -2   3    0.53    0.05
 -44  -2   3    0.45    0.04
 -44   2   3    0.45    0.04
 -42  -2   3    0.89    0.06
 -42  -2   3    0.78    0.07
  42  -2  -3    0.84    0.06
 -42   2   3    0.87    0.06
 -40  -2   3    0.03    0.01
 -40  -2   3    0.03    0.04
  40  -2  -3    0.06    0.03
 -40  -2   3    0.05    0.03
 -40   2   3   -0.01    0.03
  38  -2  -3    0.53    0.06
 -38  -2   3    0.48    0.04
 -38  -2   3    0.58    0.06
 -38  -2   3    0.60    0.06
 -38   2   3    0.60    0.05
 -36  -2   3    3.59    0.21
 -36  -2   3    3.95    0.23
 -36  -2   3    3.63    0.21
 -36  -2   3    3.54    0.20
  36  -2  -3    3.52    0.21
 -36   2   3    3.88    0.22
 -34  -2   3    0.09    0.03
  34  -2  -3    0.07    0.02
 -34  -2   3    0.10    0.04
 -34  -2   3    0.11    0.03
 -34  -2   3    0.10    0.03
 -34   2   3    0.08    0.04
 -32  -2   3    0.10    0.04
 -32  -2   3    0.04    0.03
 -32  -2   3    0.07    0.03
 -32  -2   3    0.07    0.03
  30  -2  -3    0.38    0.07
 -30  -2   3    0.35    0.08
 -30  -2   3    0.46    0.08
 -30  -2   3    0.65    0.05
 -30  -2   3    0.58    0.06
 -30  -2   3    0.51    0.05
 -30  -2   3    0.48    0.09
 -30   2   3    0.54    0.06
 -30   2   3    0.55    0.08
 -28  -2   3    2.03    0.17
 -28  -2   3    2.16    0.18
  28  -2  -3    1.62    0.14
 -28  -2   3    1.92    0.16
 -28  -2   3    2.05    0.13
 -28  -2   3    2.18    0.14
 -28  -2   3    2.05    0.12
 -28   2   3    2.13    0.17
 -26  -2   3    0.38    0.04
 -26  -2   3    0.46    0.08
  26  -2  -3    0.43    0.07
 -26  -2   3    0.47    0.08
 -26  -2   3    0.38    0.08
 -26  -2   3    0.53    0.05
 -26  -2   3    0.40    0.04
 -26  -2   3    0.40    0.08
 -26   2   3    0.51    0.08
 -24  -2   3    1.30    0.12
 -24  -2   3    1.35    0.12
 -24  -2   3    1.25    0.12
 -24  -2   3    1.28    0.08
 -24  -2   3    1.20    0.08
 -24  -2   3    1.16    0.08
 -24  -2   3    1.26    0.12
 -22  -2   3    8.32    0.48
 -22  -2   3    9.34    0.52
 -22  -2   3    8.90    0.51
 -22  -2   3    8.91    0.49
 -22  -2   3    9.18    0.48
 -22  -2   3    7.98    0.47
 -20  -2   3   18.33    0.97
 -20  -2   3   18.34    0.98
 -20  -2   3   18.28    1.03
 -20  -2   3   18.11    1.01
 -18  -2   3   22.22    1.20
 -18  -2   3   22.70    1.15
 -18  -2   3   22.26    1.16
 -18  -2   3   21.84    1.23
 -18   2   3   20.16    1.15
 -18   2   3   21.56    1.24
  16  -2  -3    5.16    0.36
 -16  -2   3    6.00    0.34
 -16  -2   3    6.17    0.33
 -16  -2   3    6.35    0.34
  16  -2  -3    5.46    0.32
  16  -2  -3    4.92    0.35
 -16  -2   3    6.31    0.32
 -16   2   3    5.65    0.33
 -16   2   3    5.02    0.36
 -16   2   3    6.03    0.36
 -14  -2   3    0.82    0.08
  14  -2  -3    0.75    0.09
 -14  -2   3    0.81    0.08
  14  -2  -3    0.60    0.09
  14  -2  -3    0.71    0.07
 -14  -2   3    0.80    0.08
 -14  -2   3    0.79    0.07
  14  -2  -3    0.74    0.09
 -14   2   3    0.58    0.10
 -14   2   3    0.77    0.09
 -14   2   3    0.79    0.10
 -14   2   3    0.73    0.07
  12  -2  -3    0.56    0.06
  12  -2  -3    0.63    0.08
  12  -2  -3    0.74    0.09
  12  -2  -3    0.58    0.09
 -12  -2   3    0.61    0.07
 -12  -2   3    0.69    0.07
 -12  -2   3    0.72    0.06
 -12  -2   3    0.58    0.08
 -12  -2   3    0.62    0.07
 -12  -2   3    0.56    0.05
 -12  -2   3    0.68    0.06
  12   2  -3    0.64    0.07
 -12   2   3    0.61    0.09
 -12   2   3    0.62    0.07
 -12   2   3    0.63    0.08
 -12   2   3    0.69    0.10
 -10  -2   3   12.21    0.63
  10  -2  -3   12.34    0.69
  10  -2  -3   12.33    0.65
 -10  -2   3   13.07    0.67
  10  -2  -3   11.78    0.65
  10  -2  -3   11.61    0.63
  10  -2  -3   11.93    0.65
 -10  -2   3   12.12    0.64
 -10  -2   3   12.17    0.63
 -10  -2   3   11.38    0.62
 -10  -2   3   11.64    0.63
 -10  -2   3   11.21    0.67
 -10  -2   3   11.87    0.66
 -10   2   3   11.96    0.69
 -10   2   3   12.22    0.65
  10   2  -3   11.86    0.63
  10   2  -3   11.71    0.63
 -10   2   3   11.43    0.62
 -10   2   3   11.63    0.63
 -10   2   3   12.54    0.66
   8  -2  -3    1.52    0.12
  -8  -2   3    1.51    0.09
   8  -2  -3    1.38    0.12
   8  -2  -3    1.55    0.10
  -8  -2   3    1.25    0.10
   8  -2  -3    1.24    0.12
   8  -2  -3    1.38    0.09
  -8  -2   3    1.36    0.08
  -8  -2   3    1.32    0.10
  -8  -2   3    1.36    0.09
  -8  -2   3    1.36    0.10
  -8  -2   3    1.48    0.09
  -8  -2   3    1.44    0.10
  -8   2   3    1.48    0.10
  -8   2   3    1.25    0.13
  -8   2   3    1.26    0.08
  -8   2   3    1.36    0.12
   8   2  -3    1.34    0.10
  -8   2   3    1.34    0.12
   8   2  -3    1.37    0.10
  -6  -2   3   30.14    1.53
  -6  -2   3   29.54    1.51
  -6  -2   3   30.97    1.64
  -6  -2   3   27.13    1.53
  -6  -2   3   28.89    1.61
   6  -2  -3   28.36    1.60
   6  -2  -3   29.28    1.54
  -6  -2   3   29.83    1.53
   6  -2  -3   29.73    1.65
  -6  -2   3   30.19    1.56
   6  -2  -3   29.29    1.54
  -6  -2   3   29.79    1.64
  -6  -2   3   30.76    1.52
   6  -2  -3   29.58    1.54
  -6   2   3   29.38    1.53
   6   2  -3   30.16    1.52
   6   2  -3   30.50    1.52
  -6   2   3   29.61    1.54
  -6   2   3   30.56    1.54
  -6   2   3   28.63    1.54
  -6   2   3   28.62    1.65
  -4  -2   3   64.95    3.91
   4  -2  -3   69.79    3.81
  -4  -2   3   69.93    3.81
  -4  -2   3   72.97    3.70
  -4  -2   3   70.26    3.92
   4  -2  -3   73.70    3.66
   4  -2  -3   74.14    3.62
   4  -2  -3   71.11    3.92
  -4  -2   3   70.60    3.66
  -4  -2   3   72.33    3.59
  -4  -2   3   65.16    3.66
  -4  -2   3   68.63    3.60
   4  -2  -3   72.82    3.62
  -4  -2   3   66.99    3.65
   4   2  -3   71.17    3.60
   4   2  -3   71.35    3.60
  -4   2   3   75.25    3.62
  -4   2   3   66.19    3.64
  -4   2   3   74.29    3.92
  -4   2   3   72.83    3.66
  -4   2   3   70.87    3.62
   2  -2  -3    6.02    0.32
  -2  -2   3    5.20    0.29
  -2  -2   3    5.71    0.30
  -2  -2   3    5.39    0.29
   2  -2  -3    5.64    0.30
   2  -2  -3    5.23    0.33
  -2  -2   3    5.39    0.31
  -2  -2   3    5.22    0.29
   2  -2  -3    5.49    0.32
  -2  -2   3    5.39    0.31
   2  -2  -3    5.10    0.31
  -2   2   3    5.69    0.30
  -2   2   3    5.59    0.32
   2   2  -3    5.76    0.29
  -2   2   3    5.47    0.33
  -2   2   3    5.38    0.29
  -2   2   3    5.63    0.32
   2   2  -3    5.65    0.29
   0  -2   3    1.63    0.10
   0  -2   3    1.58    0.09
   0  -2  -3    1.84    0.13
   0  -2   3    1.63    0.09
   0  -2   3    1.56    0.10
   0  -2   3    1.61    0.09
   0  -2   3    1.61    0.10
   0  -2  -3    1.71    0.13
   0  -2   3    1.55    0.09
   0  -2   3    1.54    0.11
   0  -2  -3    1.70    0.12
   0  -2   3    1.67    0.10
   0  -2  -3    1.53    0.10
   0  -2  -3    1.61    0.11
   0  -2   3    1.56    0.10
   0   2   3    1.71    0.13
   0   2   3    1.65    0.10
   0   2   3    1.73    0.13
   0   2   3    1.64    0.11
   0   2  -3    1.62    0.10
   0   2   3    1.47    0.12
   0   2  -3    1.57    0.10
   2  -2   3    1.14    0.07
   2  -2   3    0.99    0.07
  -2  -2  -3    1.12    0.10
   2  -2   3    1.03    0.07
  -2  -2  -3    0.99    0.09
  -2  -2  -3    1.07    0.08
   2  -2   3    0.94    0.07
   2  -2   3    0.93    0.06
  -2  -2  -3    1.07    0.11
   2  -2   3    1.05    0.08
   2  -2   3    0.89    0.07
  -2  -2  -3    1.06    0.08
   2  -2   3    0.98    0.06
   2  -2   3    1.03    0.06
   2  -2   3    0.95    0.06
   2   2   3    1.05    0.10
   2   2   3    1.07    0.11
  -2   2  -3    1.03    0.07
  -2   2  -3    0.98    0.07
   2   2   3    0.96    0.09
   2   2   3    0.93    0.08
   4  -2   3    1.78    0.12
   4  -2   3    1.59    0.10
   4  -2   3    1.85    0.11
  -4  -2  -3    1.89    0.13
  -4  -2  -3    1.91    0.15
  -4  -2  -3    1.79    0.13
   4  -2   3    2.08    0.11
  -4  -2  -3    1.74    0.12
   4  -2   3    1.83    0.10
   4  -2   3    1.46    0.10
   4  -2   3    1.58    0.11
   4  -2   3    1.78    0.11
   4  -2   3    1.76    0.10
  -4   2  -3    1.69    0.11
  -4   2  -3    1.65    0.11
   4   2   3    1.80    0.12
   4   2   3    1.91    0.13
   4   2   3    1.65    0.14
   4   2   3    1.86    0.14
   6  -2   3    0.38    0.04
   6  -2   3    0.30    0.03
  -6  -2  -3    0.32    0.05
   6  -2   3    0.28    0.03
   6  -2   3    0.25    0.02
   6  -2   3    0.33    0.03
   6  -2   3    0.29    0.04
   6  -2   3    0.35    0.04
   6  -2   3    0.24    0.03
  -6  -2  -3    0.44    0.05
  -6  -2  -3    0.37    0.06
  -6  -2  -3    0.22    0.07
   6  -2   3    0.41    0.05
   6   2   3    0.36    0.05
   6   2   3    0.24    0.06
  -6   2  -3    0.31    0.04
  -6   2  -3    0.27    0.05
   6   2   3    0.34    0.06
   6   2   3    0.31    0.07
   8  -2   3    0.09    0.04
  -8  -2  -3    0.04    0.04
   8  -2   3    0.09    0.03
   8  -2   3    0.06    0.04
   8  -2   3    0.07    0.02
   8  -2   3    0.07    0.01
   8  -2   3    0.02    0.03
   8  -2   3    0.08    0.03
  -8  -2  -3    0.13    0.07
   8  -2   3    0.08    0.04
  -8  -2  -3    0.07    0.04
  -8  -2  -3    0.09    0.05
   8  -2   3    0.07    0.02
   8   2   3    0.12    0.06
  -8   2  -3    0.03    0.04
   8   2   3    0.15    0.06
  -8   2  -3    0.08    0.04
   8   2   3    0.07    0.05
   8   2   3    0.05    0.04
 -10  -2  -3   -0.06    0.06
  10  -2   3    0.02    0.02
  10  -2   3   -0.02    0.03
  10  -2   3    0.00    0.01
  10  -2   3    0.04    0.03
  10  -2   3    0.01    0.04
  10  -2   3    0.04    0.03
  10  -2   3    0.02    0.03
  10  -2   3    0.03    0.04
  10  -2   3   -0.03    0.02
 -10  -2  -3    0.02    0.04
  10   2   3    0.02    0.05
  10   2   3    0.05    0.04
  10   2   3    0.04    0.06
 -10   2  -3    0.10    0.05
 -10   2  -3    0.04    0.04
  10   2   3    0.01    0.04
  12  -2   3   -0.03    0.03
 -12  -2  -3    0.03    0.04
  12  -2   3    0.00    0.02
 -12  -2  -3   -0.10    0.06
  12  -2   3   -0.04    0.03
  12  -2   3   -0.01    0.04
  12  -2   3   -0.03    0.04
 -12  -2  -3    0.02    0.04
  12  -2   3   -0.02    0.03
 -12  -2  -3   -0.03    0.04
  12   2   3   -0.01    0.05
  12   2   3   -0.02    0.04
  12   2   3    0.00    0.05
  12   2   3    0.02    0.06
 -14  -2  -3    0.33    0.09
  14  -2   3    0.51    0.06
  14  -2   3    0.44    0.05
 -14  -2  -3    0.41    0.06
 -14  -2  -3    0.35    0.06
 -14  -2  -3    0.36    0.07
  14  -2   3    0.46    0.05
  14   2   3    0.32    0.06
  14   2   3    0.37    0.08
  14   2   3    0.50    0.07
  14   2   3    0.24    0.08
 -16  -2  -3    5.54    0.36
  16  -2   3    6.46    0.33
 -16  -2  -3    5.92    0.34
  16  -2   3    6.51    0.36
  16  -2   3    5.98    0.34
  16   2   3    6.02    0.37
  16   2   3    6.20    0.34
  16   2   3    5.15    0.37
  18  -2   3   13.00    0.73
  18  -2   3   12.64    0.67
 -18  -2  -3   11.24    0.68
 -18  -2  -3   12.72    0.73
  18  -2   3   13.40    0.68
  20  -2   3   20.20    1.07
  20  -2   3   20.11    1.16
  20  -2   3   20.86    1.08
  22  -2   3    2.77    0.17
  22  -2   3    2.64    0.15
  22  -2   3    3.00    0.20
  22  -2   3    2.47    0.15
  22  -2   3    2.78    0.18
  22  -2   3    2.56    0.14
  24  -2   3    0.03    0.02
  24  -2   3    0.03    0.02
  24  -2   3    0.07    0.02
  24  -2   3    0.10    0.07
  24  -2   3    0.05    0.02
  24  -2   3    0.00    0.05
  24  -2   3    0.06    0.04
  26  -2   3    0.37    0.03
  26  -2   3    0.26    0.06
  26  -2   3    0.37    0.07
  26  -2   3    0.41    0.04
  26  -2   3    0.45    0.09
  26  -2   3    0.36    0.04
  26  -2   3    0.39    0.04
  28  -2   3    1.69    0.10
 -28  -2  -3    1.59    0.11
  28  -2   3    1.44    0.13
  28  -2   3    1.62    0.09
  28  -2   3    1.70    0.17
  28  -2   3    1.70    0.10
  28  -2   3    1.58    0.09
  28  -2   3    1.78    0.14
  30  -2   3    0.24    0.09
  30  -2   3    0.25    0.07
 -30  -2  -3    0.36    0.04
  30  -2   3    0.30    0.03
  32  -2   3    0.08    0.03
  32  -2   3    0.06    0.03
 -32  -2  -3    0.08    0.04
  32  -2   3    0.08    0.06
  34  -2   3    1.67    0.11
  34  -2   3    1.91    0.11
 -34  -2  -3    1.75    0.12
  34   2   3    1.78    0.12
  36  -2   3    8.61    0.46
  36  -2   3    8.32    0.47
 -36  -2  -3    8.18    0.47
  36   2   3    8.35    0.47
  38  -2   3    0.25    0.04
 -38  -2  -3    0.19    0.04
  38  -2   3    0.19    0.03
  38   2   3    0.17    0.04
  40  -2   3    1.61    0.10
  40  -2   3    1.35    0.09
 -40  -2  -3    1.61    0.10
  40  -2   3    1.52    0.10
  40   2   3    1.46    0.10
  42  -2   3    1.89    0.11
  42  -2   3    1.63    0.10
 -42  -2  -3    1.91    0.11
  42  -2   3    2.08    0.12
  42   2   3    1.67    0.11
  44  -2   3    1.01    0.08
  44  -2   3    1.33    0.08
 -44  -2  -3    1.29    0.08
  44   2   3    1.29    0.08
 -46  -2  -3    0.98    0.06
  46  -2   3    1.17    0.06
  46  -2   3    1.01    0.06
  46   2   3    0.82    0.06
 -45   3   3    0.54    0.04
 -43  -3   3    1.08    0.07
  43  -3  -3    0.99    0.06
 -43  -3   3    1.06    0.07
 -43  -3   3    1.21    0.06
 -43   3   3    0.93    0.07
  41  -3  -3    0.41    0.04
 -41  -3   3    0.47    0.04
 -41  -3   3    0.38    0.05
 -41  -3   3    0.41    0.04
 -41   3   3    0.34    0.04
 -39  -3   3    0.30    0.04
  39  -3  -3    0.32    0.04
 -39  -3   3    0.35    0.04
 -39  -3   3    0.38    0.04
 -39   3   3    0.43    0.04
 -37  -3   3    0.04    0.03
 -37  -3   3    0.07    0.03
 -37  -3   3    0.06    0.03
 -37  -3   3    0.05    0.03
  37  -3  -3    0.07    0.03
 -37   3   3    0.07    0.04
 -35  -3   3    0.08    0.03
 -35  -3   3    0.09    0.03
 -35  -3   3    0.08    0.03
 -35  -3   3    0.10    0.03
  35  -3  -3    0.09    0.02
 -33  -3   3    2.03    0.14
 -33  -3   3    1.96    0.12
  33  -3  -3    2.05    0.13
 -33  -3   3    2.12    0.12
 -33  -3   3    1.88    0.11
 -33  -3   3    2.08    0.14
  31  -3  -3    0.24    0.04
 -31  -3   3    0.28    0.03
 -31  -3   3    0.26    0.04
 -31  -3   3    0.27    0.05
 -31  -3   3    0.22    0.04
 -31  -3   3    0.34    0.04
 -29  -3   3    0.25    0.04
 -29  -3   3    0.23    0.07
 -29  -3   3    0.21    0.04
  29  -3  -3    0.23    0.03
  29  -3  -3    0.11    0.07
 -29  -3   3    0.18    0.04
 -29  -3   3    0.17    0.02
 -29   3   3    0.14    0.08
 -27  -3   3    2.71    0.15
 -27  -3   3    2.64    0.15
 -27  -3   3    2.45    0.19
  27  -3  -3    2.40    0.15
 -27  -3   3    2.57    0.19
 -27  -3   3    2.63    0.17
 -27  -3   3    2.56    0.15
  27  -3  -3    2.62    0.19
 -27  -3   3    2.47    0.20
 -27  -3   3    2.46    0.19
 -25  -3   3    1.35    0.15
 -25  -3   3    1.23    0.09
  25  -3  -3    1.29    0.09
  25  -3  -3    1.30    0.13
 -25  -3   3    1.35    0.14
 -25  -3   3    1.31    0.08
 -25  -3   3    1.28    0.14
 -25  -3   3    1.35    0.12
 -25  -3   3    1.38    0.10
 -25  -3   3    1.35    0.08
 -23  -3   3    0.03    0.02
 -23  -3   3    0.00    0.02
 -23  -3   3    0.02    0.02
 -23  -3   3   -0.03    0.07
 -23  -3   3   -0.01    0.05
 -23  -3   3    0.02    0.02
 -23  -3   3   -0.04    0.06
  23  -3  -3    0.01    0.02
 -23  -3   3   -0.01    0.05
 -21  -3   3    1.47    0.11
 -21  -3   3    1.85    0.13
 -21  -3   3    1.57    0.11
 -21  -3   3    1.66    0.10
 -21  -3   3    1.76    0.13
  21  -3  -3    1.47    0.10
 -21  -3   3    1.65    0.09
 -21  -3   3    1.56    0.10
 -21  -3   3    1.81    0.14
 -21  -3   3    1.77    0.15
 -19  -3   3    0.12    0.02
 -19  -3   3    0.10    0.05
 -19  -3   3    0.08    0.02
 -19  -3   3    0.06    0.05
 -19  -3   3    0.03    0.06
 -19  -3   3    0.12    0.03
 -19  -3   3    0.03    0.04
 -19  -3   3    0.09    0.02
 -19  -3   3    0.07    0.03
 -17  -3   3   19.41    0.96
 -17  -3   3   15.82    0.95
  17  -3  -3   18.23    0.94
 -17  -3   3   17.37    0.90
 -17  -3   3   19.32    1.00
  17  -3  -3   17.05    1.02
 -17  -3   3   16.86    1.03
 -17  -3   3   16.48    1.02
 -17  -3   3   18.77    0.94
 -17  -3   3   16.79    0.97
 -17  -3   3   18.73    0.99
 -15  -3   3   14.77    0.78
  15  -3  -3   14.90    0.86
 -15  -3   3   15.33    0.80
 -15  -3   3   15.64    0.84
  15  -3  -3   13.60    0.79
 -15  -3   3   14.43    0.83
 -13  -3   3    8.09    0.44
 -13  -3   3    7.64    0.42
  13  -3  -3    7.63    0.47
 -13  -3   3    7.51    0.45
  13  -3  -3    7.51    0.43
 -13  -3   3    8.06    0.45
 -11  -3   3    6.72    0.37
 -11  -3   3    6.66    0.36
  11  -3  -3    5.63    0.38
  11  -3  -3    6.18    0.35
 -11  -3   3    5.93    0.34
 -11  -3   3    6.31    0.37
  11  -3  -3    6.95    0.39
  11  -3  -3    6.58    0.35
 -11   3   3    4.83    0.38
   9  -3  -3  140.73    7.37
  -9  -3   3  144.29    7.62
   9  -3  -3  136.50    7.58
  -9  -3   3  138.44    7.15
  -9  -3   3  138.35    7.09
   9  -3  -3  144.38    7.07
   9  -3  -3  130.73    6.99
  -9  -3   3  137.10    7.40
  -9   3   3  121.02    6.99
   7  -3  -3   76.52    3.94
  -7  -3   3   68.48    4.25
   7  -3  -3   77.82    4.26
  -7  -3   3   81.36    4.15
  -7  -3   3   77.97    3.97
   7  -3  -3   78.49    3.98
   7  -3  -3   79.85    4.14
  -7  -3   3   74.15    3.96
  -7  -3   3   77.19    4.24
  -7  -3   3   82.94    4.02
  -7   3   3   69.23    3.95
   5  -3  -3    3.09    0.19
   5  -3  -3    3.01    0.21
  -5  -3   3    2.90    0.16
  -5  -3   3    2.81    0.18
  -5  -3   3    3.07    0.17
  -5  -3   3    3.02    0.19
  -5  -3   3    3.21    0.18
   5  -3  -3    3.03    0.18
  -5  -3   3    3.31    0.18
   5  -3  -3    2.79    0.21
  -5  -3   3    2.68    0.17
   5  -3  -3    2.99    0.21
  -5   3   3    2.74    0.22
   5   3  -3    2.94    0.18
  -3  -3   3    0.86    0.08
  -3  -3   3    0.89    0.08
  -3  -3   3    0.88    0.08
  -3  -3   3    0.82    0.06
  -3  -3   3    0.87    0.06
  -3  -3   3    0.81    0.07
   3  -3  -3    0.90    0.08
   3  -3  -3    0.95    0.09
  -3  -3   3    0.92    0.07
   3  -3  -3    0.96    0.11
   3  -3  -3    0.97    0.10
   3  -3  -3    0.99    0.11
   3   3  -3    0.83    0.07
  -3   3   3    0.78    0.08
  -3   3   3    0.78    0.11
  -3   3   3    0.93    0.10
   1  -3  -3    4.06    0.27
   1  -3  -3    4.71    0.26
  -1  -3   3    3.93    0.23
  -1  -3   3    4.26    0.25
  -1  -3   3    4.21    0.23
  -1  -3   3    4.57    0.24
  -1  -3   3    3.72    0.24
  -1  -3   3    4.09    0.22
   1  -3  -3    3.98    0.26
   1  -3  -3    4.51    0.24
  -1  -3   3    4.12    0.22
  -1  -3   3    3.87    0.23
   1  -3  -3    4.15    0.24
  -1   3   3    3.99    0.26
   1   3  -3    3.59    0.23
  -1   3   3    4.04    0.22
  -1   3   3    3.88    0.27
  -1   3   3    3.97    0.24
  -1  -3  -3   14.32    0.78
   1  -3   3   14.66    0.78
   1  -3   3   14.50    0.74
   1  -3   3   13.86    0.74
  -1  -3  -3   14.06    0.77
  -1  -3  -3   15.11    0.81
   1  -3   3   14.47    0.74
  -1  -3  -3   14.00    0.77
   1  -3   3   13.89    0.74
   1  -3   3   15.15    0.74
   1  -3   3   13.09    0.79
   1  -3   3   14.85    0.79
  -1  -3  -3   13.99    0.75
  -1   3  -3   13.69    0.74
   1   3   3   14.37    0.74
   1   3   3   13.51    0.77
   1   3   3   13.29    0.81
   1   3   3   13.26    0.76
  -3  -3  -3    4.06    0.26
  -3  -3  -3    4.28    0.26
   3  -3   3    3.68    0.23
   3  -3   3    4.07    0.25
   3  -3   3    4.30    0.22
   3  -3   3    3.71    0.23
   3  -3   3    3.87    0.22
  -3  -3  -3    4.20    0.24
   3  -3   3    4.21    0.24
  -3  -3  -3    3.83    0.27
  -3  -3  -3    4.23    0.24
   3  -3   3    4.35    0.23
  -3   3  -3    4.00    0.23
   3   3   3    3.89    0.27
   3   3   3    3.93    0.23
   5  -3   3    0.02    0.03
   5  -3   3    0.03    0.03
   5  -3   3   -0.01    0.03
  -5  -3  -3    0.02    0.07
   5  -3   3    0.04    0.04
   5  -3   3    0.02    0.02
  -5  -3  -3    0.08    0.04
  -5  -3  -3    0.02    0.05
  -5  -3  -3   -0.03    0.04
   5  -3   3    0.01    0.02
  -5  -3  -3    0.06    0.05
   5  -3   3    0.01    0.02
   5   3   3    0.06    0.07
  -7  -3  -3    1.85    0.13
   7  -3   3    1.90    0.13
  -7  -3  -3    1.56    0.16
  -7  -3  -3    1.73    0.14
   7  -3   3    1.85    0.11
  -7  -3  -3    1.73    0.13
   7  -3   3    1.75    0.12
   7  -3   3    1.90    0.12
   7   3   3    1.38    0.15
  -9  -3  -3    1.22    0.11
   9  -3   3    1.29    0.10
  -9  -3  -3    1.11    0.14
   9  -3   3    1.27    0.10
   9  -3   3    1.32    0.08
   9  -3   3    1.30    0.10
  -9  -3  -3    1.18    0.10
  -9  -3  -3    1.38    0.11
   9   3   3    1.00    0.13
 -11  -3  -3    0.02    0.08
  11  -3   3    0.20    0.04
  11  -3   3    0.26    0.05
  11  -3   3    0.24    0.05
  11  -3   3    0.22    0.04
 -11  -3  -3    0.21    0.06
  13  -3   3    0.21    0.04
 -13  -3  -3    0.19    0.06
  13  -3   3    0.19    0.05
  13  -3   3    0.25    0.05
 -13  -3  -3    0.20    0.06
  13  -3   3    0.28    0.05
 -15  -3  -3    0.67    0.09
  15  -3   3    0.69    0.07
  15  -3   3    0.71    0.08
  15  -3   3    0.79    0.07
  15  -3   3    0.69    0.08
 -15  -3  -3    0.56    0.08
  17  -3   3    1.65    0.12
 -17  -3  -3    1.48    0.14
  17  -3   3    1.67    0.13
 -17  -3  -3    1.61    0.14
  17  -3   3    1.56    0.11
  17  -3   3    1.59    0.09
  17  -3   3    1.46    0.09
  17  -3   3    1.59    0.09
  17  -3   3    1.44    0.09
  19  -3   3    2.02    0.12
 -19  -3  -3    1.99    0.17
  19  -3   3    2.20    0.15
 -19  -3  -3    2.02    0.15
  19  -3   3    2.09    0.13
  19  -3   3    1.86    0.12
  19  -3   3    2.29    0.17
  19  -3   3    2.21    0.14
 -19  -3  -3    1.88    0.12
  19  -3   3    2.16    0.11
  19  -3   3    1.97    0.12
  21  -3   3   -0.04    0.02
  21  -3   3    0.01    0.04
 -21  -3  -3   -0.02    0.03
  21  -3   3    0.03    0.06
  21  -3   3   -0.01    0.02
  21  -3   3   -0.10    0.05
  21  -3   3    0.01    0.02
  21  -3   3    0.02    0.02
 -23  -3  -3    0.64    0.06
  23  -3   3    0.54    0.09
  23  -3   3    0.64    0.05
  23  -3   3    0.70    0.07
  23  -3   3    0.60    0.04
  23  -3   3    0.61    0.05
  23  -3   3    0.64    0.08
  23  -3   3    0.63    0.05
  25  -3   3    1.82    0.11
  25  -3   3    1.91    0.15
 -25  -3  -3    1.84    0.12
  25  -3   3    1.88    0.14
  25  -3   3    1.83    0.11
  25  -3   3    1.92    0.11
  25  -3   3    1.50    0.17
  25  -3   3    1.95    0.11
  27  -3   3    5.01    0.26
  27  -3   3    4.02    0.32
 -27  -3  -3    4.84    0.27
  27  -3   3    4.30    0.28
  27  -3   3    4.75    0.29
  27  -3   3    4.67    0.27
  27  -3   3    4.84    0.26
  27  -3   3    4.90    0.25
  29  -3   3   10.89    0.66
  29  -3   3   12.08    0.65
  29  -3   3   12.10    0.66
  29  -3   3   11.81    0.61
  29  -3   3   12.49    0.63
 -29  -3  -3   12.10    0.67
  31  -3   3    4.37    0.24
  31  -3   3    4.24    0.23
  31  -3   3    4.19    0.23
 -31  -3  -3    4.29    0.25
  33  -3   3    8.36    0.48
  33  -3   3    8.65    0.46
  33  -3   3    8.98    0.48
  33  -3   3    8.75    0.45
 -33  -3  -3    9.08    0.49
  35  -3   3    9.40    0.56
  35  -3   3   10.93    0.56
  35  -3   3   10.30    0.53
  35  -3   3    9.99    0.55
 -35  -3  -3   10.45    0.57
  37  -3   3    0.36    0.04
 -37  -3  -3    0.31    0.04
  37  -3   3    0.29    0.03
  37  -3   3    0.35    0.04
  39  -3   3    1.11    0.08
  39  -3   3    1.07    0.07
  39   3   3    1.04    0.08
  41  -3   3    0.49    0.04
  41  -3   3    0.53    0.05
 -41  -3  -3    0.46    0.04
  41   3   3    0.49    0.04
 -43  -3  -3    0.58    0.04
  43  -3   3    0.57    0.04
  43  -3   3    0.61    0.05
  43   3   3    0.62    0.04
 -42  -4   3    0.08    0.02
 -40  -4   3    0.10    0.01
 -40  -4   3    0.12    0.02
 -40  -4   3    0.09    0.02
  40  -4  -3    0.09    0.02
 -40   4   3    0.07    0.02
  38  -4  -3    1.58    0.09
  38  -4  -3    1.67    0.10
 -38  -4   3    1.61    0.09
 -38  -4   3    1.55    0.10
 -38  -4   3    1.33    0.10
 -36  -4   3    4.00    0.25
 -36  -4   3    4.36    0.22
 -36  -4   3    4.30    0.23
 -36  -4   3    3.96    0.26
  36  -4  -3    3.89    0.23
  34  -4  -3    3.41    0.19
 -34  -4   3    3.43    0.18
 -34  -4   3    3.28    0.18
 -34  -4   3    3.18    0.20
  34  -4  -3    3.23    0.18
 -34  -4   3    3.07    0.21
 -32  -4   3    0.03    0.04
 -32  -4   3    0.07    0.04
 -32  -4   3    0.06    0.03
 -32  -4   3    0.05    0.04
  32  -4  -3    0.04    0.03
 -30  -4   3    0.02    0.03
 -30  -4   3    0.00    0.04
 -30  -4   3    0.03    0.03
 -30  -4   3   -0.01    0.03
  30  -4  -3    0.00    0.03
 -28  -4   3    1.89    0.14
 -28  -4   3    1.99    0.12
 -28  -4   3    1.90    0.12
  28  -4  -3    1.99    0.12
 -28  -4   3    1.99    0.14
 -26  -4   3    2.69    0.15
 -26  -4   3    2.15    0.19
 -26  -4   3    2.76    0.18
  26  -4  -3    2.45    0.20
 -26  -4   3    2.34    0.21
 -26  -4   3    2.49    0.17
 -26  -4   3    2.66    0.15
  26  -4  -3    2.52    0.15
 -24  -4   3    0.12    0.07
  24  -4  -3    0.09    0.07
 -24  -4   3    0.06    0.06
 -24  -4   3    0.11    0.04
 -24  -4   3    0.07    0.03
  24  -4  -3    0.15    0.03
 -24  -4   3    0.14    0.03
 -24  -4   3    0.08    0.08
 -24  -4   3    0.13    0.04
 -22  -4   3    0.40    0.04
 -22  -4   3    0.33    0.04
 -22  -4   3    0.53    0.08
 -22  -4   3    0.43    0.10
 -22  -4   3    0.37    0.05
 -22  -4   3    0.36    0.07
 -22  -4   3    0.34    0.08
  22  -4  -3    0.42    0.07
  22  -4  -3    0.40    0.04
 -22  -4   3    0.39    0.04
 -20  -4   3   12.96    0.77
 -20  -4   3   12.98    0.78
 -20  -4   3   13.25    0.69
 -20  -4   3   13.76    0.72
 -20  -4   3   13.34    0.74
  20  -4  -3   13.87    0.74
 -20  -4   3   13.65    0.81
 -20  -4   3   13.80    0.77
 -20  -4   3   13.04    0.79
 -20  -4   3   13.36    0.72
 -18  -4   3    2.98    0.23
 -18  -4   3    2.95    0.20
 -18  -4   3    3.20    0.20
 -18  -4   3    3.13    0.21
 -18  -4   3    3.10    0.18
 -18  -4   3    3.06    0.19
 -18  -4   3    3.01    0.19
  18  -4  -3    3.09    0.18
 -18  -4   3    3.22    0.17
 -18  -4   3    3.24    0.21
 -16  -4   3    0.04    0.05
 -16  -4   3    0.07    0.05
 -16  -4   3    0.09    0.03
  16  -4  -3    0.04    0.07
 -16  -4   3    0.10    0.05
  16  -4  -3    0.08    0.02
 -16  -4   3    0.06    0.03
 -16  -4   3    0.06    0.02
  16  -4  -3    0.12    0.05
 -16  -4   3    0.10    0.02
 -16  -4   3    0.09    0.02
 -16  -4   3    0.20    0.07
 -14  -4   3    0.12    0.03
 -14  -4   3    0.21    0.07
 -14  -4   3    0.11    0.02
 -14  -4   3    0.13    0.03
 -14  -4   3    0.18    0.05
 -14  -4   3    0.14    0.02
 -14  -4   3    0.18    0.05
 -14  -4   3    0.14    0.07
 -14  -4   3    0.14    0.03
  14  -4  -3    0.11    0.02
  14  -4  -3    0.09    0.05
  14  -4  -3    0.09    0.07
  12  -4  -3    5.62    0.32
  12  -4  -3    6.24    0.33
 -12  -4   3    5.70    0.34
 -12  -4   3    5.39    0.35
 -12  -4   3    5.33    0.31
  12  -4  -3    5.04    0.37
 -12  -4   3    6.19    0.34
 -12  -4   3    5.50    0.34
 -12  -4   3    5.27    0.30
 -12  -4   3    6.30    0.34
 -12  -4   3    6.13    0.36
 -12  -4   3    6.04    0.32
  10  -4  -3   22.12    1.17
 -10  -4   3   23.36    1.24
  10  -4  -3   20.88    1.27
 -10  -4   3   24.08    1.23
 -10  -4   3   22.16    1.16
 -10  -4   3   23.85    1.19
 -10  -4   3   19.94    1.19
 -10  -4   3   22.60    1.30
  10  -4  -3   21.59    1.22
 -10  -4   3   21.97    1.32
 -10  -4   3   22.34    1.13
 -10  -4   3   21.29    1.28
   8  -4  -3   33.34    1.66
  -8  -4   3   28.89    1.61
   8  -4  -3   32.08    1.73
  -8  -4   3   31.05    1.83
  -8  -4   3   32.01    1.65
  -8  -4   3   29.84    1.69
  -8  -4   3   31.31    1.89
   8  -4  -3   32.38    1.79
  -8  -4   3   32.76    1.86
  -8  -4   3   33.12    1.74
  -8  -4   3   31.76    1.76
   6  -4  -3    5.05    0.30
   6  -4  -3    4.31    0.26
  -6  -4   3    4.45    0.27
  -6  -4   3    4.31    0.23
  -6  -4   3    4.62    0.26
  -6  -4   3    4.62    0.24
  -6  -4   3    4.16    0.27
  -6  -4   3    3.95    0.24
   6  -4  -3    4.31    0.26
  -4  -4   3    8.80    0.49
   4  -4  -3    8.69    0.52
   4  -4  -3    8.32    0.48
  -4  -4   3    8.87    0.46
  -4  -4   3    8.78    0.50
   4  -4  -3    8.30    0.49
  -2  -4   3    6.19    0.34
  -2  -4   3    5.53    0.34
   2  -4  -3    5.51    0.34
  -2  -4   3    5.55    0.31
   2  -4  -3    5.39    0.32
   2  -4  -3    6.02    0.36
   0  -4   3   35.43    1.86
   0  -4   3   29.71    1.74
   0  -4  -3   34.48    1.75
   0  -4   3   32.67    1.83
   0  -4  -3   32.21    1.88
   0  -4   3   34.33    1.73
   0  -4  -3   34.68    1.82
  -2  -4  -3   21.54    1.26
   2  -4   3   22.12    1.24
   2  -4   3   22.30    1.22
  -2  -4  -3   21.46    1.17
   2  -4   3   22.95    1.15
   2  -4   3   21.40    1.16
  -2  -4  -3   22.81    1.22
   4  -4   3    9.34    0.52
   4  -4   3    9.52    0.55
   4  -4   3    9.61    0.51
   4  -4   3    9.59    0.55
  -4  -4  -3    9.69    0.55
  -4  -4  -3    9.91    0.53
  -4  -4  -3    9.93    0.57
  -6  -4  -3    4.96    0.29
   6  -4   3    4.65    0.25
   6  -4   3    4.79    0.29
   6  -4   3    5.18    0.29
  -6  -4  -3    4.81    0.30
   6  -4   3    4.63    0.27
  -6  -4  -3    5.27    0.32
   6  -4   3    4.84    0.26
   6  -4   3    4.95    0.30
   6  -4   3    4.60    0.26
   6  -4   3    4.80    0.27
   8  -4   3    0.29    0.06
   8  -4   3    0.26    0.02
   8  -4   3    0.29    0.04
   8  -4   3    0.22    0.02
   8  -4   3    0.34    0.04
   8  -4   3    0.30    0.04
  -8  -4  -3    0.35    0.06
   8  -4   3    0.29    0.03
   8  -4   3    0.25    0.03
  -8  -4  -3    0.32    0.07
   8  -4   3    0.30    0.06
   8  -4   3    0.21    0.05
  -8  -4  -3    0.28    0.03
  -8  -4  -3    0.31    0.07
  10  -4   3    0.75    0.08
  10  -4   3    0.67    0.05
  10  -4   3    0.69    0.05
  10  -4   3    0.89    0.09
  10  -4   3    0.83    0.06
  10  -4   3    0.75    0.05
  10  -4   3    0.79    0.06
 -10  -4  -3    0.79    0.10
  10  -4   3    0.85    0.08
 -10  -4  -3    0.64    0.06
 -10  -4  -3    0.82    0.09
 -10  -4  -3    0.75    0.09
  10  -4   3    0.65    0.06
  10  -4   3    0.71    0.05
 -12  -4  -3    0.28    0.08
  12  -4   3    0.27    0.03
  12  -4   3    0.26    0.03
 -12  -4  -3    0.18    0.07
  12  -4   3    0.25    0.06
  12  -4   3    0.27    0.03
  12  -4   3    0.23    0.02
  12  -4   3    0.28    0.06
  12  -4   3    0.29    0.03
 -12  -4  -3    0.26    0.03
 -12  -4  -3    0.21    0.04
  12  -4   3    0.26    0.04
 -12  -4  -3    0.29    0.07
  12  -4   3    0.31    0.07
 -14  -4  -3    0.31    0.07
  14  -4   3    0.31    0.06
  14  -4   3    0.34    0.03
 -14  -4  -3    0.31    0.03
  14  -4   3    0.27    0.03
  14  -4   3    0.31    0.04
  14  -4   3    0.31    0.06
  14  -4   3    0.33    0.05
  14  -4   3    0.30    0.05
 -14  -4  -3    0.26    0.07
  14  -4   3    0.32    0.03
 -14  -4  -3    0.27    0.04
  14  -4   3    0.34    0.04
 -14  -4  -3    0.31    0.07
  16  -4   3    2.44    0.15
  16  -4   3    2.36    0.14
 -16  -4  -3    2.09    0.15
  16  -4   3    2.59    0.13
  16  -4   3    2.42    0.17
  16  -4   3    2.47    0.18
  16  -4   3    2.50    0.16
 -16  -4  -3    1.99    0.18
 -16  -4  -3    2.26    0.14
 -16  -4  -3    2.69    0.20
  16  -4   3    2.54    0.14
 -16  -4  -3    2.33    0.19
  16  -4   3    2.32    0.18
  16  -4   3    2.43    0.14
 -18  -4  -3    4.53    0.28
  18  -4   3    4.99    0.28
 -18  -4  -3    4.32    0.32
  18  -4   3    4.89    0.25
 -18  -4  -3    4.85    0.28
 -18  -4  -3    5.09    0.33
  18  -4   3    5.09    0.30
  18  -4   3    4.72    0.27
  18  -4   3    4.89    0.27
  18  -4   3    4.96    0.31
 -18  -4  -3    4.49    0.31
  18  -4   3    5.28    0.29
  18  -4   3    5.24    0.26
  18  -4   3    4.63    0.27
  20  -4   3    1.83    0.15
  20  -4   3    1.83    0.13
  20  -4   3    2.16    0.11
  20  -4   3    1.95    0.11
  20  -4   3    1.73    0.11
  20  -4   3    1.85    0.12
  20  -4   3    2.01    0.13
  20  -4   3    1.83    0.11
  20  -4   3    1.95    0.16
  20  -4   3    1.96    0.12
 -20  -4  -3    1.74    0.12
 -20  -4  -3    1.89    0.18
 -20  -4  -3    1.86    0.12
  22  -4   3    0.50    0.05
 -22  -4  -3    0.52    0.06
  22  -4   3    0.55    0.03
  22  -4   3    0.57    0.04
  22  -4   3    0.59    0.05
 -22  -4  -3    0.47    0.06
  22  -4   3    0.56    0.09
  22  -4   3    0.57    0.07
 -22  -4  -3    0.53    0.11
  22  -4   3    0.65    0.05
  22  -4   3    0.61    0.09
  24  -4   3    0.98    0.11
  24  -4   3    0.82    0.05
 -24  -4  -3    0.96    0.09
  24  -4   3    0.97    0.07
  24  -4   3    1.09    0.07
  24  -4   3    1.05    0.06
 -24  -4  -3    0.99    0.13
  24  -4   3    1.03    0.07
 -24  -4  -3    1.01    0.08
  26  -4   3    9.48    0.47
 -26  -4  -3    8.69    0.49
  26  -4   3    8.63    0.48
  26  -4   3    8.79    0.49
 -26  -4  -3    8.95    0.50
  26  -4   3    9.50    0.46
 -26  -4  -3    8.38    0.55
  26  -4   3    8.70    0.51
 -28  -4  -3    1.29    0.09
 -28  -4  -3    1.20    0.10
  28  -4   3    1.27    0.08
  28  -4   3    1.24    0.09
  28  -4   3    1.43    0.09
  28  -4   3    1.34    0.08
 -30  -4  -3    5.60    0.33
  30  -4   3    5.91    0.30
  30  -4   3    5.88    0.31
 -30  -4  -3    5.82    0.33
  30  -4   3    5.57    0.32
  32  -4   3    0.92    0.06
  32  -4   3    0.84    0.07
 -32  -4  -3    0.78    0.08
 -32  -4  -3    0.83    0.07
  32  -4   3    0.99    0.07
  32  -4   3    0.88    0.07
  34  -4   3   12.20    0.66
  34  -4   3   11.89    0.62
  34  -4   3   12.19    0.63
  34  -4   3   12.07    0.65
 -34  -4  -3   12.15    0.66
 -34  -4  -3   12.28    0.67
 -36  -4  -3   10.67    0.57
  36  -4   3   10.22    0.53
  36  -4   3   10.40    0.56
 -36  -4  -3   10.50    0.58
  36  -4   3   11.24    0.56
  36  -4   3    9.34    0.54
  38  -4   3    2.80    0.14
  38  -4   3    2.70    0.15
 -38  -4  -3    2.33    0.15
 -38  -4  -3    2.49    0.15
  38  -4   3    2.75    0.15
  40  -4   3    0.00    0.02
 -40  -4  -3    0.01    0.03
 -40  -4  -3    0.03    0.02
  40  -4   3    0.01    0.02
  40  -4   3   -0.01    0.01
  40   4   3    0.00    0.03
 -37  -5   3    0.03    0.02
 -37  -5   3    0.02    0.02
  37  -5  -3    0.05    0.02
  35  -5  -3    0.09    0.03
 -35  -5   3    0.04    0.02
  35  -5  -3    0.06    0.01
 -35  -5   3    0.06    0.03
  33  -5  -3    0.01    0.02
 -33  -5   3   -0.01    0.03
  33  -5  -3   -0.04    0.02
 -33  -5   3    0.01    0.03
  33  -5  -3    0.00    0.02
 -33  -5   3   -0.03    0.03
  31  -5  -3    0.25    0.03
 -31  -5   3    0.18    0.04
 -31  -5   3    0.20    0.02
 -31  -5   3    0.20    0.03
  31  -5  -3    0.20    0.03
 -31  -5   3    0.22    0.04
  31  -5  -3    0.28    0.04
  29  -5  -3    0.06    0.02
 -29  -5   3    0.11    0.03
  29  -5  -3    0.07    0.02
 -29  -5   3    0.04    0.03
 -29  -5   3    0.08    0.03
 -29  -5   3    0.06    0.02
  27  -5  -3    0.03    0.02
 -27  -5   3    0.02    0.02
  27  -5  -3    0.00    0.02
 -27  -5   3   -0.01    0.04
 -27  -5   3    0.00    0.02
 -27  -5   3    0.02    0.03
 -25  -5   3    3.58    0.19
 -25  -5   3    3.72    0.23
  25  -5  -3    3.41    0.20
  25  -5  -3    3.57    0.20
 -25  -5   3    3.39    0.20
 -25  -5   3    3.34    0.22
 -23  -5   3    0.59    0.06
  23  -5  -3    0.63    0.05
  23  -5  -3    0.56    0.06
 -23  -5   3    0.56    0.06
 -23  -5   3    0.62    0.06
 -23  -5   3    0.56    0.06
 -21  -5   3    0.05    0.03
 -21  -5   3    0.05    0.02
  21  -5  -3    0.08    0.03
  21  -5  -3    0.08    0.03
 -21  -5   3    0.10    0.03
 -21  -5   3    0.07    0.03
  19  -5  -3   -0.01    0.07
 -19  -5   3   -0.02    0.04
 -19  -5   3    0.03    0.03
  19  -5  -3    0.04    0.03
 -19  -5   3    0.02    0.03
  19  -5  -3    0.02    0.02
 -19  -5   3    0.00    0.02
 -19  -5   3   -0.04    0.02
 -19  -5   3    0.02    0.06
 -17  -5   3   16.80    0.89
  17  -5  -3   16.41    0.91
 -17  -5   3   16.38    1.00
  17  -5  -3   15.09    0.89
 -17  -5   3   16.50    0.98
 -17  -5   3   16.87    0.85
 -17  -5   3   15.66    0.95
 -17  -5   3   16.62    0.97
  17  -5  -3   18.30    0.91
 -15  -5   3   32.71    1.81
  15  -5  -3   26.09    1.62
 -15  -5   3   30.80    1.72
 -15  -5   3   30.83    1.71
  15  -5  -3   29.18    1.68
 -15  -5   3   30.98    1.57
 -15  -5   3   32.19    1.84
 -15  -5   3   33.35    1.65
  15  -5  -3   29.85    1.65
 -15  -5   3   30.99    1.78
  15  -5  -3   32.28    1.69
 -15  -5   3   29.75    1.61
 -13  -5   3   12.20    0.71
 -13  -5   3   12.58    0.73
 -13  -5   3   13.46    0.75
 -13  -5   3   13.01    0.76
  13  -5  -3   12.11    0.69
 -13  -5   3   11.91    0.69
  13  -5  -3   12.32    0.68
 -13  -5   3   12.80    0.64
 -13  -5   3   12.55    0.67
 -13  -5   3   13.18    0.73
 -13  -5   3   12.74    0.67
  13  -5  -3   11.53    0.68
  13  -5  -3   13.68    0.69
  13  -5  -3   10.78    0.75
 -11  -5   3    1.14    0.10
  11  -5  -3    0.98    0.14
 -11  -5   3    1.09    0.07
 -11  -5   3    1.20    0.10
  11  -5  -3    1.23    0.09
 -11  -5   3    1.22    0.09
  11  -5  -3    1.27    0.08
 -11  -5   3    1.09    0.13
  11  -5  -3    1.15    0.08
  11  -5  -3    1.09    0.12
 -11  -5   3    1.13    0.08
 -11  -5   3    1.19    0.07
 -11  -5   3    1.03    0.09
 -11  -5   3    1.15    0.11
  -9  -5   3   11.99    0.67
   9  -5  -3   11.50    0.63
  -9  -5   3   11.74    0.71
  -9  -5   3   11.87    0.68
  -9  -5   3   11.69    0.60
  -9  -5   3   12.70    0.70
  -9  -5   3   11.56    0.62
   9  -5  -3   11.88    0.65
  -9  -5   3   11.64    0.69
  -9  -5   3   11.52    0.64
   9  -5  -3   11.56    0.64
  -9  -5   3   11.49    0.63
   9  -5  -3   10.48    0.70
  -7  -5   3   16.12    0.88
   7  -5  -3   15.14    0.93
   7  -5  -3   16.65    0.88
  -7  -5   3   15.97    0.91
  -7  -5   3   16.10    0.84
  -7  -5   3   16.45    0.96
  -7  -5   3   16.09    0.86
  -7  -5   3   17.31    0.94
   7  -5  -3   14.28    0.86
  -7  -5   3   15.76    0.81
   7  -5  -3   15.95    0.86
  -7  -5   3   15.16    0.90
  -7  -5   3   16.15    0.93
   5  -5  -3    0.73    0.06
  -5  -5   3    0.87    0.06
   5  -5  -3    0.74    0.11
  -5  -5   3    0.83    0.05
  -5  -5   3    0.77    0.07
  -5  -5   3    0.70    0.06
   5  -5  -3    0.71    0.08
  -5  -5   3    0.76    0.08
  -5  -5   3    0.78    0.11
  -5  -5   3    0.77    0.07
  -5  -5   3    0.81    0.08
  -5  -5   3    0.81    0.07
   3  -5  -3   17.55    0.99
  -3  -5   3   18.44    0.96
   3  -5  -3   16.91    1.02
  -3  -5   3   18.59    1.06
   3  -5  -3   17.68    1.06
  -3  -5   3   19.27    1.00
   3  -5  -3   18.66    0.98
  -3  -5   3   18.34    1.10
  -3  -5   3   18.05    0.98
   3  -5  -3   19.45    1.01
  -3  -5   3   18.75    1.03
  -3  -5   3   17.42    1.03
  -3  -5   3   18.42    0.93
  -1  -5   3    0.12    0.02
  -1  -5   3    0.04    0.07
   1  -5  -3    0.00    0.06
   1  -5  -3    0.10    0.03
  -1  -5   3    0.14    0.02
  -1  -5   3    0.13    0.04
  -1  -5   3    0.13    0.03
   1  -5  -3    0.07    0.03
   1  -5  -3    0.34    0.09
  -1  -5   3    0.09    0.03
   1  -5  -3    0.06    0.06
  -1  -5   3    0.08    0.03
  -1  -5  -3    1.32    0.13
   1  -5   3    1.32    0.11
   1  -5   3    1.26    0.09
   1  -5   3    1.34    0.10
  -1  -5  -3    1.32    0.09
  -1  -5  -3    1.29    0.15
   1  -5   3    1.33    0.08
   1  -5   3    1.43    0.15
  -1  -5  -3    1.47    0.09
  -1  -5  -3    1.18    0.13
   1  -5   3    1.35    0.08
   1  -5   3    1.39    0.10
   1  -5   3    1.28    0.10
   3  -5   3    0.56    0.06
   3  -5   3    0.70    0.05
   3  -5   3    0.63    0.05
   3  -5   3    0.54    0.06
   3  -5   3    0.59    0.07
  -3  -5  -3    0.62    0.10
  -3  -5  -3    0.74    0.05
   3  -5   3    0.59    0.08
   3  -5   3    0.65    0.08
  -3  -5  -3    0.70    0.06
  -3  -5  -3    0.69    0.09
   3  -5   3    0.64    0.06
   3  -5   3    0.71    0.04
  -3  -5  -3    0.44    0.09
   5  -5   3    6.02    0.34
   5  -5   3    5.14    0.30
   5  -5   3    5.47    0.34
  -5  -5  -3    5.80    0.31
   5  -5   3    5.68    0.29
   5  -5   3    5.60    0.35
   5  -5   3    5.36    0.33
  -5  -5  -3    5.62    0.34
   5  -5   3    5.51    0.30
  -5  -5  -3    5.55    0.35
  -5  -5  -3    5.22    0.31
   5  -5   3    5.80    0.31
   5  -5   3    5.77    0.31
  -5  -5  -3    5.66    0.37
   7  -5   3    8.39    0.44
  -7  -5  -3    8.42    0.44
  -7  -5  -3    7.75    0.44
  -7  -5  -3    7.65    0.49
   7  -5   3    8.12    0.43
   7  -5   3    8.61    0.47
   7  -5   3    7.39    0.46
   7  -5   3    7.82    0.41
   7  -5   3    7.55    0.44
   7  -5   3    7.88    0.48
  -7  -5  -3    7.65    0.46
  -7  -5  -3    8.27    0.48
   7  -5   3    8.34    0.47
  -7  -5  -3    7.05    0.48
   7  -5   3    8.51    0.43
   7  -5   3    7.54    0.42
  -9  -5  -3    1.67    0.11
   9  -5   3    1.73    0.12
   9  -5   3    1.80    0.10
   9  -5   3    1.92    0.12
   9  -5   3    1.79    0.11
   9  -5   3    1.89    0.14
   9  -5   3    1.83    0.11
   9  -5   3    1.81    0.10
   9  -5   3    1.91    0.16
  -9  -5  -3    1.73    0.15
   9  -5   3    1.74    0.10
   9  -5   3    1.65    0.14
  -9  -5  -3    1.50    0.12
  -9  -5  -3    1.56    0.14
  -9  -5  -3    1.75    0.11
 -11  -5  -3    1.30    0.10
  11  -5   3    1.46    0.08
 -11  -5  -3    0.84    0.12
  11  -5   3    1.33    0.10
  11  -5   3    1.32    0.12
 -11  -5  -3    1.38    0.15
  11  -5   3    1.37    0.08
  11  -5   3    1.34    0.08
  11  -5   3    1.40    0.09
  11  -5   3    1.35    0.13
  11  -5   3    1.35    0.14
 -11  -5  -3    1.33    0.10
  11  -5   3    1.37    0.09
 -11  -5  -3    1.41    0.09
 -11  -5  -3    1.26    0.13
  13  -5   3    0.52    0.04
  13  -5   3    0.39    0.08
  13  -5   3    0.49    0.06
  13  -5   3    0.44    0.05
 -13  -5  -3    0.39    0.09
  13  -5   3    0.44    0.04
 -13  -5  -3    0.45    0.10
  13  -5   3    0.51    0.08
  13  -5   3    0.52    0.05
  13  -5   3    0.49    0.05
 -13  -5  -3    0.49    0.05
 -13  -5  -3    0.47    0.05
  13  -5   3    0.39    0.08
 -13  -5  -3    0.44    0.05
 -13  -5  -3    0.35    0.09
  15  -5   3    4.32    0.22
  15  -5   3    4.06    0.28
 -15  -5  -3    4.07    0.26
 -15  -5  -3    3.91    0.28
 -15  -5  -3    4.27    0.24
  15  -5   3    4.15    0.24
 -15  -5  -3    3.97    0.24
  15  -5   3    4.19    0.23
  15  -5   3    4.20    0.26
  15  -5   3    4.15    0.23
  15  -5   3    3.77    0.26
  17  -5   3    2.05    0.14
  17  -5   3    2.01    0.16
 -17  -5  -3    2.00    0.20
  17  -5   3    2.14    0.12
 -17  -5  -3    1.74    0.18
 -17  -5  -3    2.01    0.14
 -17  -5  -3    2.07    0.14
  17  -5   3    2.22    0.13
 -17  -5  -3    2.29    0.13
  17  -5   3    2.14    0.12
  17  -5   3    2.11    0.13
 -19  -5  -3    1.10    0.08
 -19  -5  -3    0.88    0.12
  19  -5   3    0.94    0.11
  19  -5   3    1.06    0.07
  19  -5   3    0.87    0.07
 -19  -5  -3    0.95    0.08
  19  -5   3    0.98    0.06
  19  -5   3    0.94    0.08
  21  -5   3    2.16    0.14
  21  -5   3    2.44    0.14
  21  -5   3    2.34    0.14
 -21  -5  -3    2.34    0.14
  21  -5   3    2.54    0.13
 -21  -5  -3    2.38    0.15
 -23  -5  -3    0.05    0.03
 -23  -5  -3    0.08    0.03
  23  -5   3    0.13    0.02
  23  -5   3    0.12    0.03
  23  -5   3    0.07    0.03
  25  -5   3    0.06    0.03
 -25  -5  -3    0.03    0.03
  25  -5   3    0.04    0.03
 -25  -5  -3    0.03    0.03
  25  -5   3    0.05    0.02
 -27  -5  -3    3.28    0.19
 -27  -5  -3    3.18    0.21
  27  -5   3    3.26    0.17
  27  -5   3    3.30    0.18
 -27  -5  -3    3.14    0.19
 -29  -5  -3    1.46    0.10
  29  -5   3    1.77    0.11
  29  -5   3    1.71    0.10
 -29  -5  -3    1.79    0.12
 -29  -5  -3    1.65    0.13
  29  -5   3    1.59    0.09
 -31  -5  -3    0.02    0.03
 -31  -5  -3    0.05    0.04
  31  -5   3    0.02    0.03
  31  -5   3    0.05    0.02
  31  -5   3    0.05    0.02
 -31  -5  -3    0.04    0.02
 -33  -5  -3    3.04    0.20
 -33  -5  -3    3.68    0.23
  33  -5   3    3.85    0.20
  33  -5   3    3.61    0.19
  33  -5   3    3.72    0.20
 -33  -5  -3    3.91    0.21
 -35  -5  -3    3.07    0.16
  35  -5   3    2.39    0.14
 -35  -5  -3    2.55    0.17
  35  -5   3    2.69    0.15
  37  -5   3    0.33    0.03
 -37  -5  -3    0.31    0.03
  32  -6  -3    0.52    0.04
 -32  -6   3    0.41    0.03
 -32  -6   3    0.40    0.04
 -30  -6   3    0.01    0.02
 -30  -6   3   -0.01    0.02
  30  -6  -3    0.01    0.02
 -28  -6   3    0.05    0.03
 -28  -6   3    0.07    0.03
  28  -6  -3    0.07    0.02
  26  -6  -3   -0.02    0.03
 -26  -6   3    0.00    0.02
  26  -6  -3   -0.01    0.01
 -26  -6   3    0.04    0.04
 -24  -6   3    0.35    0.04
 -24  -6   3    0.46    0.05
  24  -6  -3    0.40    0.04
  24  -6  -3    0.34    0.03
  22  -6  -3    0.04    0.03
  22  -6  -3    0.04    0.02
 -22  -6   3    0.02    0.03
 -22  -6   3    0.03    0.03
 -20  -6   3    0.95    0.08
 -20  -6   3    0.90    0.07
 -20  -6   3    0.85    0.07
  20  -6  -3    0.90    0.06
  20  -6  -3    0.96    0.07
  18  -6  -3    4.59    0.26
 -18  -6   3    4.96    0.25
 -18  -6   3    4.53    0.28
  18  -6  -3    4.43    0.26
 -18  -6   3    4.77    0.30
  16  -6  -3    0.22    0.03
 -16  -6   3    0.32    0.05
  16  -6  -3    0.22    0.03
  16  -6  -3    0.23    0.04
 -16  -6   3    0.24    0.04
 -16  -6   3    0.27    0.04
  14  -6  -3    0.67    0.07
  14  -6  -3    0.76    0.06
 -14  -6   3    0.73    0.07
  14  -6  -3    0.75    0.05
 -14  -6   3    0.70    0.07
 -14  -6   3    0.69    0.07
 -14  -6   3    0.78    0.06
 -12  -6   3    8.29    0.45
  12  -6  -3    8.21    0.45
 -12  -6   3    8.45    0.50
 -12  -6   3    7.58    0.44
 -12  -6   3    7.89    0.42
 -12  -6   3    7.92    0.48
  12  -6  -3    8.18    0.45
  12  -6  -3    8.66    0.45
 -10  -6   3   17.76    0.95
 -10  -6   3   17.27    1.04
 -10  -6   3   18.64    0.98
  10  -6  -3   17.45    0.98
  10  -6  -3   19.43    0.98
 -10  -6   3   17.42    0.91
  10  -6  -3   16.82    0.96
 -10  -6   3   17.56    1.07
   8  -6  -3   17.02    0.94
  -8  -6   3   17.67    0.88
   8  -6  -3   16.76    0.94
  -8  -6   3   16.56    1.03
   8  -6  -3   17.08    0.92
  -8  -6   3   17.00    0.91
  -8  -6   3   17.91    0.94
  -8  -6   3   16.91    1.00
  -6  -6   3    4.20    0.24
   6  -6  -3    4.02    0.24
   6  -6  -3    3.67    0.22
  -6  -6   3    4.12    0.22
  -6  -6   3    4.06    0.26
  -6  -6   3    4.12    0.25
   6  -6  -3    4.14    0.23
   6  -6  -3    4.62    0.23
  -6  -6   3    3.72    0.29
   4  -6  -3    3.26    0.17
  -4  -6   3    2.80    0.18
   4  -6  -3    2.75    0.17
   4  -6  -3    2.45    0.16
  -4  -6   3    2.69    0.21
  -4  -6   3    3.03    0.18
  -4  -6   3    2.96    0.19
  -4  -6   3    2.79    0.16
   4  -6  -3    2.77    0.17
   2  -6  -3    0.42    0.04
  -2  -6   3    0.20    0.09
   2  -6  -3    0.35    0.04
  -2  -6   3    0.39    0.04
  -2  -6   3    0.26    0.05
  -2  -6   3    0.30    0.04
  -2  -6   3    0.25    0.05
   0  -6   3   11.05    0.62
   0  -6  -3   10.98    0.58
   0  -6   3   10.46    0.64
   0  -6  -3    9.80    0.55
   0  -6   3   10.20    0.54
   0  -6   3   11.59    0.59
   0  -6   3    9.45    0.62
  -2  -6  -3    6.18    0.36
   2  -6   3    6.72    0.42
   2  -6   3    6.45    0.43
   2  -6   3    6.88    0.41
   2  -6   3    7.35    0.35
  -2  -6  -3    6.77    0.38
   2  -6   3    7.24    0.39
   4  -6   3    0.38    0.08
   4  -6   3    0.39    0.06
   4  -6   3    0.39    0.05
  -4  -6  -3    0.47    0.05
   4  -6   3    0.51    0.05
  -4  -6  -3    0.23    0.08
   4  -6   3    0.38    0.04
  -4  -6  -3    0.45    0.05
  -4  -6  -3    0.58    0.05
   6  -6   3    7.83    0.39
   6  -6   3    7.99    0.41
  -6  -6  -3    7.76    0.42
   6  -6   3    7.03    0.40
   6  -6   3    7.94    0.43
  -6  -6  -3    7.94    0.42
  -6  -6  -3    7.17    0.40
   6  -6   3    7.63    0.47
  -6  -6  -3    6.96    0.46
  -8  -6  -3    0.59    0.05
  -8  -6  -3    0.43    0.05
   8  -6   3    0.55    0.04
   8  -6   3    0.43    0.05
   8  -6   3    0.53    0.06
   8  -6   3    0.52    0.06
   8  -6   3    0.57    0.05
  -8  -6  -3    0.72    0.07
  -8  -6  -3    0.54    0.05
 -10  -6  -3    1.54    0.11
 -10  -6  -3    1.81    0.10
  10  -6   3    1.61    0.12
  10  -6   3    1.63    0.10
  10  -6   3    1.66    0.09
  10  -6   3    1.65    0.10
  10  -6   3    1.67    0.11
 -10  -6  -3    1.55    0.12
 -10  -6  -3    1.68    0.11
  12  -6   3    1.98    0.12
 -12  -6  -3    1.89    0.11
  12  -6   3    1.70    0.12
  12  -6   3    2.03    0.11
 -12  -6  -3    1.93    0.12
  12  -6   3    2.01    0.12
 -12  -6  -3    1.60    0.11
 -12  -6  -3    1.69    0.13
  12  -6   3    1.97    0.10
 -14  -6  -3    0.09    0.04
  14  -6   3    0.14    0.03
  14  -6   3    0.14    0.02
 -14  -6  -3    0.14    0.04
  14  -6   3    0.09    0.03
 -14  -6  -3    0.12    0.02
  14  -6   3    0.12    0.02
 -14  -6  -3    0.06    0.04
  16  -6   3    1.66    0.11
 -16  -6  -3    1.60    0.11
  16  -6   3    1.62    0.11
 -16  -6  -3    1.64    0.12
 -16  -6  -3    1.70    0.10
  16  -6   3    1.75    0.09
  16  -6   3    1.69    0.09
  18  -6   3    0.18    0.02
  18  -6   3    0.18    0.04
 -18  -6  -3    0.18    0.03
  18  -6   3    0.21    0.03
 -18  -6  -3    0.20    0.03
 -18  -6  -3    0.16    0.04
  18  -6   3    0.19    0.03
 -20  -6  -3    1.16    0.09
  20  -6   3    1.29    0.09
 -20  -6  -3    1.25    0.09
 -20  -6  -3    1.13    0.08
  20  -6   3    1.13    0.08
 -20  -6  -3    1.15    0.07
  20  -6   3    1.29    0.08
 -22  -6  -3    0.58    0.04
  22  -6   3    0.75    0.05
 -22  -6  -3    0.67    0.06
 -22  -6  -3    0.69    0.06
  22  -6   3    0.70    0.06
 -24  -6  -3    1.73    0.12
  24  -6   3    1.85    0.11
  24  -6   3    1.81    0.10
 -24  -6  -3    1.88    0.12
  26  -6   3    2.02    0.11
 -26  -6  -3    1.96    0.13
 -26  -6  -3    1.98    0.14
  26  -6   3    2.02    0.12
 -28  -6  -3    0.11    0.03
  28  -6   3    0.13    0.03
 -28  -6  -3    0.14    0.03
  28  -6   3    0.13    0.03
  30  -6   3    3.79    0.19
 -30  -6  -3    3.30    0.19
  30  -6   3    3.22    0.18
  32  -6   3    0.18    0.02
  32  -6   3    0.12    0.02
 -32  -6  -3    0.17    0.02
 -25  -7   3    0.00    0.02
  25  -7  -3    0.04    0.01
 -25  -7   3    0.02    0.01
  23  -7  -3    0.02    0.02
 -23  -7   3    0.01    0.02
 -23  -7   3   -0.01    0.01
  23  -7  -3    0.00    0.01
 -21  -7   3    0.00    0.02
  21  -7  -3    0.02    0.02
  21  -7  -3    0.05    0.02
 -21  -7   3    0.01    0.03
 -19  -7   3    0.43    0.04
 -19  -7   3    0.47    0.05
  19  -7  -3    0.49    0.05
  19  -7  -3    0.42    0.04
 -17  -7   3    0.73    0.07
  17  -7  -3    0.83    0.06
  17  -7  -3    0.81    0.06
 -17  -7   3    0.87    0.05
 -15  -7   3    2.66    0.18
  15  -7  -3    2.72    0.15
 -15  -7   3    2.68    0.14
  15  -7  -3    2.48    0.16
  15  -7  -3    2.64    0.14
  13  -7  -3    0.22    0.03
  13  -7  -3    0.17    0.04
 -13  -7   3    0.22    0.03
  13  -7  -3    0.20    0.03
 -13  -7   3    0.16    0.04
 -13  -7   3    0.17    0.03
 -11  -7   3    2.20    0.15
 -11  -7   3    2.39    0.16
  11  -7  -3    2.52    0.14
 -11  -7   3    2.70    0.14
  11  -7  -3    2.47    0.14
  11  -7  -3    2.58    0.15
  -9  -7   3   10.34    0.59
  -9  -7   3   10.54    0.65
   9  -7  -3   10.27    0.59
   9  -7  -3   11.56    0.58
   9  -7  -3   10.52    0.55
   7  -7  -3    4.89    0.28
  -7  -7   3    4.80    0.31
   7  -7  -3    5.68    0.27
   7  -7  -3    4.48    0.26
  -7  -7   3    4.73    0.28
  -5  -7   3    0.81    0.07
   5  -7  -3    1.12    0.07
  -5  -7   3    0.80    0.07
   5  -7  -3    0.91    0.07
   5  -7  -3    0.76    0.08
  -3  -7   3    5.17    0.28
   3  -7  -3    4.73    0.27
   3  -7  -3    4.66    0.28
  -3  -7   3    4.85    0.30
  -1  -7   3    0.05    0.04
   1  -7  -3    0.00    0.03
  -1  -7   3    0.04    0.04
   1  -7   3    0.30    0.04
  -1  -7  -3    0.18    0.04
   1  -7   3    0.34    0.04
   3  -7   3    0.27    0.04
   3  -7   3    0.25    0.04
   3  -7   3    0.34    0.03
  -3  -7  -3    0.26    0.04
  -5  -7  -3    1.55    0.10
   5  -7   3    1.72    0.09
   5  -7   3    1.47    0.11
   5  -7   3    1.72    0.11
  -5  -7  -3    1.71    0.11
   7  -7   3    0.92    0.06
  -7  -7  -3    0.86    0.08
   7  -7   3    0.92    0.07
   7  -7   3    0.78    0.07
  -9  -7  -3    0.00    0.04
   9  -7   3    0.01    0.03
   9  -7   3    0.02    0.02
  -9  -7  -3    0.01    0.03
 -11  -7  -3    0.18    0.03
  11  -7   3    0.13    0.02
  11  -7   3    0.16    0.02
 -11  -7  -3    0.19    0.03
 -11  -7  -3    0.17    0.03
  11  -7   3    0.13    0.03
  13  -7   3    0.09    0.03
  13  -7   3    0.05    0.02
 -13  -7  -3    0.05    0.03
 -13  -7  -3    0.07    0.03
  13  -7   3    0.06    0.02
 -13  -7  -3    0.04    0.03
 -15  -7  -3    1.81    0.11
  15  -7   3    1.74    0.10
  15  -7   3    1.76    0.11
  15  -7   3    1.96    0.10
 -15  -7  -3    1.68    0.12
 -15  -7  -3    1.84    0.11
 -15  -7  -3    1.88    0.11
 -17  -7  -3    0.31    0.04
  17  -7   3    0.48    0.03
 -17  -7  -3    0.52    0.04
  17  -7   3    0.46    0.04
 -17  -7  -3    0.44    0.04
 -17  -7  -3    0.43    0.04
  17  -7   3    0.45    0.04
 -19  -7  -3    1.32    0.08
  19  -7   3    1.00    0.07
  19  -7   3    1.19    0.07
 -19  -7  -3    1.12    0.08
 -19  -7  -3    1.00    0.08
  21  -7   3    3.14    0.17
 -21  -7  -3    3.07    0.20
 -21  -7  -3    3.34    0.18
 -21  -7  -3    3.45    0.18
  21  -7   3    3.33    0.18
  23  -7   3    0.02    0.02
 -23  -7  -3    0.01    0.02
  23  -7   3    0.03    0.01
 -23  -7  -3   -0.01    0.02
 -23  -7  -3    0.00    0.02
  25  -7   3    0.92    0.05
 -25  -7  -3    0.89    0.05
  25  -7   3    0.84    0.06
  10  -8  -3    6.12    0.32
   8  -8  -3    6.01    0.32
  -8  -8   3    4.89    0.32
   8  -8  -3    5.84    0.30
   8  -8  -3    6.29    0.31
  -6  -8   3    0.03    0.02
   6  -8  -3    0.00    0.02
  -6  -8   3   -0.03    0.02
  -4  -8   3    5.72    0.29
   4  -8  -3    4.56    0.29
  -2  -8   3    1.27    0.08
   2  -8  -3    1.27    0.08
   0  -8   3    0.51    0.05
   0  -8  -3    0.53    0.05
  -2  -8  -3    0.27    0.03
   4  -8   3    0.33    0.03
  -4  -8  -3    0.21    0.04
   6  -8   3    0.04    0.02
  -6  -8  -3    0.03    0.02
  -6  -8  -3    0.06    0.01
   8  -8   3    0.15    0.02
  -8  -8  -3    0.10    0.02
  10  -8   3    0.11    0.02
 -10  -8  -3    0.14    0.02
 -10  -8  -3    0.12    0.02
 -46   0   4    3.14    0.22
 -46   0   4    4.07    0.20
 -44   0   4   -0.01    0.04
 -44   0   4    0.02    0.02
 -44   0   4    0.01    0.01
 -42   0   4    1.92    0.12
 -42   0   4    1.89    0.11
 -40   0   4    6.56    0.37
 -40   0   4    6.83    0.38
 -38   0   4    4.30    0.24
 -38   0   4    4.14    0.24
 -36   0   4    0.04    0.03
 -36   0   4    0.06    0.03
 -34   0   4    2.31    0.14
 -34   0   4    2.26    0.14
 -32   0   4   -0.03    0.08
 -32   0   4    0.03    0.06
 -32   0   4    0.02    0.06
 -32   0   4    0.02    0.03
 -32   0   4    0.03    0.03
 -30   0   4    0.45    0.05
 -30   0   4    0.40    0.04
 -30   0   4    0.38    0.07
 -30   0   4    0.49    0.08
 -30   0   4    0.50    0.10
 -28   0   4    2.91    0.18
 -28   0   4    2.94    0.19
 -28   0   4    3.18    0.21
 -28   0   4    3.32    0.18
 -28   0   4    3.13    0.21
 -28   0   4    3.46    0.24
 -26   0   4   17.06    0.93
 -26   0   4   16.18    0.87
 -26   0   4   14.21    0.93
 -26   0   4   17.40    0.88
 -26   0   4   15.54    0.85
 -26   0   4   15.05    0.86
 -24   0   4    9.75    0.55
 -24   0   4    9.88    0.54
 -24   0   4   10.00    0.55
 -22   0   4   85.76    4.62
 -22   0   4   88.44    4.57
 -22   0   4   90.31    4.90
 -20   0   4  202.88   10.10
 -20   0   4  192.79   10.82
 -20   0   4  188.44   10.23
 -18   0   4  380.83   21.39
 -18   0   4  374.01   20.20
 -18   0   4  401.86   20.00
 -16   0   4   49.69    2.47
  16   0  -4   44.48    2.45
 -16   0   4   47.93    2.64
 -16   0   4   47.19    2.45
 -16   0   4   45.83    2.45
 -16   0   4   49.44    2.50
  14   0  -4   48.36    2.58
 -14   0   4   50.09    2.64
 -14   0   4   48.77    2.58
  14   0  -4   49.99    2.58
 -14   0   4   52.40    2.79
 -14   0   4   51.66    2.60
 -14   0   4   50.23    2.59
 -12   0   4    8.01    0.43
 -12   0   4    7.79    0.42
 -12   0   4    7.80    0.45
 -12   0   4    7.90    0.43
 -12   0   4    8.19    0.42
 -12   0   4    6.53    0.45
  12   0  -4    7.94    0.43
  12   0  -4    8.07    0.43
 -10   0   4    1.01    0.09
 -10   0   4    0.82    0.06
 -10   0   4    1.09    0.08
  10   0  -4    1.10    0.08
 -10   0   4    1.01    0.08
  10   0  -4    1.01    0.09
 -10   0   4    1.13    0.08
 -10   0   4    0.99    0.08
 -10   0   4    0.77    0.07
 -10   0   4    1.09    0.07
 -10   0   4    1.13    0.08
  -8   0   4  112.95    6.79
   8   0  -4  135.98    6.70
  -8   0   4  133.66    6.83
  -8   0   4  140.87    6.70
  -8   0   4  126.33    6.68
  -8   0   4  127.15    7.31
   8   0  -4  132.79    6.68
  -8   0   4  132.09    6.92
  -8   0   4  135.96    7.29
  -8   0   4  137.18    6.83
  -6   0   4   11.47    0.60
  -6   0   4   11.26    0.60
  -6   0   4   10.89    0.65
  -6   0   4   12.26    0.60
  -6   0   4   11.73    0.61
  -6   0   4   11.30    0.61
   6   0  -4   11.75    0.60
  -6   0   4   11.73    0.65
   6   0  -4   11.05    0.60
  -4   0   4  109.03    5.33
  -4   0   4   99.45    5.70
   4   0  -4  107.27    5.24
  -4   0   4   91.18    5.31
  -4   0   4   98.20    5.39
  -4   0   4  104.93    5.22
   4   0  -4  104.46    5.23
  -4   0   4  104.64    5.32
  -4   0   4  101.18    5.70
  -4   0   4  105.23    5.23
  -2   0   4  497.20   27.46
   0   0   4   79.04    4.14
   0   0   4   83.01    4.07
   0   0   4   72.63    4.14
   0   0  -4   83.99    4.07
   0   0  -4   86.18    4.07
   0   0   4   70.56    4.42
   0   0   4   81.92    4.15
   0   0   4   80.34    4.07
   0   0   4   74.84    4.19
   0   0   4   84.68    4.18
   0   0   4   82.98    4.45
   6   0   4  572.68   32.05
   6   0   4  568.26   29.93
   6   0   4  598.94   29.86
  -8   0  -4    0.63    0.07
   8   0   4    0.92    0.08
   8   0   4    0.61    0.06
   8   0   4    0.58    0.06
   8   0   4    0.62    0.05
   8   0   4    0.44    0.06
   8   0   4    0.83    0.07
   8   0   4    0.59    0.06
  -8   0  -4    0.58    0.07
  10   0   4  214.64   10.80
 -10   0  -4  183.72   11.48
 -10   0  -4  213.44   10.57
  10   0   4  211.51   10.82
 -10   0  -4  201.70   10.57
  10   0   4  209.28   10.59
  10   0   4  222.65   11.57
  12   0   4  123.91    6.56
  12   0   4  130.98    7.06
  12   0   4  122.97    6.44
 -12   0  -4  129.19    6.45
  12   0   4  121.40    6.44
 -12   0  -4  127.16    6.44
  12   0   4  129.81    6.59
  14   0   4  137.27    7.58
 -14   0  -4  140.33    6.98
 -14   0  -4  138.92    6.99
  14   0   4  147.06    7.15
  14   0   4  138.76    7.14
  14   0   4  131.08    6.98
  14   0   4  126.13    6.99
  16   0   4  132.53    6.86
  16   0   4  134.30    6.84
 -16   0  -4  141.51    6.72
  16   0   4  115.04    6.71
  16   0   4  134.88    7.29
  18   0   4    0.38    0.05
  18   0   4    0.28    0.05
  20   0   4  108.09    5.80
  20   0   4  105.18    5.42
  20   0   4  100.75    5.42
  22   0   4   93.26    4.77
  22   0   4   95.56    5.11
  22   0   4   87.20    4.76
  24   0   4    5.35    0.30
  24   0   4    5.81    0.32
  24   0   4    5.86    0.35
  24   0   4    4.78    0.30
  26   0   4  154.06    7.45
  26   0   4  150.39    7.98
  26   0   4  131.99    7.69
  26   0   4  139.37    7.91
  28   0   4   27.85    1.55
  28   0   4   28.05    1.61
  28   0   4   29.39    1.49
  28   0   4   27.53    1.51
  30   0   4  193.53   10.09
  30   0   4  173.56    9.82
  32   0   4  187.52   11.01
  32   0   4  224.20   11.32
  34   0   4   11.29    0.65
  34   0   4   12.71    0.67
  36   0   4    4.46    0.27
  36   0   4    4.86    0.27
  38   0   4   15.46    0.87
  38   0   4   16.11    0.86
  40   0   4    3.39    0.20
  40   0   4    3.62    0.20
  40   0   4    3.39    0.20
  42   0   4    0.28    0.04
  42   0   4    0.25    0.03
  42   0   4    0.28    0.03
  44   0   4   11.17    0.58
  44   0   4   10.29    0.59
  44   0   4   10.65    0.58
  46   0   4    1.65    0.09
  46   0   4    1.48    0.09
 -46   0  -4    1.33    0.09
 -47  -1   4    0.00    0.02
 -47  -1   4    0.02    0.02
 -47   1   4    0.01    0.02
  45  -1  -4    0.18    0.03
 -45  -1   4    0.24    0.03
 -45  -1   4    0.15    0.03
 -45   1   4    0.18    0.02
 -45   1   4    0.19    0.03
 -43  -1   4    1.51    0.11
 -43  -1   4    1.72    0.11
 -43   1   4    1.70    0.10
 -43   1   4    1.63    0.11
 -41  -1   4    4.80    0.26
 -41  -1   4    4.05    0.25
 -41  -1   4    4.61    0.27
 -41   1   4    4.30    0.25
 -41   1   4    4.77    0.26
 -39  -1   4    5.76    0.35
 -39  -1   4    5.91    0.32
 -39  -1   4    5.31    0.32
 -39   1   4    5.81    0.32
 -37  -1   4    3.17    0.18
 -37  -1   4    3.08    0.18
 -37   1   4    3.20    0.19
 -35  -1   4    1.21    0.09
 -35  -1   4    1.12    0.08
 -35   1   4    1.12    0.08
 -33  -1   4    0.03    0.03
 -33  -1   4    0.04    0.02
 -33  -1   4    0.06    0.02
 -33   1   4    0.05    0.03
 -33   1   4    0.09    0.07
 -31  -1   4    0.11    0.06
 -31  -1   4    0.20    0.04
 -31  -1   4    0.25    0.04
 -31  -1   4    0.21    0.03
 -31  -1   4    0.18    0.08
 -31  -1   4    0.16    0.07
 -31   1   4    0.27    0.04
 -31   1   4    0.18    0.07
 -29  -1   4    1.33    0.13
 -29  -1   4    1.33    0.09
 -29  -1   4    1.32    0.13
 -29  -1   4    1.31    0.09
 -29  -1   4    1.24    0.14
 -29  -1   4    1.30    0.09
 -29   1   4    1.39    0.09
 -29   1   4    1.32    0.13
 -27  -1   4    5.01    0.32
 -27  -1   4    5.04    0.30
 -27  -1   4    4.81    0.26
 -27  -1   4    4.64    0.27
 -27  -1   4    5.18    0.30
 -27  -1   4    5.02    0.28
 -27   1   4    5.10    0.31
 -27   1   4    4.70    0.34
 -27   1   4    4.91    0.30
 -25  -1   4   12.73    0.74
 -25  -1   4   12.63    0.69
 -25  -1   4   11.27    0.75
 -25  -1   4   13.12    0.69
 -25  -1   4   11.58    0.65
 -25  -1   4   13.18    0.70
 -25  -1   4   14.08    0.70
 -25   1   4   13.21    0.76
 -25   1   4   12.17    0.70
 -25   1   4   13.02    0.70
 -25   1   4   13.49    0.71
 -23  -1   4   13.69    0.80
 -23  -1   4   15.00    0.83
 -23  -1   4   14.37    0.77
 -23  -1   4   14.58    0.79
 -23   1   4   14.43    0.79
 -23   1   4   14.58    0.78
 -23   1   4   14.70    0.85
 -21  -1   4    6.22    0.35
 -21  -1   4    6.67    0.38
 -21  -1   4    6.35    0.36
 -21   1   4    6.09    0.36
 -21   1   4    6.18    0.36
 -21   1   4    6.15    0.39
 -19  -1   4   -0.05    0.04
 -19  -1   4    0.00    0.04
 -19  -1   4    0.03    0.05
 -19   1   4   -0.06    0.05
 -19   1   4    0.05    0.04
 -19   1   4   -0.08    0.05
 -17  -1   4    2.88    0.18
  17  -1  -4    2.60    0.20
 -17  -1   4    2.95    0.17
 -17  -1   4    2.84    0.17
 -17  -1   4    2.69    0.18
 -17   1   4    2.75    0.21
 -17   1   4    2.78    0.18
 -17   1   4    2.73    0.20
 -15  -1   4    0.37    0.06
 -15  -1   4    0.36    0.05
 -15  -1   4    0.36    0.04
 -15  -1   4    0.44    0.06
 -15  -1   4    0.39    0.05
 -15  -1   4    0.50    0.06
  15  -1  -4    0.42    0.08
 -15   1   4    0.32    0.07
 -15   1   4    0.36    0.05
 -15   1   4    0.46    0.08
 -15   1   4    0.46    0.07
 -13  -1   4    0.54    0.05
 -13  -1   4    0.42    0.04
 -13  -1   4    0.48    0.06
 -13  -1   4    0.50    0.06
  13  -1  -4    0.42    0.08
 -13  -1   4    0.61    0.07
 -13  -1   4    0.41    0.07
 -13  -1   4    0.42    0.06
  13  -1  -4    0.51    0.07
 -13  -1   4    0.56    0.06
 -13   1   4    0.38    0.07
  13   1  -4    0.53    0.07
 -13   1   4    0.50    0.08
 -13   1   4    0.52    0.06
 -13   1   4    0.57    0.08
 -13   1   4    0.48    0.05
  13   1  -4    0.44    0.06
 -11  -1   4    0.32    0.05
 -11  -1   4    0.28    0.05
  11  -1  -4    0.23    0.06
  11  -1  -4    0.35    0.06
 -11  -1   4    0.37    0.05
 -11  -1   4    0.27    0.04
 -11  -1   4    0.35    0.04
  11  -1  -4    0.27    0.03
  11  -1  -4    0.33    0.06
 -11  -1   4    0.37    0.04
 -11  -1   4    0.32    0.04
 -11  -1   4    0.34    0.04
  11   1  -4    0.36    0.05
 -11   1   4    0.43    0.06
  11   1  -4    0.30    0.05
 -11   1   4    0.37    0.04
 -11   1   4    0.30    0.04
 -11   1   4    0.38    0.07
 -11   1   4    0.30    0.06
  -9  -1   4    1.37    0.09
  -9  -1   4    1.34    0.10
   9  -1  -4    1.28    0.11
   9  -1  -4    1.40    0.11
  -9  -1   4    1.35    0.09
   9  -1  -4    1.23    0.09
  -9  -1   4    1.36    0.09
   9  -1  -4    1.36    0.11
  -9  -1   4    1.21    0.09
  -9  -1   4    1.49    0.09
  -9  -1   4    1.34    0.09
  -9  -1   4    1.33    0.08
  -9  -1   4    1.28    0.08
  -9   1   4    1.43    0.11
   9   1  -4    1.30    0.10
  -9   1   4    1.33    0.09
   9   1  -4    1.34    0.09
  -9   1   4    1.38    0.09
  -9   1   4    1.48    0.11
  -9   1   4    1.54    0.11
  -7  -1   4    8.28    0.48
  -7  -1   4    7.92    0.47
  -7  -1   4    9.00    0.46
  -7  -1   4    8.26    0.45
  -7  -1   4    8.54    0.45
  -7  -1   4    8.50    0.48
   7  -1  -4    8.45    0.47
  -7  -1   4    8.75    0.45
   7  -1  -4    8.02    0.49
  -7  -1   4    8.75    0.45
  -7  -1   4    8.85    0.46
   7  -1  -4    9.29    0.47
  -7   1   4    8.24    0.47
  -7   1   4    9.11    0.46
   7   1  -4    8.89    0.45
  -7   1   4    8.43    0.49
  -7   1   4    8.61    0.46
  -7   1   4    8.33    0.47
   7   1  -4    8.96    0.45
  -5  -1   4   10.25    0.53
  -5  -1   4    9.70    0.55
  -5  -1   4    9.63    0.52
  -5  -1   4   10.03    0.51
   5  -1  -4   10.41    0.53
  -5  -1   4    9.37    0.51
   5  -1  -4   10.04    0.53
  -5  -1   4    9.49    0.55
  -5  -1   4    9.45    0.54
   5  -1  -4    9.05    0.52
  -5  -1   4    9.51    0.51
  -5  -1   4   10.01    0.52
   5  -1  -4    9.04    0.56
  -5  -1   4    9.97    0.51
  -5   1   4   10.33    0.53
  -5   1   4    9.46    0.56
  -5   1   4   10.29    0.52
  -5   1   4    9.90    0.53
  -5   1   4   10.05    0.52
   5   1  -4   10.28    0.51
  -3  -1   4    4.62    0.26
   3  -1  -4    5.22    0.27
  -3  -1   4    4.79    0.25
   3  -1  -4    3.76    0.26
  -3  -1   4    4.62    0.27
  -3  -1   4    5.48    0.26
   3  -1  -4    4.89    0.27
   3  -1  -4    3.90    0.26
   3  -1  -4    4.09    0.28
  -3   1   4    4.69    0.27
  -3   1   4    4.72    0.26
  -3   1   4    4.87    0.28
  -3   1   4    4.40    0.26
  -3   1   4    4.88    0.27
   1  -1  -4    3.73    0.23
  -1  -1   4    4.11    0.22
   1  -1  -4    4.32    0.24
  -1  -1   4    4.13    0.22
  -1  -1   4    3.84    0.23
   1  -1  -4    3.57    0.22
   1  -1  -4    3.45    0.24
  -1  -1   4    3.80    0.22
  -1   1   4    4.38    0.24
  -1   1   4    4.00    0.22
  -1   1   4    3.98    0.23
  -1   1   4    4.03    0.23
  -1   1   4    4.22    0.22
   1  -1   4    2.17    0.12
  -1  -1  -4    1.83    0.14
  -1  -1  -4    2.09    0.14
   1  -1   4    2.05    0.13
  -1  -1  -4    1.94    0.15
   1  -1   4    2.11    0.12
   1  -1   4    1.90    0.12
  -1  -1  -4    1.62    0.12
   1   1   4    1.94    0.14
   1   1   4    1.97    0.12
   1   1   4    1.95    0.12
   1   1   4    1.93    0.14
   1   1   4    2.10    0.14
  -3  -1  -4    0.66    0.07
   3  -1   4    0.62    0.04
  -3  -1  -4    0.52    0.06
   3  -1   4    0.61    0.05
   3  -1   4    0.59    0.06
   3  -1   4    0.56    0.05
   3  -1   4    0.58    0.04
   3  -1   4    0.56    0.04
   3  -1   4    0.62    0.04
   3  -1   4    0.61    0.06
  -3  -1  -4    0.48    0.05
   3  -1   4    0.57    0.04
  -3  -1  -4    0.65    0.08
   3  -1   4    0.60    0.04
   3   1   4    0.62    0.05
   3   1   4    0.63    0.07
  -3   1  -4    0.58    0.04
   3   1   4    0.59    0.07
  -3   1  -4    0.58    0.05
   3   1   4    0.73    0.07
   3   1   4    0.64    0.06
   5  -1   4    0.16    0.03
   5  -1   4    0.18    0.02
   5  -1   4    0.23    0.04
  -5  -1  -4    0.15    0.04
   5  -1   4    0.17    0.03
   5  -1   4    0.17    0.03
   5  -1   4    0.14    0.03
  -5  -1  -4    0.15    0.05
  -5  -1  -4    0.30    0.06
   5  -1   4    0.19    0.03
   5  -1   4    0.19    0.03
  -5  -1  -4    0.14    0.04
   5  -1   4    0.16    0.02
  -5   1  -4    0.22    0.03
   5   1   4    0.14    0.05
  -5   1  -4    0.23    0.04
   5   1   4    0.19    0.05
   5   1   4    0.15    0.05
   5   1   4    0.19    0.04
   5   1   4    0.18    0.03
  -7  -1  -4   -0.05    0.04
  -7  -1  -4    0.02    0.03
   7  -1   4   -0.02    0.02
   7  -1   4   -0.03    0.02
   7  -1   4    0.00    0.02
   7  -1   4   -0.03    0.02
  -7  -1  -4   -0.01    0.05
  -7  -1  -4   -0.02    0.03
   7  -1   4   -0.02    0.03
   7  -1   4   -0.03    0.03
   7   1   4    0.03    0.04
   7   1   4    0.01    0.04
  -7   1  -4    0.00    0.02
   7   1   4    0.01    0.02
   7   1   4    0.02    0.03
   7   1   4   -0.03    0.04
  -7   1  -4   -0.05    0.03
   9  -1   4    0.11    0.03
   9  -1   4    0.09    0.03
  -9  -1  -4    0.09    0.06
   9  -1   4    0.11    0.03
  -9  -1  -4    0.18    0.05
   9  -1   4    0.14    0.03
  -9  -1  -4    0.11    0.04
   9  -1   4    0.09    0.02
  -9  -1  -4    0.06    0.04
  -9   1  -4    0.12    0.03
  -9   1  -4    0.02    0.04
   9   1   4    0.10    0.05
   9   1   4    0.05    0.03
   9   1   4    0.05    0.03
   9   1   4    0.10    0.04
   9   1   4    0.11    0.04
  11  -1   4    1.31    0.09
  11  -1   4    1.47    0.11
  11  -1   4    1.56    0.10
  11  -1   4    1.66    0.11
  11  -1   4    1.81    0.11
  11  -1   4    1.58    0.10
 -11  -1  -4    1.51    0.12
 -11  -1  -4    1.48    0.14
  11  -1   4    1.41    0.11
 -11  -1  -4    1.55    0.12
  11  -1   4    1.27    0.10
 -11  -1  -4    1.34    0.11
  11   1   4    1.58    0.13
  11   1   4    1.62    0.13
  11   1   4    1.72    0.11
 -11   1  -4    1.46    0.12
  11   1   4    1.59    0.10
 -11   1  -4    1.55    0.11
  11   1   4    1.82    0.12
 -13  -1  -4    1.13    0.12
 -13  -1  -4    1.10    0.10
  13  -1   4    1.25    0.09
  13  -1   4    1.25    0.08
 -13  -1  -4    1.28    0.11
  13  -1   4    1.29    0.10
  13  -1   4    1.05    0.10
  13  -1   4    1.26    0.11
  13   1   4    1.19    0.12
 -13   1  -4    1.22    0.11
  13   1   4    1.48    0.11
 -13   1  -4    1.20    0.11
  13   1   4    1.22    0.12
  13   1   4    1.16    0.08
  13   1   4    1.40    0.10
  15  -1   4    2.06    0.14
  15  -1   4    1.73    0.14
 -15  -1  -4    1.98    0.16
  15  -1   4    1.96    0.13
  15  -1   4    2.07    0.13
  15   1   4    2.27    0.15
  15   1   4    2.27    0.14
  15   1   4    1.75    0.16
  15   1   4    2.09    0.13
  15   1   4    1.97    0.16
  17  -1   4    2.63    0.17
 -17  -1  -4    2.25    0.18
  17  -1   4    2.52    0.16
  17   1   4    2.35    0.15
  17   1   4    2.75    0.16
  17   1   4    2.25    0.19
  17   1   4    2.67    0.18
  19  -1   4    2.81    0.18
  19  -1   4    2.66    0.16
  19   1   4    2.28    0.15
  19   1   4    2.51    0.18
  19   1   4    2.72    0.17
  21  -1   4    2.47    0.15
  21  -1   4    2.35    0.18
  21   1   4    2.60    0.18
  21   1   4    2.20    0.16
  23  -1   4    0.24    0.03
  23  -1   4    0.33    0.03
  23  -1   4    0.31    0.06
  23  -1   4    0.31    0.06
  23  -1   4    0.26    0.07
  23   1   4    0.27    0.06
  23   1   4    0.23    0.07
  25  -1   4    1.11    0.07
  25  -1   4    1.18    0.08
  25  -1   4    1.20    0.08
  25  -1   4    0.99    0.12
  25  -1   4    1.19    0.11
  25  -1   4    1.41    0.11
  25   1   4    1.13    0.08
  27  -1   4    3.47    0.19
  27  -1   4    3.19    0.21
  27  -1   4    3.19    0.20
  27  -1   4    3.30    0.25
  27  -1   4    3.03    0.18
  27   1   4    3.27    0.19
  29  -1   4    7.39    0.41
  29  -1   4    7.03    0.41
  29  -1   4    7.08    0.39
  29  -1   4    7.41    0.40
  29  -1   4    6.76    0.46
  29   1   4    7.28    0.40
  31  -1   4    9.69    0.52
  31  -1   4    9.65    0.51
  31  -1   4    8.25    0.57
  31  -1   4    8.90    0.52
  31   1   4    9.27    0.52
  33  -1   4    4.53    0.25
  33  -1   4    3.97    0.25
  33   1   4    4.41    0.25
  35  -1   4    1.40    0.09
  35  -1   4    1.32    0.09
  35   1   4    1.25    0.09
  37  -1   4    0.10    0.03
  37  -1   4    0.10    0.03
  37   1   4    0.10    0.03
  37   1   4    0.08    0.03
  39  -1   4    0.77    0.06
  39  -1   4    0.83    0.06
  39  -1   4    0.79    0.06
  39   1   4    0.83    0.07
  39   1   4    0.79    0.06
  41  -1   4    0.61    0.06
  41  -1   4    0.60    0.04
 -41  -1  -4    0.65    0.06
  41  -1   4    0.52    0.05
  41   1   4    0.58    0.05
  43  -1   4    0.01    0.01
  43  -1   4    0.00    0.02
 -43  -1  -4    0.04    0.03
  43  -1   4    0.01    0.02
  43   1   4    0.01    0.02
  45  -1   4    0.10    0.02
  45  -1   4    0.10    0.02
 -45  -1  -4    0.08    0.02
  45   1   4    0.11    0.02
 -46  -2   4    1.26    0.08
 -46  -2   4    1.33    0.07
  46  -2  -4    1.28    0.08
 -46   2   4    1.15    0.07
 -44  -2   4    5.34    0.30
 -44  -2   4    5.24    0.27
 -44  -2   4    5.04    0.26
 -44   2   4    4.23    0.28
 -42  -2   4    0.07    0.03
 -42  -2   4    0.08    0.03
  42  -2  -4    0.05    0.02
 -42  -2   4    0.02    0.03
 -42   2   4    0.06    0.03
 -40  -2   4    8.54    0.45
 -40  -2   4    8.89    0.52
 -40  -2   4    9.26    0.48
  40  -2  -4    8.28    0.49
 -40   2   4    8.67    0.49
 -38  -2   4    2.84    0.17
  38  -2  -4    2.85    0.18
 -38  -2   4    3.19    0.20
 -38  -2   4    3.14    0.17
 -38   2   4    3.11    0.18
 -36  -2   4    1.82    0.11
 -36  -2   4    1.72    0.11
 -36  -2   4    1.95    0.12
 -36  -2   4    1.89    0.13
 -36   2   4    1.93    0.12
 -34  -2   4    4.00    0.24
 -34  -2   4    3.80    0.20
 -34  -2   4    3.53    0.21
 -34  -2   4    3.84    0.22
 -34   2   4    3.65    0.22
 -32  -2   4    5.48    0.29
 -32  -2   4    5.42    0.30
 -32  -2   4    5.56    0.30
 -32  -2   4    5.67    0.33
 -32   2   4    4.53    0.33
 -30  -2   4    5.37    0.30
 -30  -2   4    4.62    0.35
 -30  -2   4    5.81    0.30
 -30  -2   4    5.73    0.33
 -30  -2   4    5.25    0.34
 -30   2   4    5.52    0.34
 -30   2   4    5.37    0.31
  28  -2  -4   35.99    1.97
 -28  -2   4   39.02    2.01
 -28  -2   4   36.86    2.00
 -28  -2   4   36.58    2.06
 -28  -2   4   38.72    2.17
 -28  -2   4   37.65    1.91
 -28   2   4   38.15    2.06
 -28   2   4   36.67    2.00
 -26  -2   4   72.79    3.73
 -26  -2   4   72.23    4.08
 -26  -2   4   73.48    3.68
 -26  -2   4   70.48    3.90
 -26  -2   4   68.83    3.79
 -26  -2   4   76.79    3.94
 -26  -2   4   67.90    3.59
 -26   2   4   63.72    3.88
 -26   2   4   71.44    3.73
 -24  -2   4   22.77    1.16
 -24  -2   4   24.24    1.23
 -24  -2   4   20.63    1.32
 -24  -2   4   22.84    1.23
 -24  -2   4   23.87    1.33
 -24  -2   4   22.89    1.25
 -24  -2   4   25.36    1.21
 -24  -2   4   21.98    1.34
 -24  -2   4   23.09    1.26
 -24   2   4   20.66    1.26
 -24   2   4   23.15    1.23
 -22  -2   4   99.79    4.86
 -22  -2   4   80.59    4.44
 -22  -2   4   93.91    4.54
 -22  -2   4   84.41    5.05
 -22  -2   4   93.37    4.60
 -22  -2   4   83.64    4.69
 -22  -2   4   85.41    4.74
 -22  -2   4   80.28    4.81
 -20  -2   4   20.09    1.17
 -20  -2   4   20.91    1.17
 -20  -2   4   23.43    1.20
 -20  -2   4   22.47    1.12
 -20  -2   4   22.35    1.14
 -20  -2   4   19.71    1.23
 -20   2   4   21.99    1.22
 -20   2   4   19.50    1.13
 -18  -2   4   24.30    1.21
 -18  -2   4   24.25    1.30
 -18  -2   4   21.92    1.27
 -18  -2   4   23.62    1.24
 -18   2   4   21.82    1.22
 -18   2   4   22.64    1.32
 -16  -2   4  101.02    5.40
 -16  -2   4  100.38    5.09
 -16  -2   4   97.67    5.02
 -16  -2   4   94.15    5.24
  16  -2  -4   84.03    4.98
 -16   2   4  102.60    5.03
 -16   2   4   99.61    5.39
 -14  -2   4    7.33    0.41
  14  -2  -4    6.10    0.43
 -14  -2   4    7.99    0.42
 -14  -2   4    7.82    0.39
 -14  -2   4    7.21    0.42
 -14   2   4    7.17    0.40
 -14   2   4    6.96    0.43
 -14   2   4    7.39    0.44
 -12  -2   4   -0.07    0.05
 -12  -2   4    0.01    0.03
  12  -2  -4    0.05    0.06
 -12  -2   4    0.05    0.04
  12  -2  -4    0.00    0.07
  12  -2  -4    0.02    0.04
 -12  -2   4    0.02    0.04
  12  -2  -4   -0.03    0.06
 -12   2   4   -0.03    0.04
 -12   2   4   -0.02    0.06
 -12   2   4    0.00    0.03
 -12   2   4   -0.01    0.06
 -12   2   4   -0.03    0.06
  10  -2  -4  124.38    6.64
 -10  -2   4  118.69    6.09
 -10  -2   4  116.70    6.10
  10  -2  -4  128.60    6.12
  10  -2  -4  116.31    6.12
 -10  -2   4  117.27    6.62
 -10  -2   4  117.81    6.21
  10  -2  -4  123.70    6.19
 -10  -2   4  115.16    6.19
 -10  -2   4  114.12    6.48
 -10  -2   4  125.28    6.32
 -10  -2   4  119.97    6.65
  10   2  -4  121.99    6.09
 -10   2   4  117.10    6.12
 -10   2   4  129.89    6.19
 -10   2   4  111.97    6.16
 -10   2   4  118.56    6.63
 -10   2   4  119.28    6.12
   8  -2  -4   41.84    2.41
  -8  -2   4   42.30    2.40
  -8  -2   4   43.11    2.34
   8  -2  -4   43.58    2.24
  -8  -2   4   44.73    2.28
   8  -2  -4   43.00    2.24
  -8  -2   4   44.44    2.21
  -8  -2   4   43.48    2.21
   8  -2  -4   41.44    2.33
  -8  -2   4   44.37    2.24
  -8  -2   4   44.59    2.24
  -8  -2   4   43.99    2.41
   8  -2  -4   41.98    2.25
  -8   2   4   45.76    2.25
  -8   2   4   42.11    2.41
  -8   2   4   43.37    2.24
   8   2  -4   43.99    2.21
  -8   2   4   42.28    2.24
  -8   2   4   43.01    2.24
   8   2  -4   42.71    2.21
  -6  -2   4  152.67    8.41
   6  -2  -4  150.96    7.86
  -6  -2   4  143.69    7.86
   6  -2  -4  137.58    8.19
  -6  -2   4  144.48    7.72
  -6  -2   4  160.15    7.85
   6  -2  -4  158.29    7.74
  -6  -2   4  150.84    8.22
  -6  -2   4  154.93    7.73
  -6  -2   4  150.14    7.85
  -6  -2   4  147.07    8.40
  -6  -2   4  149.59    8.00
   6  -2  -4  146.94    8.40
   6  -2  -4  158.33    7.74
  -6   2   4  155.84    7.84
  -6   2   4  153.64    7.74
  -6   2   4  162.59    7.90
  -6   2   4  151.51    8.42
   6   2  -4  150.54    7.72
   6   2  -4  147.83    7.72
  -6   2   4  161.94    7.74
   4  -2  -4  446.41   24.28
   4  -2  -4  469.51   22.97
  -4  -2   4  461.15   23.59
   4  -2  -4  447.15   22.91
   4  -2  -4  443.40   23.30
  -4  -2   4  438.74   23.30
  -4  -2   4  442.12   24.32
  -4  -2   4  452.78   23.23
   4  -2  -4  431.12   24.98
  -4   2   4  455.10   23.23
  -4   2   4  450.38   23.31
  -4   2   4  440.72   22.90
  -4   2   4  465.55   22.98
  -4   2   4  466.26   25.01
  -2  -2   4   18.18    0.95
   2  -2  -4   17.47    1.03
   2  -2  -4   17.78    0.96
   2  -2  -4   17.00    0.99
  -2  -2   4   18.95    0.95
   2  -2  -4   19.20    0.97
   2  -2  -4   17.30    0.96
  -2  -2   4   18.95    0.96
  -2  -2   4   17.79    0.99
  -2   2   4   18.42    0.95
  -2   2   4   18.71    0.96
  -2   2   4   17.48    0.96
  -2   2   4   18.79    1.03
  -2   2   4   18.74    0.96
   0  -2   4    3.12    0.17
   0  -2   4    2.89    0.17
   0  -2   4    3.09    0.18
   0  -2  -4    2.97    0.18
   0  -2  -4    2.82    0.18
   0  -2   4    3.08    0.19
   0  -2  -4    3.14    0.20
   0  -2  -4    3.02    0.20
   0  -2  -4    3.14    0.21
   0   2   4    3.17    0.20
   0   2   4    2.97    0.20
   0   2   4    3.12    0.18
   0   2   4    2.95    0.18
   0   2   4    3.09    0.20
   2  -2   4   18.44    0.97
  -2  -2  -4   18.37    0.97
   2  -2   4   18.81    0.94
  -2  -2  -4   19.48    0.98
   2  -2   4   19.18    1.01
   2  -2   4   18.32    0.96
   2  -2   4   18.79    0.95
  -2  -2  -4   17.82    1.04
   2  -2   4   18.81    0.94
   2  -2   4   17.90    0.95
  -2  -2  -4   17.99    0.97
   2  -2   4   17.10    1.02
   2  -2   4   18.56    0.95
   2  -2   4   18.38    1.02
   2   2   4   17.97    1.04
   2   2   4   18.80    0.96
   2   2   4   17.17    0.97
  -2   2  -4   17.95    0.94
  -2   2  -4   18.92    0.94
   2   2   4   18.24    0.97
   2   2   4   19.39    0.97
   4  -2   4    0.30    0.03
  -4  -2  -4    0.29    0.06
   4  -2   4    0.31    0.03
   4  -2   4    0.29    0.03
   4  -2   4    0.31    0.02
   4  -2   4    0.29    0.03
   4  -2   4    0.28    0.03
   4  -2   4    0.26    0.03
  -4  -2  -4    0.31    0.08
  -4  -2  -4    0.34    0.07
   4  -2   4    0.34    0.05
  -4  -2  -4    0.31    0.05
   4  -2   4    0.32    0.04
  -4   2  -4    0.29    0.04
   4   2   4    0.35    0.07
   4   2   4    0.33    0.06
  -4   2  -4    0.29    0.03
   4   2   4    0.23    0.06
   4   2   4    0.33    0.05
  -6  -2  -4    0.03    0.06
   6  -2   4    0.04    0.02
   6  -2   4    0.05    0.02
   6  -2   4    0.02    0.03
   6  -2   4    0.05    0.02
  -6  -2  -4   -0.03    0.04
   6  -2   4    0.06    0.04
  -6  -2  -4    0.07    0.05
   6  -2   4    0.05    0.02
  -6  -2  -4    0.08    0.05
   6  -2   4    0.02    0.02
   6  -2   4    0.03    0.02
   6   2   4   -0.01    0.05
   6   2   4    0.05    0.05
  -6   2  -4    0.06    0.03
   6   2   4    0.04    0.05
   6   2   4    0.07    0.04
  -6   2  -4    0.06    0.03
   8  -2   4    0.31    0.03
  -8  -2  -4    0.29    0.08
   8  -2   4    0.26    0.03
   8  -2   4    0.34    0.04
  -8  -2  -4    0.35    0.06
   8  -2   4    0.37    0.04
   8  -2   4    0.30    0.04
  -8  -2  -4    0.27    0.07
   8  -2   4    0.33    0.03
   8  -2   4    0.27    0.03
   8  -2   4    0.32    0.05
  -8  -2  -4    0.25    0.05
   8  -2   4    0.32    0.04
   8   2   4    0.49    0.08
  -8   2  -4    0.36    0.05
   8   2   4    0.33    0.07
   8   2   4    0.32    0.06
  -8   2  -4    0.23    0.05
   8   2   4    0.32    0.05
  10  -2   4    6.27    0.35
  10  -2   4    5.87    0.37
  10  -2   4    5.45    0.34
  10  -2   4    6.98    0.35
  10  -2   4    7.17    0.38
 -10  -2  -4    6.51    0.36
  10  -2   4    5.91    0.35
  10  -2   4    5.71    0.35
 -10  -2  -4    6.77    0.39
  10  -2   4    7.18    0.34
  10  -2   4    6.86    0.37
  10   2   4    6.88    0.36
  10   2   4    6.52    0.38
  10   2   4    6.43    0.38
  10   2   4    6.57    0.39
 -10   2  -4    6.43    0.36
 -12  -2  -4    7.43    0.44
 -12  -2  -4    7.56    0.43
  12  -2   4    8.50    0.43
  12  -2   4    8.40    0.46
  12  -2   4    8.54    0.42
 -12  -2  -4    7.29    0.46
  12   2   4    6.96    0.45
  12   2   4    8.00    0.43
  12   2   4    7.13    0.45
  12   2   4    8.02    0.47
 -14  -2  -4   34.03    2.09
 -14  -2  -4   35.72    1.95
 -14  -2  -4   34.81    1.94
  14  -2   4   39.68    2.08
  14  -2   4   38.77    1.94
  14  -2   4   37.48    1.95
  14   2   4   38.87    2.09
  14   2   4   39.22    1.95
  16  -2   4   33.30    1.83
  16  -2   4   31.99    1.71
  16  -2   4   32.24    1.70
  16   2   4   33.67    1.84
  16   2   4   32.52    1.72
  18  -2   4   13.65    0.73
  18  -2   4   13.46    0.72
  18  -2   4   14.00    0.78
  18   2   4   13.49    0.74
  18   2   4   13.33    0.79
  20  -2   4    2.95    0.20
  20  -2   4    2.89    0.18
  20  -2   4    2.62    0.15
  20  -2   4    2.94    0.17
  20  -2   4    2.55    0.15
  22  -2   4    6.03    0.34
  22  -2   4    6.20    0.33
  22  -2   4    6.67    0.36
  22  -2   4    6.74    0.40
  22  -2   4    6.22    0.35
  22  -2   4    6.03    0.33
  22  -2   4    6.51    0.35
  24  -2   4    1.51    0.09
  24  -2   4    1.52    0.17
  24  -2   4    1.52    0.09
  24  -2   4    1.50    0.09
  24  -2   4    1.52    0.09
  24  -2   4    1.55    0.12
  24  -2   4    1.67    0.13
  26  -2   4    0.24    0.03
  26  -2   4    0.21    0.03
  26  -2   4    0.27    0.03
  26  -2   4    0.24    0.06
  26  -2   4    0.26    0.08
  26   2   4    0.28    0.03
  28  -2   4    9.32    0.48
  28  -2   4    9.68    0.49
  28  -2   4    8.83    0.50
  28  -2   4    8.77    0.46
  28  -2   4    8.23    0.46
  28  -2   4    8.65    0.55
  28  -2   4    8.55    0.50
  28   2   4    8.68    0.50
  30  -2   4   36.44    1.97
  30  -2   4   39.94    2.05
  30  -2   4   35.75    1.90
  30  -2   4   39.09    2.00
  30   2   4   35.55    2.06
  32  -2   4   93.97    4.97
  32  -2   4   94.49    5.10
  32  -2   4   91.47    4.70
 -32  -2  -4   87.89    5.08
  32   2   4   95.20    5.08
  34  -2   4   48.30    2.47
  34  -2   4   49.77    2.67
 -34  -2  -4   47.35    2.67
  34   2   4   49.10    2.67
 -36  -2  -4   19.79    1.09
  36  -2   4   20.06    1.06
  36  -2   4   17.50    1.08
  36  -2   4   20.37    1.06
  36   2   4   20.46    1.09
  38  -2   4    1.20    0.08
 -38  -2  -4    1.08    0.08
  38  -2   4    1.18    0.08
  38  -2   4    0.96    0.07
  38   2   4    1.13    0.08
 -40  -2  -4    0.24    0.03
  40  -2   4    0.21    0.03
  40  -2   4    0.20    0.03
  40   2   4    0.20    0.04
  42  -2   4    1.03    0.06
 -42  -2  -4    0.93    0.07
  42  -2   4    0.95    0.07
  42   2   4    0.98    0.07
 -44  -2  -4    7.95    0.41
  44   2   4    6.96    0.41
 -43  -3   4    0.28    0.03
  43  -3  -4    0.27    0.03
 -43  -3   4    0.28    0.02
 -43  -3   4    0.25    0.03
 -43   3   4    0.33    0.03
 -41  -3   4    0.71    0.06
 -41  -3   4    0.78    0.05
  41  -3  -4    0.70    0.05
 -41  -3   4    0.74    0.05
 -41   3   4    0.72    0.05
 -39  -3   4    1.37    0.09
 -39  -3   4    1.37    0.09
  39  -3  -4    1.37    0.09
 -39  -3   4    1.39    0.10
 -39   3   4    1.44    0.09
 -37  -3   4    0.83    0.06
  37  -3  -4    0.79    0.06
 -37  -3   4    0.77    0.06
 -37  -3   4    0.84    0.08
 -37   3   4    0.75    0.06
 -35  -3   4    0.35    0.05
  35  -3  -4    0.42    0.04
 -35  -3   4    0.39    0.04
 -35  -3   4    0.34    0.04
 -33  -3   4    0.03    0.03
 -33  -3   4    0.09    0.03
 -33  -3   4    0.10    0.04
  33  -3  -4    0.07    0.03
 -33  -3   4    0.08    0.03
 -33   3   4    0.07    0.03
 -31  -3   4    0.09    0.03
 -31  -3   4    0.12    0.03
  31  -3  -4    0.08    0.02
 -31  -3   4    0.09    0.03
 -31  -3   4    0.13    0.04
 -31   3   4    0.08    0.04
  29  -3  -4    0.32    0.08
 -29  -3   4    0.44    0.09
  29  -3  -4    0.48    0.05
 -29  -3   4    0.44    0.05
 -29  -3   4    0.50    0.06
 -29  -3   4    0.54    0.06
 -29  -3   4    0.50    0.06
 -29   3   4    0.51    0.05
 -29   3   4    0.42    0.10
 -27  -3   4    1.35    0.09
 -27  -3   4    1.24    0.13
  27  -3  -4    1.30    0.14
 -27  -3   4    1.48    0.11
 -27  -3   4    1.34    0.09
 -27  -3   4    1.09    0.13
  27  -3  -4    1.36    0.09
 -27  -3   4    1.41    0.10
 -27   3   4    1.15    0.12
 -25  -3   4    3.42    0.22
 -25  -3   4    3.58    0.22
 -25  -3   4    3.26    0.23
 -25  -3   4    3.44    0.24
 -25  -3   4    3.83    0.24
 -25  -3   4    3.52    0.20
 -25  -3   4    3.45    0.19
 -25  -3   4    3.27    0.22
 -23  -3   4    8.68    0.54
 -23  -3   4    9.15    0.53
 -23  -3   4    9.63    0.53
 -23  -3   4    9.17    0.46
 -23  -3   4    8.58    0.49
 -23  -3   4    9.55    0.52
 -23  -3   4    8.78    0.49
 -23  -3   4    8.51    0.53
 -23  -3   4    8.48    0.53
 -21  -3   4    3.35    0.22
 -21  -3   4    3.81    0.24
 -21  -3   4    3.43    0.20
 -21  -3   4    3.49    0.22
 -21  -3   4    3.78    0.24
 -21  -3   4    3.36    0.21
 -21  -3   4    3.38    0.22
 -21  -3   4    3.45    0.19
 -21  -3   4    3.52    0.21
 -21  -3   4    3.47    0.23
 -19  -3   4    1.24    0.11
 -19  -3   4    1.20    0.09
 -19  -3   4    1.19    0.08
 -19  -3   4    1.17    0.10
 -19  -3   4    1.23    0.08
 -19  -3   4    1.33    0.11
 -19  -3   4    1.23    0.07
 -19  -3   4    1.06    0.07
 -19  -3   4    1.16    0.10
 -19  -3   4    1.08    0.09
 -17  -3   4    2.28    0.15
 -17  -3   4    2.09    0.12
 -17  -3   4    2.30    0.17
 -17  -3   4    2.23    0.14
 -17  -3   4    2.18    0.12
 -17  -3   4    2.35    0.16
 -17  -3   4    2.26    0.17
 -17  -3   4    2.02    0.14
 -17  -3   4    2.19    0.14
 -17  -3   4    2.26    0.14
 -15  -3   4    8.39    0.48
 -15  -3   4    8.61    0.45
 -15  -3   4    8.68    0.48
 -15  -3   4    7.35    0.45
 -15  -3   4    8.79    0.47
 -13  -3   4   24.58    1.29
 -13  -3   4   24.91    1.27
  13  -3  -4   23.19    1.38
 -13  -3   4   23.79    1.33
 -13  -3   4   24.88    1.35
  13  -3  -4   24.05    1.28
  11  -3  -4   28.60    1.60
 -11  -3   4   30.96    1.67
 -11  -3   4   31.72    1.70
 -11  -3   4   31.78    1.62
  11  -3  -4   29.73    1.73
 -11  -3   4   30.52    1.59
  -9  -3   4   15.72    0.83
   9  -3  -4   14.27    0.85
  -9  -3   4   15.27    0.77
  -9  -3   4   15.11    0.82
   9  -3  -4   14.82    0.79
  -9  -3   4   13.07    0.83
  -9  -3   4   15.48    0.80
  -9  -3   4   14.31    0.77
  -7  -3   4    2.28    0.13
   7  -3  -4    2.20    0.15
  -7  -3   4    2.25    0.14
   7  -3  -4    2.56    0.16
  -7  -3   4    2.31    0.16
  -7  -3   4    2.40    0.16
   7  -3  -4    2.50    0.18
  -7  -3   4    2.48    0.13
  -7  -3   4    2.51    0.14
  -7   3   4    2.30    0.18
  -7   3   4    2.45    0.16
  -7   3   4    1.90    0.19
   5  -3  -4   -0.02    0.04
  -5  -3   4    0.08    0.05
  -5  -3   4    0.00    0.02
  -5  -3   4    0.01    0.02
  -5  -3   4    0.03    0.05
  -5  -3   4    0.02    0.02
  -5  -3   4    0.02    0.02
   5  -3  -4    0.00    0.03
   5  -3  -4    0.09    0.05
   5  -3  -4    0.01    0.05
  -5  -3   4    0.02    0.02
   5  -3  -4    0.01    0.06
  -5   3   4   -0.03    0.05
  -5   3   4    0.04    0.04
  -5   3   4    0.06    0.04
   5   3  -4    0.00    0.02
   3  -3  -4    1.02    0.09
   3  -3  -4    1.19    0.10
  -3  -3   4    1.10    0.07
  -3  -3   4    1.12    0.07
   3  -3  -4    0.98    0.12
  -3  -3   4    1.22    0.06
  -3  -3   4    1.05    0.07
  -3  -3   4    1.13    0.07
  -3  -3   4    1.01    0.07
  -3  -3   4    1.26    0.10
   3  -3  -4    0.98    0.12
  -3  -3   4    1.12    0.10
   3  -3  -4    1.14    0.11
  -3   3   4    1.08    0.10
   3   3  -4    0.90    0.07
  -3   3   4    1.02    0.13
  -3   3   4    1.07    0.08
  -3   3   4    1.20    0.12
   1  -3  -4    5.21    0.33
  -1  -3   4    5.10    0.29
   1  -3  -4    5.30    0.30
   1  -3  -4    4.65    0.32
  -1  -3   4    5.49    0.31
   1  -3  -4    5.14    0.30
   1  -3  -4    5.74    0.33
  -1  -3   4    5.46    0.30
  -1  -3   4    5.53    0.27
  -1  -3   4    4.92    0.28
  -1   3   4    5.30    0.29
   1   3  -4    4.65    0.28
  -1   3   4    5.19    0.33
  -1   3   4    5.39    0.30
  -1   3   4    4.72    0.33
   1  -3   4    7.23    0.39
   1  -3   4    7.25    0.42
  -1  -3  -4    7.45    0.44
  -1  -3  -4    7.47    0.44
   1  -3   4    6.84    0.38
   1  -3   4    6.86    0.41
  -1  -3  -4    7.37    0.41
   1  -3   4    7.64    0.38
   1  -3   4    7.92    0.41
   1  -3   4    7.53    0.38
  -1  -3  -4    7.39    0.40
  -1  -3  -4    6.83    0.42
  -1   3  -4    6.47    0.38
   1   3   4    7.26    0.44
   1   3   4    6.11    0.42
   1   3   4    7.77    0.39
   1   3   4    7.54    0.40
   3  -3   4    6.12    0.32
  -3  -3  -4    5.81    0.35
  -3  -3  -4    5.73    0.36
   3  -3   4    5.56    0.30
  -3  -3  -4    6.10    0.33
   3  -3   4    6.23    0.30
  -3  -3  -4    5.22    0.34
   3  -3   4    5.75    0.31
   3  -3   4    5.24    0.32
   3  -3   4    6.20    0.33
  -3  -3  -4    5.64    0.33
   3  -3   4    5.44    0.30
   3   3   4    5.74    0.35
  -3   3  -4    4.78    0.30
   3   3   4    4.81    0.35
   3   3   4    5.81    0.31
   3   3   4    5.90    0.32
   5  -3   4    3.03    0.17
  -5  -3  -4    3.05    0.21
   5  -3   4    3.54    0.17
  -5  -3  -4    3.28    0.20
   5  -3   4    3.42    0.19
  -5  -3  -4    3.30    0.20
  -5  -3  -4    2.94    0.23
   5  -3   4    2.80    0.18
   5  -3   4    3.47    0.20
   5  -3   4    2.79    0.18
   5  -3   4    3.21    0.19
   5   3   4    3.07    0.22
   5   3   4    3.08    0.20
   5   3   4    3.14    0.19
   5   3   4    2.76    0.22
  -7  -3  -4    0.37    0.07
   7  -3   4    0.48    0.05
   7  -3   4    0.38    0.05
   7  -3   4    0.37    0.04
   7  -3   4    0.47    0.06
   7  -3   4    0.35    0.04
  -7  -3  -4    0.42    0.06
   7  -3   4    0.31    0.04
  -7  -3  -4    0.39    0.06
   7   3   4    0.23    0.08
   9  -3   4    0.24    0.04
  -9  -3  -4    0.21    0.06
   9  -3   4    0.21    0.03
  -9  -3  -4    0.29    0.06
   9  -3   4    0.21    0.05
   9  -3   4    0.22    0.04
  11  -3   4    1.76    0.12
 -11  -3  -4    1.52    0.13
  11  -3   4    1.71    0.11
  11  -3   4    1.74    0.12
  11  -3   4    1.90    0.13
  13  -3   4    3.39    0.21
 -13  -3  -4    2.91    0.21
  13  -3   4    3.43    0.19
 -13  -3  -4    3.03    0.22
  13  -3   4    3.46    0.22
  13  -3   4    3.26    0.20
  15  -3   4    4.40    0.28
  15  -3   4    4.87    0.25
  15  -3   4    4.36    0.25
  15  -3   4    4.68    0.27
  15  -3   4    4.40    0.24
  15  -3   4    4.55    0.23
  17  -3   4    6.49    0.32
  17  -3   4    5.45    0.32
  17  -3   4    5.67    0.31
  17  -3   4    5.87    0.32
  17  -3   4    5.40    0.33
  17  -3   4    6.12    0.34
  17  -3   4    5.59    0.32
  17  -3   4    6.42    0.36
  17  -3   4    6.19    0.30
  17  -3   4    5.64    0.36
  19  -3   4    4.90    0.26
  19  -3   4    5.22    0.30
  19  -3   4    5.10    0.25
  19  -3   4    5.29    0.29
  19  -3   4    5.00    0.31
  19  -3   4    4.83    0.26
  19  -3   4    4.68    0.27
  19  -3   4    4.55    0.27
  19  -3   4    5.04    0.27
 -19  -3  -4    4.05    0.28
  21  -3   4    2.29    0.14
  21  -3   4    2.07    0.12
  21  -3   4    2.14    0.12
  21  -3   4    1.97    0.17
  21  -3   4    2.02    0.12
  21  -3   4    2.21    0.15
  21  -3   4    2.13    0.11
 -21  -3  -4    1.91    0.13
  23  -3   4    0.20    0.05
  23  -3   4    0.32    0.06
  23  -3   4    0.25    0.03
  23  -3   4    0.26    0.03
  23  -3   4    0.19    0.07
  23  -3   4    0.26    0.03
  23  -3   4    0.26    0.03
 -23  -3  -4    0.23    0.03
  25  -3   4    0.30    0.03
  25  -3   4    0.30    0.03
  25  -3   4    0.27    0.06
 -25  -3  -4    0.26    0.03
  25  -3   4    0.32    0.03
  25  -3   4    0.23    0.08
  25  -3   4    0.31    0.03
  25  -3   4    0.31    0.06
 -27  -3  -4    0.41    0.05
  27  -3   4    0.37    0.04
  27  -3   4    0.42    0.04
  27  -3   4    0.36    0.07
  27  -3   4    0.37    0.03
  29  -3   4    0.07    0.02
  29  -3   4    0.10    0.03
  29  -3   4    0.07    0.03
  29  -3   4    0.12    0.03
 -29  -3  -4    0.11    0.04
  29  -3   4    0.04    0.06
  31  -3   4    0.33    0.04
  31  -3   4    0.33    0.04
 -31  -3  -4    0.36    0.05
  31  -3   4    0.49    0.05
  31  -3   4    0.39    0.04
  31  -3   4    0.37    0.03
  33  -3   4    0.23    0.03
  33  -3   4    0.24    0.03
 -33  -3  -4    0.18    0.03
  33  -3   4    0.21    0.04
  33  -3   4    0.18    0.03
  33   3   4    0.21    0.04
 -35  -3  -4    0.91    0.07
  35  -3   4    1.01    0.07
  35  -3   4    1.01    0.07
  35  -3   4    1.05    0.07
  35   3   4    0.93    0.07
  37  -3   4    2.44    0.14
  37  -3   4    2.88    0.16
 -37  -3  -4    2.62    0.16
  37  -3   4    2.75    0.15
  37   3   4    2.56    0.16
 -39  -3  -4    1.83    0.11
  39  -3   4    1.69    0.10
  39  -3   4    1.86    0.11
  39  -3   4    1.68    0.11
  39   3   4    1.96    0.11
  41  -3   4    1.05    0.06
 -41  -3  -4    1.07    0.07
  41  -3   4    0.90    0.06
  41  -3   4    1.10    0.07
  41   3   4    0.95    0.07
  43  -3   4    0.07    0.02
  43  -3   4    0.09    0.02
 -43  -3  -4    0.09    0.02
  43   3   4    0.05    0.02
 -40  -4   4    1.79    0.12
 -40  -4   4    2.26    0.11
  40  -4  -4    1.87    0.11
  38  -4  -4    1.59    0.10
 -38  -4   4    1.54    0.09
 -38  -4   4    1.67    0.11
 -36  -4   4   -0.04    0.04
 -36  -4   4    0.01    0.02
  36  -4  -4    0.00    0.02
 -36  -4   4   -0.02    0.02
 -36  -4   4    0.04    0.03
 -36   4   4    0.01    0.03
 -34  -4   4    0.44    0.04
  34  -4  -4    0.41    0.04
 -34  -4   4    0.25    0.04
 -34  -4   4    0.29    0.05
 -34  -4   4    0.35    0.03
 -34   4   4    0.38    0.04
  32  -4  -4    1.07    0.08
 -32  -4   4    1.00    0.09
 -32  -4   4    1.17    0.07
 -32  -4   4    1.14    0.08
 -32  -4   4    1.00    0.08
 -30  -4   4    1.35    0.09
 -30  -4   4    1.37    0.09
 -30  -4   4    1.40    0.10
  30  -4  -4    1.44    0.09
 -30  -4   4    1.50    0.11
 -28  -4   4    9.90    0.50
  28  -4  -4    9.47    0.54
 -28  -4   4    9.52    0.58
 -28  -4   4    9.81    0.52
 -28  -4   4    9.33    0.57
 -26  -4   4   25.98    1.40
 -26  -4   4   25.94    1.56
  26  -4  -4   27.05    1.44
 -26  -4   4   25.34    1.51
 -26  -4   4   25.94    1.33
 -24  -4   4   -0.04    0.03
  24  -4  -4    0.01    0.05
 -24  -4   4    0.04    0.03
 -24  -4   4   -0.09    0.05
 -24  -4   4   -0.12    0.07
  24  -4  -4   -0.01    0.03
 -24  -4   4   -0.03    0.03
 -24  -4   4    0.02    0.02
 -24  -4   4    0.09    0.04
 -22  -4   4    7.81    0.41
 -22  -4   4    7.39    0.46
 -22  -4   4    7.82    0.40
 -22  -4   4    7.12    0.42
 -22  -4   4    7.20    0.44
 -22  -4   4    7.74    0.45
 -22  -4   4    7.67    0.46
  22  -4  -4    7.33    0.42
 -22  -4   4    7.78    0.45
 -22  -4   4    7.79    0.47
 -20  -4   4   16.15    0.87
 -20  -4   4   15.90    0.83
 -20  -4   4   16.65    0.92
  20  -4  -4   16.59    0.89
 -20  -4   4   16.10    0.97
 -20  -4   4   16.23    0.96
 -20  -4   4   16.03    0.89
 -20  -4   4   15.62    0.86
 -20  -4   4   16.24    0.94
 -20  -4   4   16.29    0.92
 -18  -4   4   23.07    1.17
 -18  -4   4   20.32    1.15
 -18  -4   4   21.29    1.21
 -18  -4   4   20.61    1.13
 -18  -4   4   21.95    1.27
 -18  -4   4   21.97    1.25
 -18  -4   4   22.56    1.10
 -18  -4   4   22.05    1.21
 -18  -4   4   21.43    1.29
  18  -4  -4   20.15    1.18
 -16  -4   4   16.77    0.98
  16  -4  -4   16.37    0.91
 -16  -4   4   15.74    0.89
 -16  -4   4   16.82    0.94
 -16  -4   4   16.54    0.87
 -16  -4   4   17.51    0.91
 -16  -4   4   16.13    0.93
 -16  -4   4   16.20    0.85
 -16  -4   4   16.79    0.97
 -16  -4   4   16.89    1.00
  14  -4  -4    0.52    0.05
 -14  -4   4    0.60    0.09
 -14  -4   4    0.49    0.06
 -14  -4   4    0.53    0.06
 -14  -4   4    0.50    0.04
 -14  -4   4    0.43    0.05
 -14  -4   4    0.51    0.06
 -14  -4   4    0.47    0.04
 -14  -4   4    0.49    0.06
 -14  -4   4    0.60    0.09
 -12  -4   4    0.25    0.03
 -12  -4   4    0.22    0.04
 -12  -4   4    0.16    0.03
  12  -4  -4    0.16    0.03
 -12  -4   4    0.09    0.02
 -12  -4   4    0.12    0.07
 -12  -4   4    0.11    0.07
 -12  -4   4    0.14    0.04
 -12  -4   4    0.11    0.03
  10  -4  -4   34.21    2.03
  10  -4  -4   37.53    1.94
 -10  -4   4   38.97    2.03
 -10  -4   4   38.23    2.17
  10  -4  -4   35.43    2.09
 -10  -4   4   33.46    2.01
 -10  -4   4   36.45    2.20
 -10  -4   4   39.67    1.96
 -10  -4   4   39.01    2.05
 -10  -4   4   34.83    1.97
 -10  -4   4   36.05    2.13
 -10  -4   4   39.21    2.13
 -10  -4   4   38.81    1.92
 -10  -4   4   35.69    1.87
  -8  -4   4   17.60    0.98
  -8  -4   4   18.36    0.93
  -8  -4   4   16.81    0.97
  -8  -4   4   17.93    0.91
   8  -4  -4   16.21    0.89
   8  -4  -4   16.20    0.97
  -8  -4   4   17.09    0.96
  -8  -4   4   15.21    0.91
  -8  -4   4   17.28    0.87
  -8  -4   4   17.32    0.93
  -8  -4   4   15.70    1.00
  -8  -4   4   15.31    0.89
  -8  -4   4   15.52    0.85
  -6  -4   4   42.58    2.43
  -6  -4   4   42.52    2.43
  -6  -4   4   44.11    2.30
  -6  -4   4   36.31    2.25
  -6  -4   4   45.08    2.47
  -6  -4   4   45.03    2.34
  -6  -4   4   40.86    2.51
   6  -4  -4   41.22    2.37
   6  -4  -4   42.67    2.21
  -6  -4   4   40.57    2.14
  -6  -4   4   43.09    2.18
  -4  -4   4   29.69    1.60
   4  -4  -4   29.39    1.63
  -4  -4   4   27.60    1.66
  -4  -4   4   25.17    1.54
  -4  -4   4   29.52    1.49
   4  -4  -4   30.19    1.52
  -4  -4   4   29.33    1.58
  -4  -4   4   30.72    1.69
  -4  -4   4   28.03    1.72
  -4  -4   4   27.14    1.46
  -4  -4   4   31.56    1.66
   4  -4  -4   27.26    1.57
  -2  -4   4    0.36    0.03
  -2  -4   4    0.35    0.07
  -2  -4   4    0.33    0.04
   2  -4  -4    0.28    0.06
  -2  -4   4    0.20    0.02
  -2  -4   4    0.34    0.04
  -2  -4   4    0.30    0.03
   2  -4  -4    0.46    0.08
  -2  -4   4    0.36    0.04
  -2  -4   4    0.28    0.02
   2  -4  -4    0.51    0.07
  -2  -4   4    0.23    0.04
  -2  -4   4    0.27    0.03
   0  -4   4    0.20    0.03
   0  -4  -4    0.28    0.07
   0  -4   4    0.20    0.03
   0  -4   4    0.21    0.03
   0  -4   4    0.15    0.02
   0  -4  -4    0.17    0.05
   0  -4   4    0.22    0.03
   0  -4   4    0.16    0.03
   0  -4  -4    0.22    0.06
   0  -4   4    0.25    0.06
   0  -4   4    0.15    0.02
  -2  -4  -4    0.53    0.08
   2  -4   4    0.46    0.04
   2  -4   4    0.55    0.06
  -2  -4  -4    0.48    0.09
   2  -4   4    0.69    0.05
   2  -4   4    0.65    0.06
   2  -4   4    0.62    0.04
   2  -4   4    0.54    0.05
   2  -4   4    0.56    0.05
   2  -4   4    0.58    0.05
   2  -4   4    0.59    0.05
  -2  -4  -4    0.64    0.08
   2  -4   4    0.78    0.08
   4  -4   4   13.55    0.78
   4  -4   4   15.15    0.85
   4  -4   4   15.45    0.82
   4  -4   4   15.61    0.76
   4  -4   4   13.91    0.87
   4  -4   4   14.89    0.86
  -4  -4  -4   14.34    0.82
   4  -4   4   15.10    0.80
  -4  -4  -4   14.39    0.85
   4  -4   4   14.83    0.78
   4  -4   4   13.18    0.74
   4  -4   4   15.07    0.82
  -4  -4  -4   14.18    0.79
  -6  -4  -4    4.06    0.25
   6  -4   4    3.65    0.21
   6  -4   4    4.24    0.21
   6  -4   4    3.81    0.24
   6  -4   4    3.81    0.24
   6  -4   4    3.85    0.20
   6  -4   4    4.23    0.25
   6  -4   4    3.89    0.23
  -6  -4  -4    3.99    0.25
   6  -4   4    3.99    0.23
   6  -4   4    3.58    0.21
  -6  -4  -4    3.87    0.27
   6  -4   4    3.92    0.22
   8  -4   4    0.11    0.02
   8  -4   4    0.09    0.02
   8  -4   4    0.09    0.01
   8  -4   4    0.09    0.05
   8  -4   4    0.14    0.04
  -8  -4  -4    0.09    0.06
   8  -4   4    0.07    0.03
   8  -4   4    0.12    0.03
  -8  -4  -4    0.01    0.05
   8  -4   4    0.09    0.02
  -8  -4  -4    0.11    0.02
  -8  -4  -4    0.18    0.05
   8  -4   4    0.10    0.02
   8  -4   4    0.14    0.06
   8   4   4    0.12    0.04
  10  -4   4    5.12    0.28
  10  -4   4    5.03    0.32
  10  -4   4    5.69    0.31
  10  -4   4    5.08    0.29
 -10  -4  -4    4.97    0.31
 -10  -4  -4    5.22    0.34
  10  -4   4    5.14    0.27
 -10  -4  -4    4.69    0.30
  10  -4   4    5.37    0.28
 -10  -4  -4    5.11    0.33
  10  -4   4    5.33    0.31
  10  -4   4    5.42    0.31
  10  -4   4    5.26    0.28
  10  -4   4    5.71    0.32
 -12  -4  -4    3.48    0.27
  12  -4   4    4.04    0.25
  12  -4   4    4.00    0.22
  12  -4   4    4.03    0.23
  12  -4   4    4.23    0.25
  12  -4   4    4.20    0.25
 -12  -4  -4    3.69    0.23
 -12  -4  -4    3.71    0.26
  12  -4   4    4.25    0.23
  12  -4   4    4.07    0.21
  12  -4   4    4.11    0.26
  12  -4   4    3.98    0.22
 -12  -4  -4    4.10    0.27
 -14  -4  -4    0.35    0.04
  14  -4   4    0.42    0.07
  14  -4   4    0.43    0.07
 -14  -4  -4    0.30    0.08
  14  -4   4    0.40    0.04
  14  -4   4    0.36    0.04
  14  -4   4    0.43    0.04
  14  -4   4    0.40    0.03
  14  -4   4    0.32    0.03
  14  -4   4    0.40    0.06
  16  -4   4    2.25    0.14
 -16  -4  -4    2.31    0.14
  16  -4   4    2.50    0.14
 -16  -4  -4    2.51    0.20
  16  -4   4    2.31    0.13
  16  -4   4    2.57    0.16
  16  -4   4    2.44    0.18
  16  -4   4    2.53    0.15
  16  -4   4    2.49    0.18
  16  -4   4    2.41    0.14
  18  -4   4    0.38    0.08
  18  -4   4    0.38    0.04
 -18  -4  -4    0.44    0.10
 -18  -4  -4    0.34    0.04
  18  -4   4    0.37    0.04
  18  -4   4    0.39    0.03
  18  -4   4    0.35    0.07
  18  -4   4    0.31    0.05
  18  -4   4    0.35    0.03
  18  -4   4    0.25    0.03
  18  -4   4    0.31    0.04
 -20  -4  -4    0.17    0.07
  20  -4   4    0.20    0.08
  20  -4   4    0.14    0.03
 -20  -4  -4    0.18    0.04
  20  -4   4    0.22    0.03
  20  -4   4    0.17    0.07
  20  -4   4    0.24    0.03
  20  -4   4    0.20    0.04
  20  -4   4    0.21    0.04
  20  -4   4    0.16    0.04
  20  -4   4    0.21    0.03
  22  -4   4    0.56    0.05
  22  -4   4    0.59    0.05
  22  -4   4    0.51    0.06
  22  -4   4    0.60    0.05
  22  -4   4    0.55    0.06
  22  -4   4    0.50    0.04
  22  -4   4    0.65    0.08
 -22  -4  -4    0.51    0.05
 -22  -4  -4    0.71    0.10
 -24  -4  -4    0.31    0.08
  24  -4   4    0.32    0.06
  24  -4   4    0.35    0.03
 -24  -4  -4    0.25    0.04
  24  -4   4    0.23    0.04
  24  -4   4    0.32    0.03
  24  -4   4    0.35    0.04
  26  -4   4    1.66    0.10
  26  -4   4    1.76    0.10
 -26  -4  -4    1.75    0.11
  26  -4   4    1.65    0.11
  28  -4   4    0.04    0.02
 -28  -4  -4    0.05    0.03
  28  -4   4    0.09    0.02
  28  -4   4    0.02    0.03
  30  -4   4    5.25    0.29
 -30  -4  -4    5.04    0.29
  30  -4   4    4.98    0.28
  30  -4   4    5.17    0.27
  30  -4   4    5.28    0.28
 -32  -4  -4   21.19    1.16
  32  -4   4   20.62    1.09
  32  -4   4   21.37    1.13
  32  -4   4   20.98    1.07
  32  -4   4   20.94    1.13
  34  -4   4    6.38    0.35
  34  -4   4    6.44    0.33
  34  -4   4    6.71    0.35
  34  -4   4    6.12    0.34
 -34  -4  -4    6.44    0.36
  36  -4   4    3.86    0.20
  36  -4   4    3.36    0.19
 -36  -4  -4    3.83    0.21
  36  -4   4    3.81    0.19
  36  -4   4    3.71    0.20
 -36  -4  -4    3.38    0.21
  36   4   4    3.49    0.21
 -38  -4  -4    0.08    0.03
  38  -4   4    0.14    0.02
  38  -4   4    0.07    0.03
  38  -4   4    0.13    0.03
 -38  -4  -4    0.12    0.02
  38   4   4    0.12    0.02
  40  -4   4    1.99    0.10
 -40  -4  -4    1.80    0.10
  40  -4   4    1.70    0.10
 -37  -5   4    0.04    0.02
 -37   5   4    0.05    0.02
 -35  -5   4    0.06    0.02
 -35  -5   4    0.05    0.02
  35  -5  -4    0.08    0.01
 -35  -5   4    0.08    0.02
  35  -5  -4    0.04    0.03
  33  -5  -4    0.03    0.02
 -33  -5   4    0.01    0.03
 -33  -5   4    0.03    0.03
 -33  -5   4   -0.01    0.02
  33  -5  -4    0.02    0.02
  31  -5  -4    0.02    0.02
  31  -5  -4   -0.05    0.02
 -31  -5   4    0.03    0.03
 -31  -5   4    0.00    0.03
 -31  -5   4    0.00    0.02
  31  -5  -4    0.00    0.03
 -29  -5   4    0.16    0.03
  29  -5  -4    0.13    0.03
 -29  -5   4    0.15    0.03
  29  -5  -4    0.17    0.02
 -29  -5   4    0.13    0.03
 -27  -5   4    0.40    0.06
  27  -5  -4    0.56    0.05
 -27  -5   4    0.58    0.06
 -27  -5   4    0.57    0.03
  27  -5  -4    0.55    0.05
 -27  -5   4    0.61    0.06
  25  -5  -4    0.81    0.06
 -25  -5   4    0.84    0.05
  25  -5  -4    0.71    0.06
 -25  -5   4    0.79    0.07
 -25  -5   4    0.79    0.07
 -25  -5   4    0.84    0.07
 -23  -5   4    0.83    0.07
  23  -5  -4    0.96    0.07
 -23  -5   4    0.80    0.08
  23  -5  -4    0.84    0.07
 -23  -5   4    0.86    0.08
 -23  -5   4    0.93    0.07
 -23  -5   4    0.91    0.06
 -21  -5   4    0.17    0.04
  21  -5  -4    0.13    0.03
 -21  -5   4    0.08    0.04
 -21  -5   4    0.13    0.03
  21  -5  -4    0.18    0.03
 -21  -5   4    0.13    0.02
 -21  -5   4    0.12    0.03
 -19  -5   4    0.11    0.03
 -19  -5   4    0.11    0.02
 -19  -5   4    0.16    0.03
  19  -5  -4    0.14    0.06
  19  -5  -4    0.16    0.03
 -19  -5   4    0.13    0.04
 -19  -5   4    0.05    0.06
 -19  -5   4    0.12    0.03
  19  -5  -4    0.14    0.03
 -17  -5   4    0.24    0.09
 -17  -5   4    0.28    0.05
  17  -5  -4    0.32    0.04
  17  -5  -4    0.22    0.04
 -17  -5   4    0.33    0.05
 -17  -5   4    0.28    0.04
 -17  -5   4    0.26    0.05
 -17  -5   4    0.35    0.03
 -15  -5   4    0.07    0.03
 -15  -5   4    0.13    0.04
 -15  -5   4    0.07    0.03
 -15  -5   4    0.10    0.03
 -15  -5   4    0.09    0.02
  15  -5  -4    0.12    0.02
  15  -5  -4    0.06    0.03
 -15  -5   4    0.11    0.03
 -15  -5   4    0.13    0.07
 -13  -5   4    1.17    0.07
 -13  -5   4    1.11    0.08
 -13  -5   4    1.14    0.10
  13  -5  -4    0.98    0.08
 -13  -5   4    1.03    0.13
 -13  -5   4    1.12    0.07
 -13  -5   4    1.22    0.10
 -13  -5   4    1.17    0.09
 -13  -5   4    1.06    0.08
 -13  -5   4    0.96    0.08
  13  -5  -4    0.93    0.07
  13  -5  -4    1.29    0.08
 -11  -5   4    1.52    0.09
 -11  -5   4    1.49    0.10
 -11  -5   4    1.58    0.10
  11  -5  -4    1.73    0.10
 -11  -5   4    1.39    0.15
 -11  -5   4    1.72    0.12
 -11  -5   4    1.63    0.12
 -11  -5   4    1.38    0.10
 -11  -5   4    1.64    0.12
  11  -5  -4    1.57    0.10
 -11  -5   4    1.66    0.09
   9  -5  -4    0.86    0.07
  -9  -5   4    0.88    0.07
  -9  -5   4    1.07    0.06
   9  -5  -4    0.99    0.07
  -9  -5   4    0.90    0.05
  -9  -5   4    0.98    0.08
  -9  -5   4    0.93    0.12
  -9  -5   4    0.95    0.08
  -9  -5   4    0.95    0.08
  -9  -5   4    0.81    0.06
  -9  -5   4    0.78    0.07
  -7  -5   4    0.04    0.03
  -7  -5   4    0.02    0.02
  -7  -5   4    0.06    0.03
   7  -5  -4   -0.01    0.07
   7  -5  -4    0.01    0.02
  -7  -5   4    0.02    0.02
  -7  -5   4    0.03    0.02
  -7  -5   4    0.01    0.01
   7  -5  -4   -0.01    0.03
  -7  -5   4   -0.02    0.02
  -7  -5   4    0.01    0.02
  -7  -5   4    0.01    0.07
   7  -5  -4    0.04    0.06
  -5  -5   4    0.40    0.03
   5  -5  -4    0.37    0.04
  -5  -5   4    0.35    0.05
   5  -5  -4    0.34    0.09
  -5  -5   4    0.34    0.03
  -5  -5   4    0.45    0.09
   5  -5  -4    0.41    0.04
  -5  -5   4    0.40    0.05
  -5  -5   4    0.38    0.02
  -5  -5   4    0.33    0.04
  -5  -5   4    0.37    0.04
   5  -5  -4    0.21    0.07
  -3  -5   4    1.21    0.09
   3  -5  -4    1.13    0.09
  -3  -5   4    1.32    0.08
  -3  -5   4    1.21    0.08
   3  -5  -4    1.08    0.12
  -3  -5   4    1.24    0.10
   3  -5  -4    1.35    0.08
  -3  -5   4    1.06    0.13
   3  -5  -4    1.07    0.14
  -3  -5   4    1.35    0.10
  -1  -5   4    3.33    0.20
  -1  -5   4    3.28    0.20
   1  -5  -4    2.85    0.18
   1  -5  -4    3.07    0.22
  -1  -5   4    3.18    0.17
   1  -5  -4    3.27    0.18
  -1  -5   4    3.24    0.23
  -1  -5   4    3.14    0.19
   1  -5  -4    2.80    0.24
   1  -5   4    2.37    0.14
   1  -5   4    2.00    0.14
   1  -5   4    2.41    0.19
  -1  -5  -4    2.06    0.17
  -1  -5  -4    2.40    0.18
   1  -5   4    2.54    0.13
   1  -5   4    2.34    0.15
   1  -5   4    2.26    0.13
   1  -5   4    2.49    0.15
   1  -5   4    2.37    0.13
  -1  -5  -4    2.33    0.14
  -1  -5  -4    2.44    0.14
  -1  -5  -4    2.11    0.20
  -3  -5  -4    1.48    0.09
  -3  -5  -4    1.40    0.14
   3  -5   4    1.19    0.08
   3  -5   4    1.39    0.08
  -3  -5  -4    1.25    0.14
   3  -5   4    1.57    0.10
  -3  -5  -4    1.32    0.10
  -3  -5  -4    1.30    0.13
   3  -5   4    1.38    0.08
   3  -5   4    1.32    0.10
   3  -5   4    1.38    0.08
   3  -5   4    1.51    0.10
   3  -5   4    1.67    0.15
   5  -5   4    0.47    0.05
  -5  -5  -4    0.43    0.10
  -5  -5  -4    0.52    0.05
   5  -5   4    0.51    0.05
   5  -5   4    0.52    0.04
   5  -5   4    0.50    0.05
   5  -5   4    0.46    0.04
  -5  -5  -4    0.48    0.09
   5  -5   4    0.56    0.09
  -5  -5  -4    0.57    0.05
   5  -5   4    0.60    0.06
   5  -5   4    0.49    0.03
  -5  -5  -4    0.43    0.08
   7  -5   4    0.01    0.02
   7  -5   4    0.04    0.01
   7  -5   4    0.04    0.03
   7  -5   4    0.03    0.03
  -7  -5  -4    0.02    0.05
   7  -5   4    0.05    0.02
  -7  -5  -4    0.05    0.03
   7  -5   4    0.03    0.04
  -7  -5  -4    0.05    0.07
  -7  -5  -4    0.10    0.07
  -7  -5  -4    0.08    0.04
   7  -5   4    0.08    0.03
   7  -5   4   -0.05    0.06
   7  -5   4    0.04    0.04
  -9  -5  -4    0.03    0.07
   9  -5   4    0.08    0.01
   9  -5   4    0.08    0.03
   9  -5   4    0.10    0.02
  -9  -5  -4    0.05    0.03
   9  -5   4    0.08    0.05
  -9  -5  -4    0.11    0.07
   9  -5   4    0.08    0.03
   9  -5   4    0.07    0.03
  -9  -5  -4    0.10    0.03
   9  -5   4    0.14    0.07
   9  -5   4    0.06    0.03
   9  -5   4    0.10    0.03
  -9  -5  -4    0.08    0.03
   9  -5   4    0.08    0.04
 -11  -5  -4    0.24    0.04
  11  -5   4    0.29    0.03
 -11  -5  -4    0.20    0.04
  11  -5   4    0.25    0.03
  11  -5   4    0.24    0.03
 -11  -5  -4    0.20    0.04
  11  -5   4    0.24    0.08
 -11  -5  -4    0.16    0.08
  11  -5   4    0.19    0.04
  11  -5   4    0.28    0.03
  11  -5   4    0.32    0.04
  11  -5   4    0.28    0.04
  11  -5   4    0.10    0.06
  13  -5   4    0.31    0.08
 -13  -5  -4    0.27    0.04
 -13  -5  -4    0.35    0.04
  13  -5   4    0.35    0.04
  13  -5   4    0.38    0.04
  13  -5   4    0.36    0.04
 -13  -5  -4    0.34    0.05
  13  -5   4    0.43    0.05
  13  -5   4    0.29    0.04
  13  -5   4    0.36    0.03
 -13  -5  -4    0.35    0.09
  13  -5   4    0.29    0.07
 -15  -5  -4    1.18    0.08
  15  -5   4    1.17    0.08
  15  -5   4    1.15    0.07
  15  -5   4    0.82    0.11
 -15  -5  -4    1.02    0.09
  15  -5   4    1.17    0.09
  15  -5   4    1.00    0.08
  15  -5   4    1.11    0.07
 -15  -5  -4    1.00    0.09
 -15  -5  -4    0.62    0.12
  15  -5   4    1.05    0.07
  17  -5   4    1.18    0.09
  17  -5   4    0.86    0.11
 -17  -5  -4    1.12    0.13
 -17  -5  -4    1.07    0.08
  17  -5   4    1.08    0.08
  17  -5   4    1.13    0.07
 -17  -5  -4    1.11    0.08
  17  -5   4    1.14    0.07
  17  -5   4    1.13    0.08
  19  -5   4    1.47    0.09
  19  -5   4    1.51    0.09
  19  -5   4    1.57    0.09
 -19  -5  -4    1.45    0.11
 -19  -5  -4    1.54    0.10
  19  -5   4    1.44    0.10
  19  -5   4    1.47    0.10
 -21  -5  -4    1.34    0.09
  21  -5   4    1.34    0.08
 -21  -5  -4    1.14    0.09
  21  -5   4    1.40    0.09
  21  -5   4    1.22    0.08
  21  -5   4    1.19    0.09
 -23  -5  -4    0.17    0.05
  23  -5   4    0.20    0.03
 -23  -5  -4    0.22    0.04
  23  -5   4    0.17    0.04
 -25  -5  -4    0.04    0.03
 -25  -5  -4    0.12    0.05
  25  -5   4    0.05    0.02
  25  -5   4    0.06    0.02
  25  -5   4    0.11    0.04
  27  -5   4    0.00    0.02
 -27  -5  -4    0.04    0.03
 -27  -5  -4    0.01    0.04
  27  -5   4    0.03    0.02
  27  -5   4    0.03    0.03
  29  -5   4    0.06    0.01
 -29  -5  -4    0.03    0.03
 -29  -5  -4    0.04    0.03
 -29  -5  -4    0.02    0.03
  29  -5   4    0.04    0.04
  29  -5   4    0.04    0.03
  31  -5   4    0.02    0.01
 -31  -5  -4    0.03    0.02
  31  -5   4    0.03    0.02
 -31  -5  -4    0.05    0.03
  31  -5   4    0.04    0.03
 -31  -5  -4   -0.03    0.04
  33  -5   4    0.01    0.02
  33  -5   4    0.00    0.02
 -33  -5  -4    0.00    0.01
 -33  -5  -4   -0.01    0.03
 -33  -5  -4    0.01    0.03
 -35  -5  -4    0.00    0.02
  35  -5   4    0.02    0.01
  35  -5   4    0.01    0.02
 -35  -5  -4    0.00    0.02
  37  -5   4    0.15    0.02
 -37  -5  -4    0.06    0.02
 -32  -6   4    0.24    0.03
 -32  -6   4    0.32    0.02
  32  -6  -4    0.25    0.03
 -30  -6   4    0.42    0.05
  30  -6  -4    0.51    0.04
 -30  -6   4    0.55    0.04
  28  -6  -4    0.31    0.03
  28  -6  -4    0.32    0.02
 -28  -6   4    0.40    0.03
 -28  -6   4    0.27    0.04
  26  -6  -4    0.88    0.07
  26  -6  -4    0.95    0.07
 -26  -6   4    0.89    0.07
 -26  -6   4    0.98    0.07
 -26  -6   4    1.02    0.06
  26  -6  -4    0.87    0.06
  24  -6  -4    1.30    0.08
 -24  -6   4    1.18    0.09
 -24  -6   4    1.37    0.10
  24  -6  -4    1.42    0.09
 -24  -6   4    1.35    0.08
 -22  -6   4    0.87    0.06
  22  -6  -4    0.84    0.06
 -22  -6   4    0.93    0.08
 -22  -6   4    0.79    0.07
  22  -6  -4    0.79    0.07
 -20  -6   4    2.69    0.14
  20  -6  -4    2.40    0.14
 -20  -6   4    2.31    0.16
  20  -6  -4    2.58    0.15
 -20  -6   4    2.37    0.17
 -18  -6   4   10.85    0.64
  18  -6  -4   11.20    0.58
  18  -6  -4   10.27    0.57
 -18  -6   4   10.22    0.54
 -18  -6   4    9.96    0.62
  16  -6  -4    0.19    0.03
 -16  -6   4    0.20    0.04
  16  -6  -4    0.23    0.04
 -16  -6   4    0.23    0.03
 -16  -6   4    0.14    0.05
  14  -6  -4    4.94    0.26
 -14  -6   4    4.60    0.24
  14  -6  -4    4.44    0.26
 -14  -6   4    4.56    0.28
 -14  -6   4    4.74    0.29
  14  -6  -4    4.35    0.26
 -12  -6   4    0.25    0.03
  12  -6  -4    0.29    0.04
 -12  -6   4    0.25    0.04
  12  -6  -4    0.21    0.04
 -12  -6   4    0.27    0.03
 -12  -6   4    0.22    0.05
  12  -6  -4    0.29    0.03
  10  -6  -4    0.86    0.08
 -10  -6   4    0.79    0.07
 -10  -6   4    0.93    0.06
  10  -6  -4    0.86    0.06
 -10  -6   4    0.87    0.08
  10  -6  -4    0.94    0.08
 -10  -6   4    0.91    0.09
  -8  -6   4    9.23    0.54
  -8  -6   4    9.00    0.56
   8  -6  -4    9.00    0.50
   8  -6  -4    8.55    0.51
  -8  -6   4    8.93    0.47
  -8  -6   4    9.28    0.51
   8  -6  -4    9.92    0.51
  -6  -6   4   16.42    0.95
   6  -6  -4   17.43    0.89
   6  -6  -4   16.13    0.88
  -6  -6   4   16.34    0.89
  -6  -6   4   16.23    0.98
  -6  -6   4   15.44    0.83
   6  -6  -4   15.35    0.89
   4  -6  -4   38.23    2.13
  -4  -6   4   40.50    2.02
  -4  -6   4   41.24    2.17
   4  -6  -4   40.22    2.18
  -4  -6   4   39.22    2.37
  -4  -6   4   39.13    2.30
  -2  -6   4    0.64    0.07
   2  -6  -4    0.72    0.06
  -2  -6   4    0.72    0.05
  -2  -6   4    0.71    0.06
  -2  -6   4    0.60    0.07
   0  -6   4    8.40    0.46
   0  -6   4    8.01    0.50
   0  -6   4    8.24    0.42
   0  -6   4    8.10    0.49
   0  -6  -4    8.39    0.45
   2  -6   4   16.86    0.94
   2  -6   4   17.71    0.99
   2  -6   4   17.20    1.02
   2  -6   4   16.64    0.87
  -2  -6  -4   16.77    0.92
   4  -6   4   33.74    1.73
  -4  -6  -4   33.34    1.83
   4  -6   4   33.95    2.04
   4  -6   4   34.71    1.87
   4  -6   4   34.98    1.98
   6  -6   4   14.99    0.95
  -6  -6  -4   16.14    0.88
   6  -6   4   17.04    0.81
   6  -6   4   14.70    0.83
  -6  -6  -4   15.85    0.86
   6  -6   4   16.33    0.87
  -8  -6  -4    0.29    0.03
   8  -6   4    0.18    0.04
   8  -6   4    0.18    0.03
   8  -6   4    0.21    0.03
  -8  -6  -4    0.31    0.05
   8  -6   4    0.22    0.04
  10  -6   4    7.27    0.45
 -10  -6  -4    7.45    0.41
  10  -6   4    7.75    0.38
 -10  -6  -4    6.90    0.41
  10  -6   4    7.73    0.41
  10  -6   4    6.93    0.39
 -12  -6  -4    1.70    0.12
 -12  -6  -4    1.67    0.13
  12  -6   4    1.87    0.13
  12  -6   4    1.79    0.11
  12  -6   4    1.93    0.10
  12  -6   4    1.90    0.12
 -12  -6  -4    1.86    0.11
  14  -6   4    0.00    0.02
 -14  -6  -4    0.00    0.02
 -14  -6  -4   -0.06    0.04
  14  -6   4   -0.02    0.02
 -14  -6  -4    0.00    0.03
  14  -6   4    0.01    0.02
  14  -6   4   -0.02    0.02
 -16  -6  -4    0.13    0.03
  16  -6   4    0.13    0.03
  16  -6   4    0.12    0.02
  16  -6   4    0.12    0.03
 -16  -6  -4    0.07    0.04
 -16  -6  -4    0.17    0.03
  16  -6   4    0.16    0.04
 -18  -6  -4    0.29    0.05
 -18  -6  -4    0.29    0.03
 -18  -6  -4    0.29    0.04
  18  -6   4    0.32    0.04
  18  -6   4    0.29    0.03
  18  -6   4    0.34    0.04
 -20  -6  -4   20.89    1.09
  20  -6   4   19.71    1.10
 -20  -6  -4   18.43    1.11
  20  -6   4   21.25    1.05
 -20  -6  -4   19.68    1.21
  20  -6   4   20.94    1.03
  22  -6   4    0.39    0.04
 -22  -6  -4    0.32    0.05
 -22  -6  -4    0.24    0.04
  22  -6   4    0.24    0.03
  22  -6   4    0.29    0.03
 -22  -6  -4    0.25    0.03
 -24  -6  -4    7.15    0.44
 -24  -6  -4    7.76    0.40
  24  -6   4    7.80    0.38
 -24  -6  -4    6.39    0.40
  24  -6   4    7.23    0.37
 -26  -6  -4   20.68    1.10
  26  -6   4   20.47    1.04
 -26  -6  -4   19.55    1.22
  26  -6   4   21.17    1.06
  28  -6   4    7.85    0.39
 -28  -6  -4    6.86    0.47
 -28  -6  -4    8.20    0.42
  28  -6   4    7.87    0.41
 -30  -6  -4    2.64    0.17
 -30  -6  -4    2.82    0.15
  30  -6   4    2.52    0.14
  30  -6   4    2.55    0.14
  25  -7  -4    0.01    0.01
 -25  -7   4    0.01    0.02
  23  -7  -4   -0.01    0.02
 -23  -7   4    0.01    0.02
  23  -7  -4   -0.01    0.01
 -21  -7   4    0.09    0.04
  21  -7  -4    0.08    0.03
 -21  -7   4    0.07    0.01
 -19  -7   4    0.50    0.06
 -19  -7   4    0.51    0.03
  19  -7  -4    0.47    0.04
  19  -7  -4    0.43    0.04
 -17  -7   4    0.89    0.05
 -17  -7   4    0.73    0.08
  17  -7  -4    0.81    0.06
 -15  -7   4    1.04    0.06
  15  -7  -4    1.03    0.07
 -15  -7   4    0.98    0.08
  13  -7  -4    1.08    0.07
  13  -7  -4    0.96    0.08
 -13  -7   4    1.04    0.09
 -13  -7   4    1.09    0.06
  11  -7  -4    1.02    0.08
 -11  -7   4    1.17    0.08
  11  -7  -4    1.16    0.08
 -11  -7   4    1.12    0.07
 -11  -7   4    1.20    0.09
   9  -7  -4    1.26    0.09
   9  -7  -4    1.61    0.10
  -9  -7   4    1.35    0.10
  -9  -7   4    1.39    0.10
  -9  -7   4    1.34    0.09
   7  -7  -4    1.37    0.09
   7  -7  -4    1.24    0.08
  -7  -7   4    1.39    0.10
   7  -7  -4    1.54    0.09
  -7  -7   4    1.44    0.09
   5  -7  -4    1.03    0.08
  -5  -7   4    1.03    0.08
  -5  -7   4    1.01    0.08
   5  -7  -4    0.90    0.07
  -3  -7   4    0.63    0.06
   3  -7  -4    0.80    0.07
   3  -7  -4    0.59    0.06
  -3  -7   4    0.73    0.07
  -1  -7   4    0.86    0.06
  -1  -7   4    0.73    0.07
   1  -7  -4    0.72    0.07
   1  -7   4    0.24    0.04
  -1  -7  -4    0.17    0.03
   1  -7   4    0.23    0.03
  -3  -7  -4    0.06    0.01
   3  -7   4    0.01    0.04
   3  -7   4    0.03    0.02
  -3  -7  -4    0.05    0.03
   3  -7   4    0.05    0.03
   5  -7   4    0.00    0.03
   5  -7   4   -0.01    0.02
  -5  -7  -4    0.00    0.04
   5  -7   4    0.00    0.03
  -7  -7  -4    0.04    0.04
   7  -7   4    0.06    0.03
   7  -7   4    0.00    0.03
   7  -7   4    0.04    0.02
   9  -7   4    0.08    0.03
  -9  -7  -4    0.13    0.04
   9  -7   4    0.08    0.02
   9  -7   4    0.10    0.03
 -11  -7  -4    0.06    0.02
  11  -7   4    0.02    0.03
 -11  -7  -4    0.09    0.03
  11  -7   4    0.07    0.02
  11  -7   4    0.03    0.03
 -13  -7  -4    0.00    0.03
  13  -7   4    0.04    0.03
 -13  -7  -4   -0.03    0.02
  13  -7   4    0.00    0.01
  13  -7   4   -0.01    0.02
 -15  -7  -4    0.03    0.02
  15  -7   4    0.07    0.02
  15  -7   4    0.06    0.02
  15  -7   4    0.05    0.02
 -15  -7  -4    0.03    0.02
  17  -7   4    0.02    0.02
  17  -7   4    0.01    0.01
 -17  -7  -4    0.01    0.03
  17  -7   4    0.02    0.02
 -17  -7  -4    0.00    0.02
  19  -7   4    0.03    0.03
 -19  -7  -4    0.09    0.03
  19  -7   4    0.07    0.02
  19  -7   4    0.07    0.01
 -21  -7  -4    0.26    0.03
  21  -7   4    0.30    0.03
  21  -7   4    0.27    0.02
  23  -7   4    0.14    0.02
  23  -7   4    0.18    0.02
 -23  -7  -4    0.15    0.02
  10  -8  -4    0.04    0.01
   8  -8  -4    5.00    0.27
   6  -8  -4   11.72    0.64
  -4  -8   4    0.09    0.02
  -4  -8   4   -0.01    0.03
   4  -8  -4    0.04    0.02
   2  -8  -4   10.30    0.57
  -2  -8   4   10.45    0.57
   0  -8   4    1.02    0.07
   2  -8   4    0.20    0.03
  -2  -8  -4    0.24    0.03
   4  -8   4    1.01    0.06
  -4  -8  -4    0.82    0.06
  -6  -8  -4    0.08    0.01
  -6  -8  -4    0.05    0.02
   6  -8   4    0.06    0.02
  -8  -8  -4    0.00    0.01
   8  -8   4    0.02    0.02
  -8  -8  -4    0.01    0.02
 -10  -8  -4    0.00    0.02
  10  -8   4   -0.01    0.02
 -46   0   5    0.00    0.02
 -46   0   5   -0.01    0.02
 -44   0   5   -0.02    0.02
 -44   0   5    0.00    0.03
 -42   0   5   -0.01    0.03
 -42   0   5   -0.01    0.02
 -42   0   5    0.00    0.01
 -40   0   5    0.00    0.02
 -40   0   5    0.00    0.02
 -38   0   5    0.02    0.03
 -38   0   5   -0.05    0.02
 -36   0   5   -0.01    0.02
 -36   0   5   -0.04    0.02
 -34   0   5    0.03    0.03
 -34   0   5    0.05    0.03
 -34   0   5   -0.07    0.06
 -32   0   5    0.01    0.06
 -32   0   5   -0.01    0.03
 -32   0   5    0.02    0.03
 -32   0   5   -0.06    0.06
 -30   0   5    0.07    0.07
 -30   0   5   -0.05    0.04
 -30   0   5    0.00    0.03
 -30   0   5    0.01    0.03
 -30   0   5    0.01    0.06
 -30   0   5    0.05    0.03
 -28   0   5   -0.07    0.06
 -28   0   5    0.01    0.02
 -28   0   5    0.02    0.02
 -28   0   5    0.05    0.05
 -28   0   5    0.02    0.03
 -28   0   5   -0.01    0.07
 -28   0   5    0.00    0.02
 -26   0   5   -0.02    0.06
 -26   0   5    0.03    0.04
 -26   0   5    0.00    0.02
 -26   0   5   -0.03    0.05
 -26   0   5    0.02    0.03
 -26   0   5    0.03    0.02
 -26   0   5    0.01    0.02
 -24   0   5    0.02    0.02
 -24   0   5    0.00    0.02
 -24   0   5   -0.01    0.02
 -24   0   5    0.01    0.06
 -24   0   5    0.02    0.06
 -24   0   5    0.00    0.05
 -24   0   5    0.00    0.02
 -22   0   5    0.00    0.06
 -22   0   5   -0.03    0.03
 -22   0   5   -0.02    0.05
 -20   0   5    0.03    0.04
 -20   0   5   -0.01    0.05
 -20   0   5    0.10    0.06
 -18   0   5    0.05    0.05
 -18   0   5   -0.02    0.04
 -18   0   5    0.08    0.05
 -16   0   5    0.02    0.05
 -16   0   5   -0.04    0.03
 -16   0   5   -0.06    0.05
 -14   0   5   -0.09    0.04
 -14   0   5   -0.05    0.05
 -14   0   5   -0.08    0.03
 -14   0   5   -0.06    0.02
 -14   0   5   -0.05    0.04
 -14   0   5   -0.14    0.06
 -12   0   5   -0.01    0.04
 -12   0   5    0.14    0.03
 -12   0   5    0.00    0.03
  12   0  -5    0.01    0.04
 -12   0   5   -0.05    0.02
 -12   0   5    0.03    0.04
 -12   0   5   -0.03    0.04
  12   0  -5    0.00    0.04
  10   0  -5   -0.02    0.03
 -10   0   5    0.01    0.02
  10   0  -5   -0.04    0.03
 -10   0   5    0.00    0.04
 -10   0   5    0.01    0.04
 -10   0   5   -0.04    0.03
 -10   0   5   -0.01    0.02
 -10   0   5   -0.02    0.03
 -10   0   5    0.04    0.03
 -10   0   5   -0.01    0.02
   8   0  -5    0.01    0.03
  -8   0   5   -0.01    0.04
   8   0  -5   -0.03    0.04
  -8   0   5   -0.02    0.03
  -8   0   5    0.01    0.04
  -8   0   5    0.01    0.02
  -8   0   5    0.03    0.04
  -8   0   5    0.01    0.02
  -8   0   5    0.00    0.02
  -8   0   5   -0.01    0.03
  -6   0   5   -0.02    0.03
  -6   0   5   -0.03    0.03
   6   0  -5    0.04    0.04
  -6   0   5    0.01    0.02
  -6   0   5    0.03    0.04
  -6   0   5    0.00    0.02
  -6   0   5   -0.02    0.03
  -6   0   5    0.01    0.02
   6   0  -5    0.01    0.03
  -6   0   5    0.02    0.03
   4   0  -5    0.03    0.03
  -4   0   5    0.03    0.02
  -4   0   5    0.00    0.03
  -4   0   5    0.02    0.02
  -4   0   5   -0.02    0.03
  -4   0   5    0.02    0.03
  -4   0   5    0.02    0.02
  -4   0   5    0.02    0.02
  -4   0   5   -0.03    0.03
   4   0  -5    0.01    0.03
  -2   0   5    0.00    0.02
  -2   0   5   -0.02    0.02
  -2   0   5    0.02    0.03
   2   0  -5    0.04    0.03
  -2   0   5   -0.01    0.03
   2   0  -5    0.05    0.03
  -2   0   5    0.04    0.03
  -2   0   5    0.00    0.02
  -2   0   5    0.01    0.03
  -2   0   5    0.01    0.02
   0   0   5    0.00    0.02
   0   0   5    0.01    0.02
   0   0   5    0.05    0.03
   0   0   5    0.01    0.03
   0   0   5    0.02    0.03
   0   0   5   -0.04    0.03
   0   0   5    0.04    0.02
   0   0   5    0.01    0.02
   0   0   5    0.04    0.03
   0   0  -5    0.01    0.03
   0   0  -5    0.02    0.03
   2   0   5   -0.02    0.03
   2   0   5    0.01    0.03
   2   0   5   -0.01    0.02
   2   0   5    0.01    0.02
   2   0   5    0.02    0.03
  -2   0  -5    0.01    0.04
   2   0   5    0.02    0.02
   2   0   5    0.01    0.02
   2   0   5   -0.01    0.02
   2   0   5   -0.03    0.03
  -2   0  -5    0.01    0.03
   4   0   5    0.02    0.02
   4   0   5   -0.05    0.03
  -4   0  -5    0.00    0.03
   4   0   5   -0.03    0.03
   4   0   5    0.00    0.02
   4   0   5    0.01    0.02
   4   0   5    0.00    0.03
   4   0   5   -0.01    0.03
   4   0   5   -0.02    0.02
   6   0   5    0.00    0.03
   6   0   5    0.00    0.02
   6   0   5    0.01    0.02
   6   0   5    0.05    0.03
   6   0   5    0.00    0.02
   6   0   5   -0.01    0.02
   6   0   5   -0.02    0.03
  -6   0  -5    0.07    0.04
  -6   0  -5    0.00    0.03
   6   0   5    0.00    0.03
  -8   0  -5    0.03    0.04
   8   0   5   -0.03    0.03
   8   0   5    0.00    0.03
   8   0   5    0.04    0.03
  -8   0  -5    0.00    0.04
   8   0   5    0.06    0.04
   8   0   5    0.02    0.02
   8   0   5   -0.02    0.03
   8   0   5   -0.01    0.02
   8   0   5    0.01    0.03
  10   0   5   -0.01    0.03
  10   0   5    0.00    0.03
  10   0   5   -0.01    0.04
 -10   0  -5    0.03    0.05
  10   0   5    0.00    0.03
 -10   0  -5    0.00    0.04
  10   0   5    0.03    0.04
  10   0   5   -0.03    0.03
  12   0   5   -0.01    0.04
  12   0   5    0.03    0.03
 -12   0  -5    0.01    0.05
  12   0   5   -0.02    0.04
  12   0   5    0.00    0.03
  12   0   5   -0.02    0.04
 -12   0  -5    0.00    0.04
  14   0   5    0.02    0.03
  14   0   5   -0.01    0.03
  14   0   5    0.00    0.04
  14   0   5   -0.02    0.05
  16   0   5    0.02    0.03
  16   0   5   -0.01    0.05
  16   0   5   -0.02    0.03
  18   0   5    0.02    0.04
  18   0   5   -0.05    0.03
  18   0   5   -0.03    0.06
  20   0   5    0.04    0.04
  20   0   5   -0.04    0.04
  20   0   5    0.02    0.05
  22   0   5   -0.02    0.02
  22   0   5    0.01    0.04
  22   0   5    0.01    0.06
  22   0   5    0.01    0.04
  24   0   5    0.02    0.02
  24   0   5   -0.01    0.04
  24   0   5    0.02    0.06
  24   0   5   -0.07    0.04
  24   0   5   -0.02    0.02
  26   0   5    0.02    0.05
  26   0   5    0.00    0.03
  26   0   5    0.00    0.07
  26   0   5    0.01    0.02
  26   0   5    0.05    0.04
  28   0   5   -0.01    0.02
  28   0   5    0.05    0.06
  28   0   5    0.01    0.08
  28   0   5   -0.02    0.03
  30   0   5    0.01    0.03
  30   0   5    0.02    0.03
  30   0   5    0.01    0.07
  30   0   5   -0.13    0.08
  32   0   5    0.01    0.03
  32   0   5    0.01    0.02
  34   0   5    0.02    0.02
  34   0   5    0.00    0.02
  34   0   5   -0.06    0.03
  36   0   5    0.00    0.03
  36   0   5   -0.04    0.03
  36   0   5    0.02    0.03
  38   0   5    0.00    0.02
  38   0   5    0.00    0.03
  38   0   5   -0.01    0.02
  40   0   5    0.00    0.02
  40   0   5   -0.02    0.02
  40   0   5    0.00    0.03
  42   0   5   -0.01    0.02
  42   0   5    0.03    0.02
  42   0   5    0.00    0.01
  44   0   5   -0.01    0.02
  44   0   5   -0.01    0.02
 -47  -1   5    0.10    0.02
 -47  -1   5    0.11    0.02
 -47   1   5    0.07    0.02
 -45  -1   5    0.17    0.02
 -45  -1   5    0.14    0.04
 -45   1   5    0.15    0.03
 -45   1   5    0.13    0.03
 -43  -1   5    0.77    0.06
 -43  -1   5    0.74    0.07
 -43   1   5    0.81    0.07
 -43   1   5    0.68    0.05
 -41  -1   5    0.42    0.05
 -41  -1   5    0.37    0.04
 -41  -1   5    0.43    0.05
 -41   1   5    0.37    0.03
 -41   1   5    0.42    0.05
 -39  -1   5    0.21    0.02
 -39  -1   5    0.20    0.03
 -39  -1   5    0.26    0.05
 -39   1   5    0.21    0.03
 -39   1   5    0.21    0.03
 -37  -1   5   -0.03    0.04
 -37  -1   5    0.00    0.03
 -37  -1   5    0.00    0.02
 -37   1   5   -0.01    0.02
 -37   1   5    0.01    0.03
 -35  -1   5   -0.01    0.03
 -35  -1   5   -0.04    0.04
 -35  -1   5    0.01    0.03
 -35  -1   5   -0.01    0.02
 -35   1   5    0.02    0.03
 -35   1   5    0.00    0.02
 -33  -1   5    0.22    0.03
 -33  -1   5    0.30    0.03
 -33  -1   5    0.12    0.07
 -33  -1   5    0.26    0.04
 -33   1   5    0.29    0.08
 -33   1   5    0.36    0.04
 -33   1   5    0.23    0.03
 -33   1   5    0.20    0.03
 -31  -1   5    1.71    0.18
 -31  -1   5    2.16    0.13
 -31  -1   5    2.26    0.13
 -31  -1   5    2.13    0.17
 -31  -1   5    1.90    0.17
 -31  -1   5    2.23    0.13
 -31   1   5    2.05    0.14
 -31   1   5    1.93    0.17
 -31   1   5    2.18    0.13
 -31   1   5    2.03    0.13
 -29  -1   5    0.31    0.03
 -29  -1   5    0.32    0.04
 -29  -1   5    0.37    0.03
 -29  -1   5    0.30    0.04
 -29  -1   5    0.35    0.07
 -29  -1   5    0.31    0.07
 -29  -1   5    0.22    0.08
 -29   1   5    0.31    0.04
 -29   1   5    0.31    0.08
 -29   1   5    0.32    0.04
 -29   1   5    0.43    0.04
 -29   1   5    0.33    0.07
 -29   1   5    0.17    0.09
 -27  -1   5    1.51    0.10
 -27  -1   5    1.71    0.14
 -27  -1   5    1.72    0.10
 -27  -1   5    1.54    0.10
 -27  -1   5    1.56    0.11
 -27  -1   5    1.57    0.14
 -27  -1   5    1.68    0.15
 -27   1   5    1.63    0.14
 -27   1   5    1.57    0.17
 -27   1   5    1.42    0.15
 -27   1   5    1.38    0.10
 -25  -1   5    1.49    0.13
 -25  -1   5    1.18    0.09
 -25  -1   5    1.28    0.09
 -25  -1   5    1.36    0.08
 -25  -1   5    1.29    0.11
 -25  -1   5    1.42    0.08
 -25  -1   5    1.32    0.15
 -25   1   5    1.26    0.08
 -25   1   5    1.21    0.09
 -25   1   5    1.28    0.12
 -25   1   5    1.24    0.13
 -25   1   5    1.49    0.15
 -23  -1   5    2.05    0.14
 -23  -1   5    2.07    0.16
 -23  -1   5    1.83    0.11
 -23  -1   5    1.77    0.13
 -23  -1   5    2.02    0.12
 -23  -1   5    1.99    0.11
 -23  -1   5    2.10    0.16
 -23   1   5    2.00    0.15
 -23   1   5    2.26    0.16
 -23   1   5    2.00    0.12
 -23   1   5    2.04    0.18
 -21  -1   5    0.09    0.04
 -21  -1   5    0.11    0.02
 -21  -1   5    0.06    0.05
 -21  -1   5    0.09    0.04
 -21   1   5    0.06    0.06
 -21   1   5    0.17    0.06
 -21   1   5    0.01    0.03
 -19  -1   5    4.22    0.27
 -19  -1   5    4.14    0.26
 -19  -1   5    4.21    0.25
 -19   1   5    4.40    0.26
 -19   1   5    4.21    0.25
 -19   1   5    4.53    0.28
 -17  -1   5   -0.01    0.03
 -17  -1   5    0.01    0.03
 -17  -1   5   -0.01    0.03
 -17  -1   5   -0.02    0.03
 -17   1   5    0.01    0.05
 -17   1   5   -0.04    0.04
 -17   1   5   -0.05    0.06
 -15  -1   5    1.84    0.12
 -15  -1   5    1.73    0.13
 -15  -1   5    1.43    0.11
 -15  -1   5    1.78    0.12
 -15   1   5    1.81    0.11
 -15   1   5    2.05    0.15
 -15   1   5    1.70    0.15
 -15   1   5    1.98    0.13
  13  -1  -5    3.06    0.22
 -13  -1   5    3.30    0.20
 -13  -1   5    3.15    0.20
 -13  -1   5    3.48    0.19
 -13  -1   5    3.45    0.20
 -13  -1   5    3.28    0.21
 -13  -1   5    3.05    0.18
 -13  -1   5    3.25    0.20
 -13  -1   5    2.95    0.19
 -13   1   5    3.59    0.22
  13   1  -5    3.17    0.20
 -13   1   5    3.50    0.22
 -13   1   5    3.76    0.19
 -13   1   5    3.08    0.22
 -13   1   5    3.61    0.20
 -11  -1   5   16.93    0.93
  11  -1  -5   16.14    0.88
  11  -1  -5   16.96    0.89
 -11  -1   5   15.30    0.87
 -11  -1   5   16.81    0.89
 -11  -1   5   16.34    0.86
 -11  -1   5   15.23    0.90
 -11  -1   5   16.48    0.93
 -11  -1   5   17.57    0.87
 -11  -1   5   16.89    0.87
 -11  -1   5   15.42    0.86
 -11   1   5   17.13    0.94
  11   1  -5   16.38    0.86
 -11   1   5   17.92    0.87
 -11   1   5   16.89    0.87
  11   1  -5   16.51    0.87
 -11   1   5   16.53    0.88
 -11   1   5   17.55    0.89
  -9  -1   5   24.19    1.35
  -9  -1   5   22.43    1.32
  -9  -1   5   24.22    1.35
  -9  -1   5   24.07    1.29
   9  -1  -5   25.24    1.27
  -9  -1   5   25.82    1.27
  -9  -1   5   23.25    1.26
   9  -1  -5   24.05    1.27
  -9  -1   5   23.08    1.25
  -9  -1   5   23.89    1.26
  -9  -1   5   23.30    1.25
   9   1  -5   24.84    1.25
  -9   1   5   25.78    1.37
  -9   1   5   23.32    1.27
  -9   1   5   25.09    1.27
   9   1  -5   24.47    1.25
  -9   1   5   26.37    1.27
  -9   1   5   25.16    1.27
  -7  -1   5    6.71    0.35
   7  -1  -5    6.46    0.35
  -7  -1   5    5.86    0.35
  -7  -1   5    6.42    0.35
  -7  -1   5    6.70    0.36
  -7  -1   5    6.08    0.33
  -7  -1   5    5.84    0.33
  -7  -1   5    6.39    0.33
  -7  -1   5    6.23    0.33
   7  -1  -5    6.37    0.36
   7  -1  -5    5.25    0.34
  -7  -1   5    6.63    0.34
   7  -1  -5    5.36    0.37
  -7   1   5    6.84    0.34
   7   1  -5    6.46    0.33
  -7   1   5    6.53    0.37
   7   1  -5    6.51    0.33
  -7   1   5    6.26    0.36
  -7   1   5    6.11    0.35
  -7   1   5    6.87    0.34
  -5  -1   5    0.23    0.02
  -5  -1   5    0.26    0.03
  -5  -1   5    0.21    0.03
   5  -1  -5    0.23    0.05
  -5  -1   5    0.22    0.02
  -5  -1   5    0.25    0.02
  -5  -1   5    0.24    0.02
  -5  -1   5    0.26    0.04
   5  -1  -5    0.31    0.06
   5  -1  -5    0.20    0.04
  -5  -1   5    0.30    0.04
  -5  -1   5    0.24    0.02
  -5  -1   5    0.25    0.02
   5  -1  -5    0.23    0.04
  -5   1   5    0.23    0.04
  -5   1   5    0.29    0.05
  -5   1   5    0.23    0.05
   5   1  -5    0.23    0.02
  -5   1   5    0.23    0.04
  -5   1   5    0.29    0.04
  -5   1   5    0.26    0.05
   3  -1  -5    1.66    0.11
  -3  -1   5    2.12    0.12
   3  -1  -5    1.55    0.13
   3  -1  -5    2.09    0.14
   3  -1  -5    2.06    0.14
  -3  -1   5    2.04    0.12
  -3  -1   5    2.03    0.12
  -3  -1   5    2.02    0.12
   3  -1  -5    1.69    0.12
  -3   1   5    2.11    0.12
  -3   1   5    2.23    0.13
  -3   1   5    2.13    0.12
  -3   1   5    2.08    0.13
  -3   1   5    1.79    0.13
  -3   1   5    1.70    0.13
   1  -1  -5    5.48    0.35
   1  -1  -5    6.62    0.37
  -1  -1   5    7.07    0.36
  -1  -1   5    6.89    0.36
  -1  -1   5    6.84    0.37
  -1  -1   5    6.48    0.36
   1  -1  -5    5.64    0.38
   1  -1  -5    6.98    0.37
  -1   1   5    7.08    0.36
  -1   1   5    6.88    0.36
  -1   1   5    6.71    0.39
  -1   1   5    6.77    0.37
  -1   1   5    6.78    0.37
  -1  -1  -5    5.32    0.34
  -1  -1  -5    6.44    0.35
  -1  -1  -5    6.43    0.35
  -1  -1  -5    5.53    0.36
   1  -1   5    5.93    0.34
   1  -1   5    6.87    0.34
   1  -1   5    6.84    0.35
   1  -1   5    6.61    0.34
   1   1   5    6.55    0.37
   1   1   5    6.48    0.34
   1   1   5    6.23    0.35
   1   1   5    6.40    0.35
   1   1   5    6.72    0.34
   1   1   5    5.50    0.36
   3  -1   5    0.03    0.03
   3  -1   5    0.02    0.01
  -3  -1  -5    0.02    0.05
   3  -1   5    0.03    0.03
   3  -1   5   -0.01    0.03
   3  -1   5    0.05    0.02
  -3  -1  -5    0.05    0.04
  -3  -1  -5    0.03    0.04
   3  -1   5    0.03    0.01
   3  -1   5    0.02    0.02
   3  -1   5    0.03    0.01
  -3  -1  -5   -0.02    0.03
   3  -1   5    0.05    0.02
   3  -1   5    0.03    0.01
   3   1   5   -0.01    0.04
   3   1   5    0.01    0.05
   3   1   5    0.03    0.04
   3   1   5    0.02    0.03
  -3   1  -5    0.04    0.01
   3   1   5    0.02    0.03
   3   1   5    0.03    0.03
  -3   1  -5    0.03    0.02
   5  -1   5    0.16    0.04
  -5  -1  -5    0.19    0.05
   5  -1   5    0.24    0.02
  -5  -1  -5    0.19    0.04
  -5  -1  -5    0.17    0.06
   5  -1   5    0.25    0.03
   5  -1   5    0.19    0.03
   5  -1   5    0.25    0.03
   5  -1   5    0.22    0.02
   5  -1   5    0.17    0.03
   5  -1   5    0.15    0.04
   5  -1   5    0.20    0.03
   5  -1   5    0.18    0.02
  -5  -1  -5    0.17    0.04
   5   1   5    0.24    0.03
   5   1   5    0.23    0.05
   5   1   5    0.23    0.05
   5   1   5    0.25    0.04
   5   1   5    0.19    0.05
   5   1   5    0.23    0.04
  -5   1  -5    0.16    0.03
  -5   1  -5    0.18    0.03
   7  -1   5   -0.01    0.03
  -7  -1  -5   -0.09    0.05
   7  -1   5    0.03    0.02
   7  -1   5    0.06    0.03
   7  -1   5    0.01    0.03
  -7  -1  -5   -0.04    0.04
   7  -1   5    0.00    0.03
   7  -1   5    0.01    0.02
   7  -1   5    0.02    0.02
   7  -1   5   -0.03    0.03
   7   1   5   -0.01    0.03
  -7   1  -5    0.03    0.04
   7   1   5   -0.03    0.03
   7   1   5    0.01    0.04
   7   1   5    0.01    0.04
   7   1   5    0.01    0.02
   7   1   5   -0.04    0.04
  -7   1  -5    0.01    0.03
   9  -1   5    0.42    0.04
  -9  -1  -5    0.46    0.07
   9  -1   5    0.48    0.05
   9  -1   5    0.39    0.05
   9  -1   5    0.43    0.05
   9  -1   5    0.44    0.05
   9  -1   5    0.49    0.06
   9  -1   5    0.44    0.04
  -9  -1  -5    0.56    0.08
   9  -1   5    0.43    0.05
   9   1   5    0.41    0.07
   9   1   5    0.52    0.05
  -9   1  -5    0.40    0.05
  -9   1  -5    0.50    0.06
   9   1   5    0.43    0.05
   9   1   5    0.31    0.07
   9   1   5    0.44    0.07
  11  -1   5    4.26    0.29
  11  -1   5    4.38    0.27
  11  -1   5    4.43    0.28
 -11  -1  -5    4.79    0.31
  11  -1   5    5.18    0.28
  11  -1   5    5.18    0.29
 -11  -1  -5    5.22    0.29
  11  -1   5    4.83    0.28
  11  -1   5    5.36    0.27
  11  -1   5    5.02    0.27
  11   1   5    4.75    0.30
  11   1   5    4.37    0.29
  11   1   5    5.28    0.28
  11   1   5    5.72    0.30
  11   1   5    5.23    0.27
 -11   1  -5    4.74    0.29
  13  -1   5   11.26    0.62
 -13  -1  -5   10.91    0.63
  13  -1   5   11.85    0.62
  13  -1   5   11.55    0.62
  13  -1   5   11.63    0.66
  13   1   5   12.32    0.62
  13   1   5   10.79    0.64
  13   1   5   12.68    0.67
  13   1   5   11.63    0.62
  15  -1   5    9.15    0.50
  15  -1   5    9.33    0.53
  15  -1   5    9.41    0.49
  15  -1   5    8.94    0.49
  15   1   5    8.04    0.51
  15   1   5    9.66    0.50
  15   1   5    9.66    0.54
  15   1   5    8.73    0.49
  17  -1   5   10.89    0.59
  17  -1   5   11.78    0.64
  17  -1   5   11.45    0.59
  17  -1   5   11.22    0.60
  17   1   5   10.82    0.65
  17   1   5   10.79    0.59
  17   1   5   10.66    0.60
  19  -1   5    1.61    0.12
  19  -1   5    1.72    0.12
  19  -1   5    1.94    0.13
  19  -1   5    1.78    0.14
  19   1   5    1.82    0.13
  19   1   5    1.59    0.11
  19   1   5    1.77    0.15
  21  -1   5    0.38    0.07
  21  -1   5    0.34    0.05
  21  -1   5    0.32    0.03
  21  -1   5    0.35    0.03
  21  -1   5    0.42    0.06
  21   1   5    0.25    0.04
  21   1   5    0.36    0.06
  21   1   5    0.33    0.07
  23  -1   5    0.04    0.02
  23  -1   5    0.13    0.06
  23  -1   5    0.05    0.02
  23  -1   5    0.03    0.04
  23  -1   5    0.03    0.03
  23  -1   5    0.07    0.02
  23   1   5    0.00    0.05
  23   1   5    0.04    0.02
  23   1   5    0.04    0.06
  25  -1   5    9.81    0.50
  25  -1   5    9.49    0.54
  25  -1   5    9.67    0.53
  25  -1   5    9.85    0.59
  25  -1   5   10.38    0.54
  25   1   5    9.91    0.59
  25   1   5    9.16    0.54
  25   1   5    9.45    0.54
  27  -1   5    0.55    0.10
  27  -1   5    0.60    0.06
  27  -1   5    0.58    0.08
  27  -1   5    0.67    0.05
  27  -1   5    0.64    0.05
  27   1   5    0.63    0.06
  29  -1   5    0.26    0.04
  29  -1   5    0.39    0.10
  29  -1   5    0.28    0.04
  29  -1   5    0.27    0.06
  29  -1   5    0.31    0.03
  29  -1   5    0.27    0.07
  29   1   5    0.28    0.03
  31  -1   5    1.72    0.10
  31  -1   5    1.60    0.11
  31  -1   5    1.36    0.10
  31   1   5    1.67    0.11
  31   1   5    1.62    0.10
  33  -1   5    0.01    0.02
  33  -1   5   -0.01    0.02
  33   1   5   -0.02    0.03
  33   1   5   -0.01    0.03
  35  -1   5    1.02    0.07
  35  -1   5    0.91    0.08
  35  -1   5    0.94    0.07
  35   1   5    0.94    0.07
  35   1   5    0.96    0.07
  37  -1   5    0.00    0.02
  37  -1   5   -0.02    0.03
  37  -1   5   -0.01    0.02
  37   1   5    0.01    0.02
  37   1   5    0.02    0.02
  39  -1   5    0.06    0.02
  39  -1   5    0.00    0.03
  39  -1   5    0.01    0.03
  39   1   5    0.00    0.03
  41  -1   5    0.19    0.03
  41  -1   5    0.14    0.01
  41  -1   5    0.18    0.03
  41   1   5    0.11    0.03
  41   1   5    0.21    0.03
  43  -1   5    0.25    0.03
 -43  -1  -5    0.35    0.04
  43  -1   5    0.31    0.03
  43   1   5    0.29    0.04
  43   1   5    0.37    0.03
 -45  -1  -5    0.10    0.02
  45  -1   5    0.11    0.02
  45  -1   5    0.13    0.02
  45   1   5    0.11    0.01
  44  -2  -5    0.07    0.02
 -44  -2   5    0.06    0.01
 -44  -2   5    0.08    0.02
 -44  -2   5    0.06    0.02
 -44   2   5    0.07    0.02
 -44   2   5    0.09    0.02
  42  -2  -5    0.00    0.02
 -42  -2   5    0.03    0.02
 -42  -2   5    0.05    0.02
 -42  -2   5    0.02    0.03
 -42   2   5    0.04    0.02
 -40  -2   5    0.25    0.03
 -40  -2   5    0.21    0.04
 -40  -2   5    0.17    0.03
 -40   2   5    0.24    0.03
 -38  -2   5    0.14    0.04
 -38  -2   5    0.08    0.03
 -38  -2   5    0.16    0.04
 -38   2   5    0.10    0.03
 -36  -2   5    0.15    0.04
 -36  -2   5    0.11    0.03
 -36  -2   5    0.14    0.04
 -36   2   5    0.18    0.04
 -34  -2   5    1.47    0.10
 -34  -2   5    1.44    0.09
 -34  -2   5    1.41    0.10
 -34   2   5    1.21    0.09
 -34   2   5    1.38    0.10
 -32  -2   5    1.31    0.13
 -32  -2   5    1.60    0.10
 -32  -2   5    1.45    0.08
 -32  -2   5    1.69    0.11
 -32   2   5    0.96    0.13
 -30  -2   5    1.04    0.11
 -30  -2   5    1.22    0.08
 -30  -2   5    1.01    0.06
 -30  -2   5    1.19    0.10
 -30  -2   5    0.89    0.10
 -30   2   5    0.98    0.12
 -30   2   5    1.01    0.08
 -28  -2   5    0.12    0.08
 -28  -2   5    0.18    0.08
 -28  -2   5    0.12    0.03
 -28  -2   5    0.17    0.03
 -28  -2   5    0.17    0.03
 -28  -2   5    0.17    0.06
 -28  -2   5    0.13    0.02
 -28  -2   5    0.10    0.03
 -28   2   5    0.13    0.08
 -28   2   5    0.13    0.03
 -26  -2   5   24.09    1.31
 -26  -2   5   21.76    1.38
 -26  -2   5   23.55    1.29
 -26  -2   5   23.15    1.41
 -26  -2   5   23.86    1.29
 -26  -2   5   25.61    1.39
 -26  -2   5   24.38    1.36
 -26  -2   5   23.90    1.22
 -26  -2   5   25.16    1.27
 -26   2   5   24.33    1.30
 -26   2   5   23.95    1.32
 -24  -2   5    4.80    0.28
 -24  -2   5    4.60    0.24
 -24  -2   5    4.64    0.28
 -24  -2   5    4.76    0.30
 -24  -2   5    4.33    0.27
 -24  -2   5    4.71    0.29
 -24  -2   5    4.55    0.25
 -24  -2   5    4.83    0.27
 -24  -2   5    4.55    0.25
 -24   2   5    4.73    0.29
 -24   2   5    4.00    0.26
 -22  -2   5    0.20    0.03
 -22  -2   5    0.22    0.02
 -22  -2   5    0.25    0.03
 -22  -2   5    0.25    0.05
 -22  -2   5    0.21    0.03
 -22  -2   5    0.19    0.03
 -22  -2   5    0.24    0.07
 -22  -2   5    0.35    0.07
 -22  -2   5    0.21    0.03
 -22  -2   5    0.21    0.03
 -22   2   5    0.24    0.09
 -22   2   5    0.19    0.06
 -22   2   5    0.21    0.03
 -20  -2   5    2.91    0.15
 -20  -2   5    3.27    0.20
 -20  -2   5    2.75    0.16
 -20  -2   5    3.07    0.18
 -20  -2   5    2.58    0.16
 -20  -2   5    2.76    0.19
 -20  -2   5    2.66    0.18
 -20  -2   5    3.07    0.20
 -20  -2   5    3.03    0.18
 -20   2   5    2.82    0.22
 -20   2   5    2.72    0.18
 -18  -2   5    3.39    0.23
 -18  -2   5    3.64    0.23
 -18  -2   5    3.84    0.23
 -18  -2   5    3.65    0.21
 -18   2   5    3.67    0.26
 -18   2   5    3.49    0.22
 -16  -2   5    0.42    0.07
 -16  -2   5    0.41    0.05
 -16  -2   5    0.42    0.05
 -16  -2   5    0.29    0.06
 -16   2   5    0.38    0.06
 -16   2   5    0.41    0.08
 -14  -2   5    3.06    0.19
 -14  -2   5    3.23    0.19
 -14  -2   5    2.85    0.19
 -14  -2   5    3.07    0.17
 -14   2   5    2.90    0.18
 -14   2   5    3.06    0.22
 -14   2   5    3.11    0.22
 -14   2   5    3.19    0.19
  12  -2  -5    7.44    0.47
 -12  -2   5    7.93    0.46
 -12  -2   5    8.82    0.46
 -12  -2   5    8.37    0.45
 -12  -2   5    8.22    0.43
 -12  -2   5    7.91    0.46
 -12  -2   5    7.78    0.43
 -12   2   5    7.55    0.47
 -12   2   5    8.01    0.48
 -12   2   5    8.15    0.43
 -12   2   5    8.54    0.45
 -10  -2   5    0.21    0.03
 -10  -2   5    0.21    0.03
 -10  -2   5    0.20    0.04
 -10  -2   5    0.22    0.03
 -10  -2   5    0.14    0.03
 -10  -2   5    0.22    0.02
 -10  -2   5    0.19    0.05
  10  -2  -5    0.10    0.07
 -10  -2   5    0.17    0.05
 -10   2   5    0.21    0.04
 -10   2   5    0.25    0.04
  10   2  -5    0.16    0.03
 -10   2   5    0.13    0.06
 -10   2   5    0.23    0.07
 -10   2   5    0.21    0.07
  -8  -2   5    3.54    0.19
   8  -2  -5    3.24    0.23
  -8  -2   5    3.40    0.18
  -8  -2   5    3.42    0.18
  -8  -2   5    3.40    0.19
  -8  -2   5    3.20    0.18
  -8  -2   5    3.33    0.20
  -8  -2   5    3.26    0.18
   8  -2  -5    3.48    0.23
  -8  -2   5    3.45    0.20
  -8   2   5    3.28    0.22
   8   2  -5    3.12    0.18
  -8   2   5    3.45    0.20
  -8   2   5    2.81    0.22
  -8   2   5    3.77    0.23
  -8   2   5    3.58    0.19
   8   2  -5    3.15    0.18
  -6  -2   5    0.75    0.07
   6  -2  -5    0.79    0.10
   6  -2  -5    0.61    0.09
   6  -2  -5    0.64    0.07
  -6  -2   5    0.75    0.07
  -6  -2   5    0.68    0.05
  -6  -2   5    0.80    0.08
   6  -2  -5    0.74    0.08
  -6   2   5    0.73    0.07
  -6   2   5    0.93    0.10
  -6   2   5    0.70    0.09
  -6   2   5    0.62    0.09
  -6   2   5    0.87    0.07
   4  -2  -5   15.30    0.92
  -4  -2   5   18.59    0.89
  -4  -2   5   16.85    0.91
   4  -2  -5   15.90    0.91
  -4  -2   5   16.58    0.93
  -4  -2   5   17.27    0.89
   4  -2  -5   17.87    0.91
   4  -2  -5   15.91    0.97
   4  -2  -5   16.54    0.90
  -4   2   5   18.46    0.90
  -4   2   5   16.54    0.91
  -4   2   5   17.89    0.91
  -4   2   5   17.18    0.89
  -4   2   5   17.98    0.97
  -2  -2   5   16.25    0.83
   2  -2  -5   16.07    0.86
  -2  -2   5   15.77    0.87
  -2  -2   5   16.39    0.83
   2  -2  -5   15.28    0.85
   2  -2  -5   15.88    0.90
  -2  -2   5   16.29    0.85
   2  -2  -5   14.55    0.84
   2  -2  -5   14.32    0.87
  -2   2   5   16.76    0.84
  -2   2   5   15.78    0.85
  -2   2   5   15.80    0.85
  -2   2   5   17.09    0.91
  -2   2   5   16.66    0.84
   0  -2  -5    4.50    0.28
   0  -2  -5    4.26    0.27
   0  -2  -5    4.58    0.28
   0  -2   5    4.55    0.26
   0  -2  -5    4.32    0.26
   0  -2   5    4.37    0.25
   0  -2   5    4.49    0.25
   0  -2   5    4.67    0.25
   0  -2  -5    4.09    0.26
   0   2   5    4.55    0.28
   0   2   5    4.70    0.26
   0   2   5    4.88    0.25
   0   2   5    4.54    0.28
   0   2   5    4.53    0.28
   2  -2   5    0.27    0.04
   2  -2   5    0.21    0.04
   2  -2   5    0.20    0.04
  -2  -2  -5    0.24    0.05
  -2  -2  -5    0.26    0.05
  -2  -2  -5    0.28    0.06
   2  -2   5    0.26    0.03
  -2  -2  -5    0.22    0.07
   2   2   5    0.14    0.06
   2   2   5    0.25    0.06
   2   2   5    0.22    0.06
   2   2   5    0.36    0.04
   2   2   5    0.23    0.05
  -4  -2  -5    0.34    0.06
  -4  -2  -5    0.36    0.07
   4  -2   5    0.48    0.05
  -4  -2  -5    0.50    0.09
  -4  -2  -5    0.38    0.06
   4  -2   5    0.47    0.05
   4  -2   5    0.38    0.04
   4   2   5    0.42    0.06
   4   2   5    0.50    0.08
   4   2   5    0.31    0.07
   4   2   5    0.46    0.07
   4   2   5    0.42    0.05
   6  -2   5    1.24    0.09
   6  -2   5    0.97    0.07
  -6  -2  -5    0.99    0.10
   6  -2   5    1.02    0.06
  -6  -2  -5    1.04    0.09
   6  -2   5    1.12    0.06
  -6  -2  -5    1.11    0.11
   6  -2   5    1.03    0.07
  -6  -2  -5    0.96    0.12
   6  -2   5    1.02    0.07
   6  -2   5    1.07    0.07
   6  -2   5    1.01    0.07
   6  -2   5    1.14    0.08
  -6   2  -5    0.95    0.07
   6   2   5    1.13    0.09
   6   2   5    1.21    0.12
  -6   2  -5    0.94    0.07
   6   2   5    1.17    0.10
   6   2   5    1.14    0.09
   6   2   5    0.90    0.11
   8  -2   5    0.30    0.05
   8  -2   5    0.29    0.04
   8  -2   5    0.24    0.04
   8  -2   5    0.26    0.03
   8  -2   5    0.27    0.03
   8  -2   5    0.30    0.05
  -8  -2  -5    0.17    0.06
   8   2   5    0.29    0.07
   8   2   5    0.25    0.05
   8   2   5    0.22    0.06
   8   2   5    0.26    0.06
  -8   2  -5    0.15    0.04
  10  -2   5    6.18    0.37
  10  -2   5    6.11    0.36
  10  -2   5    6.79    0.36
  10  -2   5    7.14    0.37
  10  -2   5    7.25    0.39
  10  -2   5    6.31    0.36
  10  -2   5    7.52    0.39
  10   2   5    6.36    0.40
  10   2   5    7.17    0.38
  10   2   5    6.92    0.41
  12  -2   5    6.76    0.37
  12  -2   5    7.41    0.40
 -12  -2  -5    6.44    0.40
  12  -2   5    6.92    0.38
  12   2   5    7.13    0.39
  12   2   5    7.11    0.42
  12   2   5    6.04    0.41
  14  -2   5    1.80    0.13
  14  -2   5    2.11    0.14
  14  -2   5    1.83    0.12
  14   2   5    1.98    0.14
  14   2   5    1.94    0.15
  16  -2   5    0.10    0.04
  16  -2   5    0.09    0.04
  16  -2   5    0.08    0.03
  16   2   5    0.08    0.05
  16   2   5    0.01    0.04
  18  -2   5    0.08    0.02
  18  -2   5    0.09    0.01
  18  -2   5    0.08    0.05
  18  -2   5    0.10    0.04
  18   2   5    0.12    0.05
  18   2   5    0.04    0.06
  20  -2   5    0.68    0.08
  20  -2   5    0.70    0.09
  20  -2   5    0.63    0.05
  20  -2   5    0.69    0.05
  20  -2   5    0.72    0.05
  20   2   5    0.63    0.05
  22  -2   5    9.87    0.51
  22  -2   5    9.85    0.49
  22  -2   5   10.25    0.52
  22  -2   5    9.96    0.53
  22  -2   5    9.21    0.52
  22  -2   5    9.16    0.50
  22  -2   5    9.76    0.57
  22   2   5    8.33    0.53
  24  -2   5    8.44    0.48
  24  -2   5    9.04    0.47
  24  -2   5    9.07    0.45
  24  -2   5    9.53    0.48
  24  -2   5    9.10    0.53
  24  -2   5    8.22    0.46
  24  -2   5    8.51    0.49
  24   2   5    8.02    0.49
  26  -2   5   12.90    0.65
  26  -2   5   13.27    0.70
  26  -2   5   12.44    0.75
  26  -2   5   12.81    0.69
  26  -2   5   12.49    0.66
  26  -2   5   12.98    0.70
  26  -2   5   12.51    0.69
  26   2   5   12.10    0.71
  28  -2   5   30.02    1.59
  28  -2   5   29.96    1.61
  28  -2   5   29.97    1.62
  28  -2   5   30.66    1.68
  28  -2   5   30.95    1.64
  28  -2   5   31.40    1.56
  28   2   5   31.36    1.69
  30  -2   5    7.12    0.40
  30  -2   5    7.33    0.40
  30  -2   5    7.41    0.38
  30  -2   5    7.41    0.40
  30   2   5    7.13    0.41
  32  -2   5    0.03    0.02
  32  -2   5    0.00    0.03
  32  -2   5    0.04    0.02
  32  -2   5    0.02    0.03
  32   2   5    0.01    0.03
  34  -2   5    3.09    0.18
  34  -2   5    3.20    0.19
  34  -2   5    3.37    0.19
  34  -2   5    3.51    0.19
  34   2   5    3.47    0.20
  36  -2   5    4.53    0.25
  36  -2   5    4.41    0.24
 -36  -2  -5    4.14    0.26
  36  -2   5    4.84    0.25
  36   2   5    4.53    0.26
  38  -2   5    0.10    0.03
  38  -2   5    0.07    0.03
 -38  -2  -5    0.06    0.03
  38  -2   5    0.10    0.03
  38   2   5    0.07    0.03
  40  -2   5    0.09    0.03
 -40  -2  -5    0.08    0.02
  40  -2   5    0.08    0.03
  40  -2   5    0.07    0.03
  40   2   5    0.12    0.02
  42  -2   5    0.08    0.03
 -42  -2  -5    0.08    0.02
  42  -2   5    0.09    0.02
  42  -2   5    0.10    0.02
  42   2   5    0.11    0.02
  44  -2   5    0.07    0.01
  44  -2   5    0.08    0.02
 -44  -2  -5    0.05    0.02
  44   2   5    0.07    0.01
 -43  -3   5    0.36    0.03
 -43  -3   5    0.23    0.03
  43  -3  -5    0.38    0.03
 -43   3   5    0.30    0.03
 -41  -3   5    1.93    0.10
  41  -3  -5    1.69    0.11
 -41  -3   5    1.81    0.12
 -41  -3   5    1.90    0.10
 -41   3   5    1.80    0.11
 -39  -3   5    1.98    0.13
  39  -3  -5    1.87    0.12
 -39  -3   5    1.88    0.11
 -39  -3   5    1.97    0.11
 -39   3   5    1.82    0.11
  37  -3  -5    0.02    0.02
 -37  -3   5    0.02    0.02
 -37  -3   5   -0.01    0.02
 -37  -3   5   -0.04    0.04
 -37   3   5    0.00    0.03
  35  -3  -5    0.02    0.03
 -35  -3   5    0.00    0.03
 -35  -3   5    0.03    0.02
 -35  -3   5    0.06    0.04
 -35   3   5    0.06    0.03
 -33  -3   5    0.07    0.03
 -33  -3   5    0.06    0.03
  33  -3  -5    0.08    0.03
 -33  -3   5    0.04    0.03
 -33   3   5    0.03    0.03
 -31  -3   5    0.90    0.08
 -31  -3   5    0.96    0.09
 -31  -3   5    0.91    0.07
 -31  -3   5    0.90    0.07
 -31   3   5    0.96    0.07
 -29  -3   5    0.45    0.05
 -29  -3   5    0.48    0.05
 -29  -3   5    0.48    0.05
 -29  -3   5    0.36    0.09
  29  -3  -5    0.43    0.08
 -29  -3   5    0.44    0.04
 -29   3   5    0.51    0.09
 -29   3   5    0.51    0.05
 -27  -3   5    0.03    0.03
 -27  -3   5   -0.04    0.03
 -27  -3   5    0.01    0.06
 -27  -3   5    0.00    0.02
 -27  -3   5    0.05    0.04
 -27  -3   5   -0.01    0.03
 -27  -3   5   -0.04    0.05
 -27   3   5    0.10    0.03
 -27   3   5   -0.04    0.05
 -25  -3   5    2.74    0.18
 -25  -3   5    2.94    0.18
 -25  -3   5    2.64    0.16
 -25  -3   5    2.80    0.19
 -25  -3   5    2.75    0.20
 -25  -3   5    3.00    0.15
 -25  -3   5    2.53    0.18
 -25  -3   5    2.77    0.21
 -25   3   5    2.67    0.16
 -23  -3   5    0.72    0.11
 -23  -3   5    0.70    0.06
 -23  -3   5    0.64    0.06
 -23  -3   5    0.63    0.06
 -23  -3   5    0.70    0.07
 -23  -3   5    0.72    0.09
 -23  -3   5    0.67    0.07
 -23  -3   5    0.63    0.06
 -23  -3   5    0.73    0.09
 -23   3   5    0.64    0.06
 -21  -3   5   10.58    0.58
 -21  -3   5    9.99    0.59
 -21  -3   5   10.41    0.51
 -21  -3   5   10.09    0.58
 -21  -3   5    9.43    0.53
 -21  -3   5   10.10    0.54
 -21  -3   5   10.08    0.56
 -21  -3   5    9.69    0.57
 -21  -3   5   10.29    0.59
 -21  -3   5    8.96    0.60
 -21   3   5    9.46    0.55
 -19  -3   5    0.93    0.08
 -19  -3   5    1.07    0.08
 -19  -3   5    1.17    0.12
 -19  -3   5    1.05    0.08
 -19  -3   5    1.13    0.07
 -19  -3   5    1.06    0.10
 -19  -3   5    1.08    0.08
 -19  -3   5    1.09    0.11
 -19  -3   5    0.97    0.09
 -19  -3   5    0.97    0.07
 -17  -3   5   21.78    1.12
 -17  -3   5   22.66    1.16
 -17  -3   5   20.67    1.09
 -17  -3   5   20.01    1.15
 -17  -3   5   21.60    1.24
 -17  -3   5   21.45    1.26
 -17  -3   5   22.30    1.24
 -17  -3   5   23.18    1.20
 -17  -3   5   21.43    1.19
 -17  -3   5   19.53    1.28
 -15  -3   5   20.04    1.00
 -15  -3   5   18.88    1.11
 -15  -3   5   17.29    1.02
 -15  -3   5   18.37    0.97
 -15  -3   5   19.07    1.06
 -15  -3   5   19.23    1.10
 -15  -3   5   20.89    1.07
 -15  -3   5   20.05    1.03
 -15  -3   5   17.57    1.14
 -15  -3   5   19.43    1.12
 -13  -3   5   11.43    0.64
 -13  -3   5   11.86    0.63
 -13  -3   5   11.56    0.62
 -13  -3   5   11.76    0.66
 -13  -3   5   10.61    0.57
 -13  -3   5   10.93    0.59
 -13  -3   5   10.50    0.66
 -11  -3   5    9.77    0.52
 -11  -3   5   10.23    0.56
 -11  -3   5    8.90    0.56
 -11  -3   5   10.09    0.52
 -11  -3   5    9.68    0.56
 -11  -3   5   10.61    0.55
 -11   3   5   10.19    0.55
 -11   3   5    9.99    0.60
  -9  -3   5   34.40    1.83
  -9  -3   5   36.02    1.93
  -9  -3   5   36.94    1.88
  -9  -3   5   36.72    1.96
  -9  -3   5   35.14    1.83
  -9  -3   5   34.19    1.96
  -9   3   5   34.93    2.00
  -9   3   5   35.05    1.85
  -7  -3   5    5.36    0.30
  -7  -3   5    5.03    0.31
  -7   3   5    5.26    0.34
  -7   3   5    5.09    0.30
  -5  -3   5    7.55    0.43
   5  -3  -5    6.80    0.42
  -5  -3   5    8.05    0.42
  -5   3   5    7.81    0.46
  -5   3   5    7.29    0.40
  -5   3   5    7.47    0.42
  -3  -3   5    3.32    0.19
  -3  -3   5    2.97    0.17
   3  -3  -5    3.18    0.20
  -3  -3   5    3.08    0.20
   3  -3  -5    2.93    0.19
   3  -3  -5    3.36    0.22
   3  -3  -5    2.59    0.22
  -3   3   5    2.86    0.18
  -3   3   5    3.30    0.20
  -3   3   5    3.21    0.22
   1  -3  -5   10.32    0.61
   1  -3  -5   10.01    0.57
   1  -3  -5   11.08    0.57
  -1  -3   5   10.18    0.56
   1  -3  -5    8.84    0.58
  -1  -3   5   10.07    0.55
  -1  -3   5   10.94    0.58
  -1   3   5   10.57    0.55
  -1   3   5   11.10    0.57
  -1   3   5   10.05    0.61
   1  -3   5   27.44    1.48
  -1  -3  -5   28.20    1.60
   1  -3   5   29.48    1.55
  -1  -3  -5   27.93    1.49
  -1  -3  -5   27.74    1.55
   1   3   5   27.45    1.60
   1   3   5   29.65    1.48
   1   3   5   29.44    1.49
  -3  -3  -5    0.09    0.05
  -3  -3  -5    0.11    0.05
   3  -3   5    0.05    0.03
  -3  -3  -5    0.08    0.05
   3  -3   5    0.06    0.04
   3   3   5   -0.01    0.05
   3   3   5    0.07    0.04
   3   3   5    0.06    0.04
  -5  -3  -5    0.33    0.07
   5  -3   5    0.38    0.06
  -5  -3  -5    0.33    0.06
   5  -3   5    0.32    0.02
   5  -3   5    0.26    0.05
   5  -3   5    0.32    0.03
  -5  -3  -5    0.25    0.07
   5   3   5    0.36    0.07
   5   3   5    0.35    0.05
   5   3   5    0.32    0.06
   7  -3   5    1.02    0.09
   7  -3   5    1.11    0.06
   7  -3   5    1.07    0.07
   7  -3   5    1.00    0.06
  -7  -3  -5    1.04    0.10
   7  -3   5    1.09    0.10
   7  -3   5    0.90    0.07
   7   3   5    1.10    0.08
   7   3   5    1.08    0.10
   7   3   5    1.10    0.11
   9  -3   5    0.02    0.04
   9  -3   5    0.01    0.04
   9  -3   5    0.04    0.02
   9  -3   5    0.01    0.02
   9  -3   5    0.00    0.02
   9  -3   5    0.03    0.03
  11  -3   5    2.99    0.19
  11  -3   5    2.73    0.18
  11  -3   5    2.77    0.16
  11  -3   5    2.74    0.18
  13  -3   5    6.59    0.38
  13  -3   5    7.00    0.37
  13  -3   5    6.02    0.39
  13  -3   5    7.20    0.41
  13  -3   5    7.29    0.40
  13  -3   5    7.37    0.38
  13  -3   5    7.60    0.42
  13  -3   5    7.39    0.36
  13  -3   5    7.26    0.43
  15  -3   5    9.48    0.53
  15  -3   5    9.52    0.50
  15  -3   5    9.36    0.51
  15  -3   5    8.98    0.51
  15  -3   5   10.80    0.58
  15  -3   5   10.16    0.53
  15  -3   5    8.45    0.52
  15  -3   5    9.92    0.55
  15  -3   5    9.62    0.49
  17  -3   5    8.58    0.46
  17  -3   5    8.19    0.47
  17  -3   5    8.78    0.52
  17  -3   5    8.43    0.46
  17  -3   5    8.94    0.48
  17  -3   5    8.53    0.45
  17  -3   5    8.63    0.48
  17  -3   5    8.99    0.51
  17  -3   5    8.50    0.44
  19  -3   5    4.50    0.24
  19  -3   5    4.16    0.25
  19  -3   5    4.23    0.25
  19  -3   5    4.76    0.23
  19  -3   5    4.31    0.29
  19  -3   5    4.36    0.25
  19  -3   5    4.56    0.28
  19  -3   5    4.94    0.28
  19  -3   5    4.53    0.25
  21  -3   5    1.23    0.07
  21  -3   5    1.17    0.12
  21  -3   5    1.26    0.11
  21  -3   5    1.20    0.08
  21  -3   5    1.17    0.08
  21  -3   5    1.20    0.08
  23  -3   5    1.57    0.09
  23  -3   5    1.48    0.10
  23  -3   5    1.49    0.14
  23  -3   5    1.36    0.14
  23  -3   5    1.56    0.10
  25  -3   5    4.72    0.26
  25  -3   5    4.22    0.29
  25  -3   5    4.56    0.24
  25  -3   5    4.73    0.25
  25  -3   5    4.32    0.27
  25  -3   5    4.60    0.25
 -27  -3  -5    0.83    0.07
  27  -3   5    0.90    0.07
  27  -3   5    0.95    0.08
  27  -3   5    0.91    0.06
  27  -3   5    0.73    0.10
  27  -3   5    0.93    0.06
  27   3   5    0.84    0.07
  29  -3   5    1.07    0.07
  29  -3   5    1.11    0.07
  29  -3   5    1.09    0.08
 -29  -3  -5    1.09    0.09
  29  -3   5    1.06    0.07
  29   3   5    0.94    0.08
  31  -3   5    2.63    0.16
  31  -3   5    2.72    0.16
  31  -3   5    2.83    0.15
 -31  -3  -5    2.52    0.16
  31  -3   5    2.62    0.15
  31   3   5    2.76    0.17
  33  -3   5   -0.10    0.03
  33  -3   5    0.06    0.03
  33  -3   5    0.02    0.02
 -33  -3  -5    0.00    0.04
  33  -3   5    0.08    0.03
  33   3   5    0.04    0.03
  35  -3   5    0.12    0.03
  35  -3   5    0.06    0.02
  35  -3   5    0.07    0.03
 -35  -3  -5    0.08    0.04
  35   3   5    0.07    0.03
  37  -3   5    1.58    0.10
  37  -3   5    1.79    0.10
  37  -3   5    1.73    0.11
 -37  -3  -5    1.75    0.11
  37   3   5    1.74    0.11
  39  -3   5    0.92    0.07
  39  -3   5    0.80    0.06
  39  -3   5    0.88    0.06
 -39  -3  -5    0.91    0.07
  39   3   5    0.78    0.06
  41  -3   5    0.17    0.02
  41  -3   5    0.17    0.02
 -41  -3  -5    0.13    0.03
  41  -3   5    0.21    0.03
  41   3   5    0.18    0.02
  40  -4  -5    0.00    0.02
 -40  -4   5    0.03    0.02
 -40  -4   5    0.00    0.02
 -40   4   5    0.02    0.02
 -38  -4   5    0.20    0.02
 -38  -4   5    0.15    0.03
  38  -4  -5    0.16    0.02
 -38   4   5    0.20    0.03
 -36  -4   5   -0.02    0.03
 -36  -4   5    0.00    0.03
  36  -4  -5    0.02    0.02
  36  -4  -5   -0.02    0.02
 -36   4   5   -0.02    0.02
 -34  -4   5    0.04    0.03
 -34  -4   5    0.03    0.03
 -34  -4   5    0.06    0.01
  34  -4  -5    0.11    0.03
 -34  -4   5    0.08    0.03
 -32  -4   5    0.17    0.03
 -32  -4   5    0.11    0.04
  32  -4  -5    0.19    0.03
 -32  -4   5    0.20    0.02
 -32  -4   5    0.21    0.03
 -32   4   5    0.20    0.03
 -30  -4   5    0.03    0.02
  30  -4  -5    0.03    0.03
 -30  -4   5    0.01    0.02
 -30  -4   5    0.00    0.03
 -30  -4   5    0.05    0.03
 -30   4   5    0.07    0.03
 -28  -4   5    0.20    0.02
  28  -4  -5    0.18    0.03
 -28  -4   5    0.20    0.04
 -28  -4   5    0.20    0.03
 -28  -4   5    0.18    0.04
 -28   4   5    0.15    0.04
 -26  -4   5    0.48    0.05
 -26  -4   5    0.45    0.04
 -26  -4   5    0.39    0.05
 -26  -4   5    0.41    0.05
  26  -4  -5    0.44    0.04
 -26  -4   5    0.46    0.04
 -24  -4   5    2.44    0.16
 -24  -4   5    2.41    0.16
 -24  -4   5    2.54    0.16
 -24  -4   5    2.50    0.14
 -24  -4   5    2.40    0.14
 -24  -4   5    2.09    0.19
  24  -4  -5    2.24    0.14
 -22  -4   5    9.98    0.58
 -22  -4   5   11.46    0.64
 -22  -4   5    9.40    0.63
 -22  -4   5   11.02    0.66
 -22  -4   5   10.67    0.62
  22  -4  -5   11.62    0.60
 -22  -4   5   10.94    0.58
 -22  -4   5   11.13    0.56
 -22  -4   5   10.92    0.65
 -20  -4   5   36.61    2.02
 -20  -4   5   39.83    2.25
 -20  -4   5   36.63    2.10
 -20  -4   5   36.73    1.96
 -20  -4   5   38.81    2.21
  20  -4  -5   36.71    2.07
 -20  -4   5   37.81    2.01
 -20  -4   5   39.22    2.18
 -20  -4   5   37.34    1.92
 -20  -4   5   37.27    2.07
 -18  -4   5    6.98    0.41
 -18  -4   5    7.05    0.35
 -18  -4   5    6.72    0.37
 -18  -4   5    7.10    0.41
  18  -4  -5    6.75    0.38
 -18  -4   5    6.88    0.42
 -18  -4   5    6.47    0.40
 -18  -4   5    6.76    0.41
 -18  -4   5    6.73    0.37
 -18  -4   5    6.83    0.42
 -16  -4   5    0.14    0.02
 -16  -4   5    0.16    0.06
 -16  -4   5    0.15    0.03
 -16  -4   5    0.14    0.02
 -16  -4   5    0.14    0.04
 -16  -4   5    0.14    0.03
 -16  -4   5    0.10    0.04
 -16  -4   5    0.18    0.08
 -16  -4   5    0.18    0.03
  16  -4  -5    0.17    0.03
 -16  -4   5    0.10    0.03
 -14  -4   5    5.50    0.32
  14  -4  -5    5.22    0.31
 -14  -4   5    5.30    0.30
 -14  -4   5    5.51    0.35
 -14  -4   5    5.66    0.33
 -14  -4   5    5.49    0.29
 -14  -4   5    5.83    0.34
 -14  -4   5    5.42    0.30
 -14  -4   5    5.83    0.33
 -14  -4   5    5.82    0.34
 -14  -4   5    5.43    0.34
  12  -4  -5   13.48    0.77
 -12  -4   5   14.71    0.82
 -12  -4   5   14.03    0.81
 -12  -4   5   13.86    0.77
 -12  -4   5   14.15    0.72
 -12  -4   5   14.33    0.81
 -12  -4   5   13.55    0.84
 -12  -4   5   14.61    0.77
 -12  -4   5   12.86    0.74
 -12  -4   5   13.79    0.71
 -12  -4   5   13.61    0.79
 -10  -4   5    3.46    0.22
 -10  -4   5    3.59    0.22
 -10  -4   5    3.25    0.20
 -10  -4   5    3.72    0.24
  10  -4  -5    3.19    0.20
 -10  -4   5    3.62    0.22
 -10  -4   5    3.62    0.19
 -10  -4   5    3.73    0.22
 -10  -4   5    3.90    0.24
  -8  -4   5    6.87    0.37
   8  -4  -5    6.46    0.40
  -8  -4   5    7.25    0.44
  -8  -4   5    7.54    0.42
  -8  -4   5    6.65    0.40
  -8  -4   5    7.76    0.42
  -8  -4   5    7.49    0.43
  -8  -4   5    7.16    0.42
  -8  -4   5    7.50    0.43
  -6  -4   5   13.36    0.73
  -6  -4   5   12.16    0.66
  -6  -4   5   13.54    0.78
[truncated: 508,556 more chars]
