# Supplementary material for: Crystal structure of 4,4′-bis­[3-(piperidin-1-yl)prop-1-yn-1-yl]-1,1′-biphen­yl
Source: Acta Crystallogr E Crystallogr Commun. 2017 May 19;73(Pt 6):864–6. doi: 10.1107/S2056989017007277 (PMC5458311; doi:10.1107/S2056989017007277)
Supplement: Supplementary file 2 [file e-73-00864-Isup2.hkl]

data_I                                                                          
_shelx_title ' x15006 : C2/c'                                                   
_shelx_refln_list_code          4                                               
_shelx_F_calc_maximum      396.02                                               
_exptl_crystal_F_000      1712.00                                               
_reflns_d_resolution_high  0.8287                                               
                                                                                
loop_                                                                           
 _space_group_symop_operation_xyz                                               
 'x, y, z'                                                                      
 '-x, y, -z+1/2'                                                                
 'x+1/2, y+1/2, z'                                                              
 '-x+1/2, y+1/2, -z+1/2'                                                        
 '-x, -y, -z'                                                                   
 'x, -y, z-1/2'                                                                 
 '-x+1/2, -y+1/2, -z'                                                           
 'x+1/2, -y+1/2, z-1/2'                                                         
                                                                                
_cell_length_a    40.2728                                                       
_cell_length_b     6.9679                                                       
_cell_length_c    16.0119                                                       
_cell_angle_alpha  90.000                                                       
_cell_angle_beta   92.588                                                       
_cell_angle_gamma  90.000                                                       
                                                                                
_shelx_F_squared_multiplier     1.000                                           
                                                                                
loop_                                                                           
 _refln_index_h                                                                 
 _refln_index_k                                                                 
 _refln_index_l                                                                 
 _refln_F_squared_calc                                                          
 _refln_F_squared_meas                                                          
 _refln_F_squared_sigma                                                         
 _refln_observed_status                                                         
   2   0   0      15874.57      14443.52       347.22 o                         
   4   0   0       2444.09       2224.72        44.24 o                         
   6   0   0      36351.51      34238.98       646.84 o                         
   8   0   0      35325.60      34417.36       566.60 o                         
  10   0   0       9793.68      10305.46       177.51 o                         
  12   0   0        576.32        661.34        12.24 o                         
  14   0   0      24638.10      25459.72       419.78 o                         
  16   0   0      21945.29      22918.42       378.05 o                         
  18   0   0      34153.24      36208.80       597.29 o                         
  20   0   0       1395.72       1751.11        31.91 o                         
  22   0   0      31730.62      34818.06       916.10 o                         
  24   0   0      22445.79      22391.74      1168.28 o                         
  32   0   0        276.12        264.25        16.36 o                         
  34   0   0         87.24         81.78         8.81 o                         
  36   0   0       1123.27       1157.03        65.47 o                         
  38   0   0         69.95         42.78         3.56 o                         
  40   0   0        155.00        261.19        13.84 o                         
  42   0   0         11.13         38.21         3.02 o                         
  44   0   0         12.58          0.00         2.09 o                         
  46   0   0         48.97         85.50        10.07 o                         
   1   1   0         43.75         -1.09         1.09 o                         
   3   1   0        130.59         70.23         1.73 o                         
   5   1   0         50.27         42.91         1.09 o                         
   7   1   0         54.41         46.88         1.38 o                         
   9   1   0         58.29         46.18         1.42 o                         
  11   1   0          5.57          5.03         0.83 o                         
  13   1   0         27.25         26.16         1.23 o                         
  15   1   0         31.94         25.62         1.27 o                         
  17   1   0          4.64          3.20         1.26 o                         
  19   1   0         39.63         34.97         2.17 o                         
  21   1   0          4.21          8.01         1.87 o                         
  23   1   0          1.65          3.98         2.13 o                         
  25   1   0          4.82         11.88         2.87 o                         
  27   1   0          5.07         10.31         1.93 o                         
  29   1   0         32.30         27.74         4.40 o                         
  31   1   0         30.66         26.89         3.02 o                         
  33   1   0         45.85         45.33         7.55 o                         
  35   1   0          8.14          7.55         2.67 o                         
  37   1   0          5.23          3.77         2.67 o                         
  39   1   0         87.26         80.27         4.36 o                         
  41   1   0        185.48        181.57         8.69 o                         
  43   1   0        144.38        133.14         4.03 o                         
  45   1   0         57.39         50.80         2.44 o                         
  47   1   0          0.42          0.00         0.89 o                         
   0   2   0     156829.44     151774.27      8384.01 o                         
   2   2   0      94674.66      95566.59      2068.67 o                         
   4   2   0        359.03        285.37         4.49 o                         
   6   2   0      25419.02      25425.07       341.94 o                         
   8   2   0       6366.81       6156.66        80.20 o                         
  10   2   0        155.32        126.65         2.60 o                         
  12   2   0       1544.47       1902.54        27.40 o                         
  14   2   0       4456.96       4672.56        68.00 o                         
  16   2   0        468.94        507.03        10.54 o                         
  18   2   0       2761.21       3342.01        67.44 o                         
  20   2   0         16.33         10.80         2.08 o                         
  22   2   0        103.90         60.80         3.47 o                         
  24   2   0       1326.22       1313.77        28.68 o                         
  26   2   0        392.42        329.85         7.60 o                         
  28   2   0        111.32        105.70         3.82 o                         
  30   2   0       3014.24       2754.20        74.82 o                         
  32   2   0       5412.75       5343.27       167.86 o                         
  34   2   0        639.43        638.20        18.92 o                         
  36   2   0        807.65        811.48        23.09 o                         
  38   2   0        435.62        460.92        13.66 o                         
  40   2   0         11.10         13.65         1.72 o                         
  42   2   0        142.34        157.31         4.90 o                         
  44   2   0          0.00          2.23         1.28 o                         
  46   2   0        628.71        652.05        87.49 o                         
   1   3   0         30.12         34.92         1.87 o                         
   3   3   0        304.52        273.10         5.52 o                         
   5   3   0       1191.57       1148.65        20.29 o                         
   7   3   0       2103.22       2060.26        37.35 o                         
   9   3   0       2418.88       2376.07        55.82 o                         
  11   3   0       2239.20       2334.79        48.13 o                         
  13   3   0       1401.38       1437.02        30.29 o                         
  15   3   0        630.70        651.46        13.59 o                         
  17   3   0        189.10        189.21         5.86 o                         
  19   3   0         50.36         51.37         2.41 o                         
  21   3   0          0.30          0.94         1.15 o                         
  23   3   0          7.32         12.40         1.18 o                         
  25   3   0         40.52         48.02         2.02 o                         
  27   3   0          0.00          0.40         1.40 o                         
  29   3   0         21.78         30.20         2.82 o                         
  31   3   0          7.42          6.16         1.27 o                         
  33   3   0          3.48          3.77         1.29 o                         
  35   3   0        129.74        121.60         4.03 o                         
  37   3   0        189.04        180.24         5.95 o                         
  39   3   0        411.74        400.35        11.33 o                         
  41   3   0        444.52        430.77        11.92 o                         
  43   3   0        341.48        332.77        16.71 o                         
  45   3   0         69.17         63.82         7.55 o                         
   0   4   0      19416.38      20914.38       557.45 o                         
   2   4   0        809.59        940.90        18.87 o                         
   4   4   0        169.07        283.80        10.51 o                         
   6   4   0        266.46        302.28         8.36 o                         
   8   4   0        982.27       1078.07        24.79 o                         
  10   4   0        578.13        510.02         9.70 o                         
  12   4   0        552.44        588.86        10.26 o                         
  14   4   0       2226.46       2301.79        33.21 o                         
  16   4   0        202.88        195.01         3.62 o                         
  18   4   0        497.21        529.93         9.09 o                         
  20   4   0         66.12         71.75         2.12 o                         
  22   4   0        166.83        162.27         3.66 o                         
  24   4   0         94.38        134.86         3.52 o                         
  26   4   0         24.60         40.76         2.06 o                         
  28   4   0        327.50        279.01         6.76 o                         
  30   4   0        648.24        631.69        14.21 o                         
  32   4   0       1605.14       1721.14        41.54 o                         
  34   4   0         27.55         19.29         1.24 o                         
  36   4   0          0.00          1.04         1.11 o                         
  38   4   0        639.56        661.88        18.67 o                         
  40   4   0        328.86        357.65        22.60 o                         
  42   4   0         65.69         59.14         3.56 o                         
   1   5   0          2.59          7.09         1.19 o                         
   3   5   0          9.50         15.04         0.97 o                         
   5   5   0          7.67          9.99         0.91 o                         
   7   5   0         28.83         30.48         1.45 o                         
   9   5   0         78.92         78.01         2.03 o                         
  11   5   0        187.20        185.12         3.48 o                         
  13   5   0        110.83        113.86         3.19 o                         
  15   5   0        131.47        136.30         2.87 o                         
  17   5   0         96.03         98.08         2.68 o                         
  19   5   0         22.82         24.21         1.42 o                         
  21   5   0         23.76         25.65         1.26 o                         
  23   5   0          6.32          9.93         1.12 o                         
  25   5   0          0.00         -0.93         0.93 o                         
  27   5   0          6.03          6.00         1.29 o                         
  29   5   0         20.55         22.03         1.39 o                         
  31   5   0         62.54         68.26         2.71 o                         
  33   5   0         83.19         90.82         3.41 o                         
  35   5   0         27.45         35.32         2.18 o                         
  37   5   0          1.59          4.82         1.19 o                         
   0   6   0      11134.60      11283.71       329.70 o                         
   2   6   0       1409.02       1388.97        29.68 o                         
   4   6   0         11.45         28.01         3.52 o                         
   6   6   0       3992.83       4049.65        72.36 o                         
   8   6   0         35.37         40.00         1.80 o                         
  10   6   0        966.26       1048.93        20.22 o                         
  12   6   0        321.27        316.66         6.63 o                         
  14   6   0        128.16        121.62         3.30 o                         
  16   6   0       1851.29       1855.30        35.33 o                         
  18   6   0        517.06        514.54        10.89 o                         
  20   6   0          0.58          0.31         1.49 o                         
  22   6   0       1186.95       1256.30        27.71 o                         
  24   6   0       1683.59       1701.28        37.26 o                         
  26   6   0        190.68        198.75         5.07 o                         
  28   6   0        130.09        138.22         3.83 o                         
  30   6   0        244.56        259.15         7.62 o                         
  32   6   0         38.85         46.48         2.54 o                         
   1   7   0          2.75          6.39         2.39 o                         
   3   7   0         11.60          9.99         2.35 o                         
   5   7   0          3.83          2.97         1.56 o                         
   7   7   0         10.66         13.83         1.54 o                         
   9   7   0         18.28         19.95         1.25 o                         
  11   7   0          4.39          1.14         1.18 o                         
  13   7   0          2.76          2.15         1.15 o                         
  15   7   0          3.84          3.59         0.96 o                         
  17   7   0         18.31         19.15         1.22 o                         
  19   7   0          8.22          9.09         1.36 o                         
  21   7   0          9.57          5.57         1.83 o                         
  23   7   0          0.10         -1.03         1.03 o                         
  25   7   0         14.92         13.76         1.80 o                         
   0   8   0        913.91        877.52        49.10 o                         
   2   8   0         22.22         27.68         3.77 o                         
   4   8   0          3.07         -0.63         3.15 o                         
   6   8   0         60.63         55.74         3.02 o                         
   8   8   0       1098.01       1202.63        45.96 o                         
  10   8   0         37.41         25.41         3.88 o                         
  12   8   0          0.88          1.76         0.84 o                         
  14   8   0          6.03          2.10         1.13 o                         
 -47   1   1        153.77        156.50         4.85 o                         
 -45   1   1         10.55         12.41         1.59 o                         
 -43   1   1         28.79         39.71         1.97 o                         
 -41   1   1         24.48         21.50         2.00 o                         
 -39   1   1         59.64         76.04         4.36 o                         
 -37   1   1         45.70         52.38         3.33 o                         
 -35   1   1         93.17        101.93         5.08 o                         
 -33   1   1         62.91         51.68         8.18 o                         
 -31   1   1          0.43         -1.26         3.77 o                         
 -29   1   1          1.93          0.00         3.08 o                         
 -27   1   1        274.12        278.37         7.92 o                         
 -25   1   1        147.89        126.04         5.35 o                         
 -23   1   1        230.90        273.29         8.42 o                         
 -21   1   1          0.30          3.70         2.41 o                         
 -19   1   1       1404.66       1452.78        21.52 o                         
 -17   1   1         85.68         87.17         2.62 o                         
 -15   1   1       3512.98       3738.04        51.10 o                         
 -13   1   1       5577.26       5596.90        73.24 o                         
 -11   1   1       3230.17       3218.18        43.83 o                         
  -9   1   1        826.33        821.52        10.59 o                         
  -7   1   1        156.78        152.29         2.71 o                         
  -5   1   1       1339.40       1240.57        15.12 o                         
  -3   1   1       3970.01       3593.06        42.15 o                         
  -1   1   1       3628.14       3186.64        36.40 o                         
   1   1   1         89.44         69.53         1.37 o                         
   3   1   1         45.69         37.58         1.00 o                         
   5   1   1         54.44         62.45         1.31 o                         
   7   1   1        390.85        346.74         4.60 o                         
   9   1   1       1620.65       1529.39        18.18 o                         
  11   1   1       1077.61       1048.96        13.04 o                         
  13   1   1        758.47        776.74         9.95 o                         
  15   1   1          2.97          2.90         1.08 o                         
  17   1   1          2.93          1.23         1.17 o                         
  19   1   1        265.01        285.01         5.56 o                         
  21   1   1        308.94        328.43         7.62 o                         
  23   1   1        126.40        115.73         5.12 o                         
  25   1   1         54.85         53.10         4.98 o                         
  27   1   1        156.63        139.22         5.52 o                         
  29   1   1         32.46         27.11         2.54 o                         
  31   1   1         61.95         58.67         4.45 o                         
  33   1   1         51.56         59.94         3.93 o                         
  35   1   1        361.87        366.09        18.88 o                         
  37   1   1        148.50        173.28         8.01 o                         
  39   1   1        446.60        488.70        16.71 o                         
  41   1   1        251.72        294.78        10.17 o                         
  43   1   1         52.03         67.21         2.83 o                         
  45   1   1        124.34        141.62         4.14 o                         
  47   1   1        106.42         99.33         2.90 o                         
 -46   2   1        127.24        113.82        12.62 o                         
 -44   2   1        172.52        148.06         7.59 o                         
 -42   2   1        458.50        458.61        11.80 o                         
 -40   2   1        436.81        482.03        12.83 o                         
 -38   2   1        370.89        382.92        11.60 o                         
 -36   2   1        114.62        115.46         4.34 o                         
 -34   2   1        289.37        254.19         8.32 o                         
 -32   2   1         13.90         19.89         2.36 o                         
 -30   2   1        336.55        302.23         8.18 o                         
 -28   2   1          0.10         -0.17         1.67 o                         
 -26   2   1         22.12         25.24         1.82 o                         
 -24   2   1         68.90         62.99         2.53 o                         
 -22   2   1         70.53         71.48         3.80 o                         
 -20   2   1          0.01         -0.94         2.19 o                         
 -18   2   1        284.06        323.65         9.97 o                         
 -16   2   1        749.52        821.43        19.09 o                         
 -14   2   1        970.58        986.96        14.93 o                         
 -12   2   1        206.61        173.33         3.51 o                         
 -10   2   1          0.87          2.10         1.00 o                         
  -8   2   1        400.51        388.96         5.39 o                         
  -6   2   1      17275.75      17064.62       198.83 o                         
  -4   2   1      46248.53      46915.38       532.43 o                         
  -2   2   1      33073.43      32352.05       368.34 o                         
   0   2   1       3703.20       3502.55        43.39 o                         
   2   2   1        616.35        587.12         7.85 o                         
   4   2   1        586.10        536.64         7.23 o                         
   6   2   1        235.07        245.55         3.74 o                         
   8   2   1       1296.83       1323.16        17.45 o                         
  10   2   1       1265.13       1284.84        16.99 o                         
  12   2   1        852.85        822.87        11.30 o                         
  14   2   1        285.08        315.95         5.87 o                         
  16   2   1         80.68         92.12         3.36 o                         
  18   2   1         15.60         21.27         2.26 o                         
  20   2   1          7.80          0.28         2.06 o                         
  22   2   1         32.21         22.89         3.19 o                         
  24   2   1        225.18        241.52         5.85 o                         
  26   2   1          1.09          1.20         1.25 o                         
  28   2   1          0.44          1.97         1.00 o                         
  30   2   1         16.72         21.74         2.21 o                         
  32   2   1          8.70         10.12         1.57 o                         
  34   2   1        231.47        242.51        11.10 o                         
  36   2   1         47.27         49.94         3.34 o                         
  38   2   1        106.23        118.94         4.34 o                         
  40   2   1        548.05        569.23        16.51 o                         
  42   2   1        453.68        483.77        15.99 o                         
  44   2   1        157.69        162.05         4.60 o                         
  46   2   1         13.37          9.81         0.91 o                         
 -45   3   1        183.79        179.95         7.12 o                         
 -43   3   1         20.66         24.39         1.48 o                         
 -41   3   1         81.05         80.70         3.51 o                         
 -39   3   1         10.67          6.03         1.00 o                         
 -37   3   1          3.91          3.05         1.61 o                         
 -35   3   1          5.88          8.51         1.72 o                         
 -33   3   1         65.83         69.20         2.83 o                         
 -31   3   1        797.01        681.16        13.87 o                         
 -29   3   1        128.96         96.28         3.17 o                         
 -27   3   1         18.16         21.63         1.54 o                         
 -25   3   1        279.42        261.01         5.61 o                         
 -23   3   1        101.04         94.10         2.59 o                         
 -21   3   1        144.72        154.95         3.27 o                         
 -19   3   1         26.90         32.63         1.92 o                         
 -17   3   1       1951.08       2250.28        50.41 o                         
 -15   3   1       2690.58       3039.85        62.41 o                         
 -13   3   1       3398.15       3596.57        73.48 o                         
 -11   3   1       1158.71       1191.28        23.51 o                         
  -9   3   1        172.42        159.08         4.67 o                         
  -7   3   1       2016.90       1964.66        32.17 o                         
  -5   3   1        165.87        219.38         4.52 o                         
  -3   3   1       8643.90       9017.78       121.42 o                         
  -1   3   1       4011.73       3976.37        54.17 o                         
   1   3   1       2178.72       2029.23        28.14 o                         
   3   3   1       1090.13        998.94        14.38 o                         
   5   3   1       1988.43       1992.47        31.05 o                         
   7   3   1       1096.47       1124.32        19.85 o                         
   9   3   1         28.74         27.66         2.14 o                         
  11   3   1        308.61        319.67         7.84 o                         
  13   3   1         67.46         85.68         3.59 o                         
  15   3   1        121.56        145.34         4.86 o                         
  17   3   1         18.86         26.95         2.69 o                         
  19   3   1          0.04          1.52         1.39 o                         
  21   3   1        319.43        313.66         6.82 o                         
  23   3   1        163.68        153.95         3.68 o                         
  25   3   1         75.43         73.51         2.47 o                         
  27   3   1          2.44          4.49         1.38 o                         
  29   3   1        648.90        585.19        12.74 o                         
  31   3   1        571.06        549.34        13.76 o                         
  33   3   1          0.25         -0.24         1.74 o                         
  35   3   1         58.50         63.20         3.83 o                         
  37   3   1         85.51         97.33         3.91 o                         
  39   3   1        815.39        819.48        22.89 o                         
  41   3   1        639.17        671.90        24.16 o                         
  43   3   1          0.28         -1.26         1.26 o                         
  45   3   1        210.94        221.08        13.84 o                         
 -42   4   1         69.92         68.04         3.56 o                         
 -40   4   1        123.07        122.25         4.80 o                         
 -38   4   1         72.04         83.70         3.27 o                         
 -36   4   1         89.99         80.74         3.35 o                         
 -34   4   1        356.84        344.88         8.35 o                         
 -32   4   1         69.63         65.97         2.14 o                         
 -30   4   1        135.59        128.68         4.04 o                         
 -28   4   1         78.76         90.53         3.65 o                         
 -26   4   1          5.91          5.43         1.17 o                         
 -24   4   1        150.26        125.71         3.55 o                         
 -22   4   1        729.02        759.93        12.81 o                         
 -20   4   1         32.36         42.44         1.71 o                         
 -18   4   1          6.76          5.14         1.12 o                         
 -16   4   1         31.96         32.62         1.50 o                         
 -14   4   1         73.50         60.54         1.60 o                         
 -12   4   1        118.27        111.03         2.64 o                         
 -10   4   1        187.73        153.47         4.19 o                         
  -8   4   1          0.09         -1.00         2.92 o                         
  -6   4   1        914.36        876.13        20.51 o                         
  -4   4   1       9786.08      10227.37       224.34 o                         
  -2   4   1       5610.22       6002.41       132.16 o                         
   0   4   1        749.49        819.81        17.83 o                         
   2   4   1       6277.39       6380.65       129.26 o                         
   4   4   1       4080.60       3910.95        79.75 o                         
   6   4   1        294.10        265.33         7.21 o                         
   8   4   1         50.13         56.95         3.14 o                         
  10   4   1       1584.04       1653.38        30.20 o                         
  12   4   1        912.65        999.94        17.68 o                         
  14   4   1        274.81        298.37         5.01 o                         
  16   4   1        120.52        128.32         2.72 o                         
  18   4   1         39.41         40.15         1.76 o                         
  20   4   1         36.75         44.24         1.66 o                         
  22   4   1        260.79        251.17         4.74 o                         
  24   4   1         78.53         52.37         1.93 o                         
  26   4   1       1261.45       1213.36        24.92 o                         
  28   4   1        302.60        290.46         7.01 o                         
  30   4   1          0.00          1.86         1.33 o                         
  32   4   1        748.27        772.20        17.20 o                         
  34   4   1         20.63         27.62         1.47 o                         
  36   4   1          5.91          3.53         1.57 o                         
  38   4   1         89.84         89.26         4.00 o                         
  40   4   1        284.92        331.48        19.51 o                         
  42   4   1        123.86        100.92         6.29 o                         
 -37   5   1         10.52         13.30         2.25 o                         
 -35   5   1         91.67         93.13         3.83 o                         
 -33   5   1        187.03        178.60         5.80 o                         
 -31   5   1       1022.98        950.62        26.14 o                         
 -29   5   1        751.19        743.23        16.71 o                         
 -27   5   1          2.00          6.20         1.45 o                         
 -25   5   1         73.72         89.18         3.23 o                         
 -23   5   1         25.29         29.94         1.78 o                         
 -21   5   1        112.95        116.65         3.57 o                         
 -19   5   1         20.22         22.03         1.46 o                         
 -17   5   1         14.59         17.23         1.50 o                         
 -15   5   1       1067.06       1041.56        15.76 o                         
 -13   5   1        793.50        813.36        11.94 o                         
 -11   5   1        209.74        197.94         3.43 o                         
  -9   5   1        621.08        611.16         8.71 o                         
  -7   5   1       1335.68       1291.98        17.43 o                         
  -5   5   1         15.79         20.05         1.62 o                         
  -3   5   1       3446.52       3483.22        50.58 o                         
  -1   5   1       3499.98       3488.95        50.79 o                         
   1   5   1         67.76         76.60         3.23 o                         
   3   5   1        299.49        338.25         5.37 o                         
   5   5   1       3921.55       3988.65        50.99 o                         
   7   5   1        626.52        648.14         9.06 o                         
   9   5   1        949.43        945.01        13.33 o                         
  11   5   1        595.83        612.69         8.93 o                         
  13   5   1         16.41         15.88         0.82 o                         
  15   5   1         70.63         75.97         1.88 o                         
  17   5   1        150.14        134.39         2.92 o                         
  19   5   1          0.09         -0.10         0.91 o                         
  21   5   1        227.66        212.54         4.47 o                         
  23   5   1          2.30          4.72         1.25 o                         
  25   5   1        159.40        158.46         4.23 o                         
  27   5   1          2.93          7.74         1.43 o                         
  29   5   1       1894.15       1902.71        38.61 o                         
  31   5   1        491.49        498.78        11.51 o                         
  33   5   1        263.38        255.84         6.94 o                         
  35   5   1        301.84        314.78         8.64 o                         
  37   5   1          3.05          2.94         0.89 o                         
 -32   6   1          5.26          0.42         1.58 o                         
 -30   6   1         73.35         55.82         2.91 o                         
 -28   6   1          3.68          3.10         1.00 o                         
 -26   6   1          4.71          7.63         1.33 o                         
 -24   6   1        117.70        117.61         3.52 o                         
 -22   6   1        118.91        130.27         3.83 o                         
 -20   6   1        165.12        182.45         4.92 o                         
 -18   6   1         22.04         20.78         1.55 o                         
 -16   6   1         11.92         11.31         1.04 o                         
 -14   6   1        251.14        237.58         4.85 o                         
 -12   6   1          0.31          0.98         0.84 o                         
 -10   6   1         71.29         75.79         2.32 o                         
  -8   6   1        135.76        122.05         2.94 o                         
  -6   6   1          7.15          7.72         2.61 o                         
  -4   6   1       2495.19       2472.17        50.29 o                         
  -2   6   1       3064.74       3082.00        64.62 o                         
   0   6   1        885.25        984.86        19.49 o                         
   2   6   1       1729.27       1762.38        31.45 o                         
   4   6   1        342.44        366.13        10.82 o                         
   6   6   1         79.85         84.93         3.78 o                         
   8   6   1         51.04         60.97         3.05 o                         
  10   6   1       1136.92       1133.80        20.54 o                         
  12   6   1        212.98        228.98         4.76 o                         
  14   6   1          4.42          5.43         1.27 o                         
  16   6   1        380.75        403.58         8.24 o                         
  18   6   1         81.16         82.72         3.48 o                         
  20   6   1        141.89        156.37         4.50 o                         
  22   6   1          0.28          0.82         1.24 o                         
  24   6   1        726.94        723.34        16.28 o                         
  26   6   1        651.46        663.17        14.91 o                         
  28   6   1         44.79         36.48         2.77 o                         
  30   6   1         89.34         89.43         2.88 o                         
  32   6   1         80.78         72.34         2.72 o                         
 -25   7   1          0.60          2.52         0.84 o                         
 -23   7   1         11.29         10.38         1.26 o                         
 -21   7   1         27.03         25.32         2.00 o                         
 -19   7   1        118.01        113.28         4.91 o                         
 -17   7   1         27.28         31.39         1.77 o                         
 -15   7   1        651.66        663.88        16.57 o                         
 -13   7   1        867.52        881.68        19.68 o                         
 -11   7   1         59.62         69.31         2.79 o                         
  -9   7   1          8.39         16.34         1.13 o                         
  -7   7   1          0.30          3.77         1.64 o                         
  -5   7   1        372.62        386.86        12.17 o                         
  -3   7   1       2325.92       2417.60        80.57 o                         
  -1   7   1       1050.99       1082.49        26.42 o                         
   1   7   1         38.13         61.22         9.39 o                         
   3   7   1         11.65         21.44         3.27 o                         
   5   7   1        368.87        374.90        12.53 o                         
   7   7   1        102.61        112.25         3.98 o                         
   9   7   1        129.04        125.54         3.66 o                         
  11   7   1         99.85        100.57         2.55 o                         
  13   7   1          5.70          7.01         0.81 o                         
  15   7   1         13.43          7.89         1.09 o                         
  17   7   1         28.57         24.05         1.35 o                         
  19   7   1         15.31         16.47         1.51 o                         
  21   7   1          5.23          7.42         1.04 o                         
  23   7   1         13.31          6.29         1.45 o                         
  25   7   1        125.55        107.41         7.82 o                         
 -14   8   1         16.12         13.15         2.52 o                         
 -12   8   1        100.86         94.47         3.33 o                         
 -10   8   1         41.10         37.81         1.65 o                         
  -8   8   1         19.43         16.54         2.92 o                         
  -6   8   1        241.43        239.02        20.76 o                         
  -4   8   1       1268.93       1212.76        66.75 o                         
  -2   8   1        732.92        704.88        28.95 o                         
   0   8   1         60.27         76.75         6.29 o                         
   2   8   1         47.77         33.97         2.67 o                         
   4   8   1          1.14          0.25         2.09 o                         
   6   8   1        139.27        140.68         4.80 o                         
   8   8   1        136.95        122.54         5.73 o                         
  10   8   1        106.47        109.10         5.13 o                         
  12   8   1         47.95         39.94         1.83 o                         
  14   8   1          9.87          9.67         1.26 o                         
 -48   0   2         52.64         46.55         5.03 o                         
 -46   0   2        204.54        189.17         5.91 o                         
 -44   0   2        266.53        241.43        10.20 o                         
 -42   0   2        226.94        241.60        15.10 o                         
 -40   0   2        103.53         93.11         7.55 o                         
 -38   0   2          0.09          1.26         2.52 o                         
 -36   0   2         73.56         64.17         6.29 o                         
 -34   0   2        169.95        169.87        11.32 o                         
 -32   0   2        185.20        158.54        11.32 o                         
 -30   0   2        121.34         98.14         7.55 o                         
 -28   0   2          0.09          0.93         2.56 o                         
 -26   0   2         47.91         42.10         3.54 o                         
 -24   0   2        301.19        280.57        11.32 o                         
 -22   0   2       1849.32       1874.27        50.93 o                         
 -20   0   2       2741.73       2674.43        63.54 o                         
 -18   0   2       4304.68       4392.97       109.29 o                         
 -16   0   2       3648.75       3555.20        67.63 o                         
 -14   0   2        947.81        870.19        16.12 o                         
 -12   0   2        437.42        408.37         8.09 o                         
 -10   0   2       1055.95        894.87        16.88 o                         
  -8   0   2       3250.58       3053.96        48.41 o                         
  -6   0   2       4415.82       4133.81        81.45 o                         
  -4   0   2       2333.80       1992.44        33.96 o                         
  -2   0   2        102.77         56.65         1.59 o                         
   0   0   2         19.05          3.67         0.67 o                         
   2   0   2         43.82         38.89         1.35 o                         
   4   0   2          3.53          3.90         0.75 o                         
   6   0   2          4.91         -1.32         1.32 o                         
   8   0   2          2.94         -1.16         1.16 o                         
  10   0   2         58.14         35.95         1.93 o                         
  12   0   2          0.46         -1.05         1.19 o                         
  14   0   2          0.00         -1.35         1.35 o                         
  16   0   2         24.06          1.40         1.96 o                         
  18   0   2         28.68         29.34         2.43 o                         
  20   0   2          2.12          1.56         2.97 o                         
  22   0   2         15.85         14.92         4.19 o                         
  24   0   2          0.11          5.15         2.97 o                         
  26   0   2         57.76         47.81         5.03 o                         
  28   0   2         35.05         26.42         3.77 o                         
  30   0   2        175.14        137.15        10.07 o                         
  32   0   2        852.05        781.72        44.06 o                         
  34   0   2       2400.04       2438.15       134.82 o                         
  36   0   2       2664.34       2632.60       144.93 o                         
  38   0   2       2041.52       2222.18       123.45 o                         
  40   0   2        775.30        760.36        30.26 o                         
  42   0   2        221.08        227.14         9.79 o                         
  44   0   2         47.61         65.04         3.63 o                         
  46   0   2        142.46        149.94         8.17 o                         
 -47   1   2        111.40        133.90         4.72 o                         
 -45   1   2         68.28         55.94         2.28 o                         
 -43   1   2          7.04          4.23         1.47 o                         
 -41   1   2        122.54         66.82         3.11 o                         
 -39   1   2         64.66        110.70         4.05 o                         
 -37   1   2        254.23        286.19        10.17 o                         
 -35   1   2        380.95        272.34        12.88 o                         
 -33   1   2       2024.30       1985.70        68.80 o                         
 -31   1   2         62.29         87.74         5.50 o                         
 -29   1   2          0.06          4.84         2.43 o                         
 -27   1   2        360.84        338.01        10.08 o                         
 -25   1   2         54.88         65.50         4.13 o                         
 -23   1   2       6904.69       8568.00       186.13 o                         
 -21   1   2       2794.70       3403.95        74.88 o                         
 -19   1   2         36.82         18.40         2.13 o                         
 -17   1   2      65579.22      70103.59      1012.49 o                         
 -15   1   2       3410.13       3709.19        50.55 o                         
 -13   1   2      11673.70      12632.26       164.01 o                         
 -11   1   2      11673.01      11790.84       154.23 o                         
  -9   1   2       6438.00       6424.48        78.97 o                         
  -7   1   2      82685.04      84730.87      1824.41 o                         
  -1   1   2      85586.75      79901.30      4417.05 o                         
   1   1   2      20111.46      18455.69       256.28 o                         
   3   1   2      15582.01      15187.54       181.23 o                         
   7   1   2       4806.75       5135.94        65.08 o                         
   9   1   2       2207.25       2556.61        31.78 o                         
  11   1   2          1.18          4.52         0.86 o                         
  13   1   2        679.73        616.48         8.32 o                         
  15   1   2       3352.95       3609.11        46.20 o                         
  17   1   2       1565.31       1671.41        22.83 o                         
  19   1   2       1983.21       1952.75        40.79 o                         
  21   1   2       5790.11       5619.28       122.19 o                         
  23   1   2       9219.15      10178.44       311.09 o                         
  25   1   2       2944.51       2772.03        83.71 o                         
  27   1   2       6750.59       6598.48       177.15 o                         
  29   1   2       2138.41       2139.69        68.95 o                         
  31   1   2       1741.32       1750.76        96.98 o                         
  33   1   2       1034.70       1094.30        35.62 o                         
  35   1   2       1852.15       2015.93        64.48 o                         
  37   1   2       7840.82       8306.99       263.27 o                         
  39   1   2        524.38        512.98        17.19 o                         
  41   1   2        153.76        170.96         6.54 o                         
  43   1   2       1304.26       1399.97        34.88 o                         
  45   1   2        838.22        973.28        26.75 o                         
 -46   2   2          5.40          5.95         1.36 o                         
 -44   2   2         12.12         11.46         1.65 o                         
 -42   2   2          5.40          3.68         1.06 o                         
 -40   2   2          2.93          3.72         1.76 o                         
 -38   2   2          3.72          2.76         1.57 o                         
 -36   2   2         20.33         18.59         1.97 o                         
 -34   2   2         74.84         62.55         3.27 o                         
 -32   2   2         59.19         54.08         5.53 o                         
 -30   2   2         18.70         17.45         2.12 o                         
 -28   2   2         45.20         47.70         2.20 o                         
 -26   2   2          0.15          2.44         1.40 o                         
 -24   2   2         17.98         16.21         2.10 o                         
 -22   2   2        101.03        100.62         4.82 o                         
 -20   2   2        479.81        500.65        13.79 o                         
 -18   2   2        653.13        648.46        17.05 o                         
 -16   2   2        467.88        445.04        11.50 o                         
 -14   2   2        366.91        315.04         6.14 o                         
 -12   2   2        937.46        844.47        11.61 o                         
 -10   2   2       3730.85       3412.86        41.51 o                         
  -8   2   2      10534.63       9844.52       114.88 o                         
  -6   2   2      15918.59      14899.83       169.21 o                         
  -4   2   2      14294.07      13401.50       152.41 o                         
  -2   2   2       9750.08       8774.90        99.94 o                         
   0   2   2       6405.25       5899.61        67.26 o                         
   2   2   2       4198.21       3800.43        45.76 o                         
   4   2   2       2230.24       2024.56        25.31 o                         
   6   2   2        824.96        770.72        10.07 o                         
   8   2   2        303.32        277.40         4.34 o                         
  10   2   2         65.15         56.03         1.77 o                         
  12   2   2          0.03          0.46         1.11 o                         
  14   2   2          9.50         13.67         1.45 o                         
  16   2   2          3.99          4.71         1.88 o                         
  18   2   2         27.94         17.64         2.02 o                         
  20   2   2        186.31        180.96         6.78 o                         
  22   2   2        278.36        279.54         9.41 o                         
  24   2   2        272.48        259.91         6.72 o                         
  26   2   2        287.33        266.53         6.47 o                         
  28   2   2        227.63        213.20         5.72 o                         
  30   2   2        305.91        296.53         9.19 o                         
  32   2   2        895.08        853.63        38.84 o                         
  34   2   2       1253.19       1264.30        35.53 o                         
  36   2   2       1463.51       1479.89        47.25 o                         
  38   2   2        909.19        937.66        30.28 o                         
  40   2   2        180.09        197.27         6.29 o                         
  42   2   2          0.89          0.88         1.48 o                         
  44   2   2         25.16         20.95         1.28 o                         
  46   2   2          0.12          0.75         0.95 o                         
 -45   3   2          2.86         -0.50         0.84 o                         
 -43   3   2         67.92         73.37         2.78 o                         
 -41   3   2        444.95        534.17        15.25 o                         
 -39   3   2        132.66        153.87         4.34 o                         
 -37   3   2        218.82        225.83         5.78 o                         
 -35   3   2         11.25          7.68         1.70 o                         
 -33   3   2       7344.60       7102.52       155.86 o                         
 -31   3   2       1832.27       1869.48        38.96 o                         
 -29   3   2         56.67         54.71         2.31 o                         
 -27   3   2       5791.09       5811.07        99.24 o                         
 -25   3   2       9111.57       8987.10       170.99 o                         
 -23   3   2        647.05        577.45        10.72 o                         
 -21   3   2         27.06         32.47         1.56 o                         
 -19   3   2       2941.82       3106.08        58.24 o                         
 -17   3   2       1694.53       2320.26        51.85 o                         
 -15   3   2         28.03          4.48         2.28 o                         
 -13   3   2       6066.84       6462.06       130.92 o                         
 -11   3   2        396.44        275.75         6.73 o                         
  -9   3   2      31078.55      32440.86       572.54 o                         
  -7   3   2      28845.78      30070.31       530.38 o                         
  -5   3   2      27048.92      27492.91       384.02 o                         
  -3   3   2       8940.71       8683.87       113.75 o                         
  -1   3   2       1853.27       1668.33        21.82 o                         
   1   3   2       2953.47       2680.92        34.59 o                         
   3   3   2         48.15         64.49         2.06 o                         
   5   3   2       1731.16       1575.49        24.83 o                         
   7   3   2        469.61        410.16         8.60 o                         
   9   3   2        420.19        443.89        10.15 o                         
  11   3   2        647.50        721.18        17.15 o                         
  13   3   2         52.09         67.78         3.40 o                         
  15   3   2        168.22        231.60         6.97 o                         
  17   3   2         30.45         39.53         2.57 o                         
  19   3   2         26.63         49.02         2.52 o                         
  21   3   2       1315.91       1295.65        23.76 o                         
  23   3   2        167.92        161.37         3.83 o                         
  25   3   2        237.78        235.26         5.47 o                         
  27   3   2        253.73        265.25         6.09 o                         
  29   3   2       3035.22       3105.16        62.64 o                         
  31   3   2       2245.68       2133.25        50.98 o                         
  33   3   2        349.24        358.95        11.85 o                         
  35   3   2        516.95        520.67        16.94 o                         
  37   3   2       3554.74       3545.49       111.61 o                         
  39   3   2         21.38         15.65         1.45 o                         
  41   3   2        175.33        209.84         7.48 o                         
  43   3   2        632.82        687.92        15.73 o                         
 -42   4   2          4.47          2.52         1.26 o                         
 -40   4   2          3.99          5.80         1.03 o                         
 -38   4   2          8.36          8.18         1.19 o                         
 -36   4   2         16.02         13.76         1.37 o                         
 -34   4   2          2.12          1.18         1.15 o                         
 -32   4   2          0.02          0.94         1.22 o                         
 -30   4   2          4.49          1.42         1.49 o                         
 -28   4   2         20.63         29.22         2.10 o                         
 -26   4   2          1.34          2.24         0.95 o                         
 -24   4   2          0.19          1.32         1.27 o                         
 -22   4   2          8.34          9.38         1.68 o                         
 -20   4   2          1.15          1.51         0.97 o                         
 -18   4   2          0.27         -0.65         0.79 o                         
 -16   4   2          0.00          0.06         0.77 o                         
 -14   4   2          3.78          1.51         0.78 o                         
 -12   4   2        231.78        210.94         3.96 o                         
 -10   4   2       1280.28       1241.44        20.02 o                         
  -8   4   2       3414.40       3406.14        65.73 o                         
  -6   4   2       5548.27       5538.17       133.18 o                         
  -4   4   2       4677.34       4806.23       106.22 o                         
  -2   4   2       3261.16       3421.01        76.02 o                         
   0   4   2       2209.15       2181.24        44.98 o                         
   2   4   2       1252.50       1221.91        25.86 o                         
   4   4   2        641.83        662.36        14.85 o                         
   6   4   2        318.91        299.29         7.75 o                         
   8   4   2        165.85        180.29         4.88 o                         
  10   4   2         49.17         50.11         1.59 o                         
  12   4   2         20.96         21.33         1.17 o                         
  14   4   2          7.41          5.71         0.77 o                         
  16   4   2          5.68          5.71         0.80 o                         
  18   4   2         60.71         62.42         1.89 o                         
  20   4   2        183.41        180.43         3.87 o                         
  22   4   2        301.27        307.24         5.76 o                         
  24   4   2        307.28        302.48         5.95 o                         
  26   4   2        289.76        297.83         6.68 o                         
  28   4   2        155.69        152.07         3.94 o                         
  30   4   2        135.60        136.77         3.61 o                         
  32   4   2        316.32        330.26         7.75 o                         
  34   4   2        321.45        326.56         8.42 o                         
  36   4   2        479.61        493.97        11.12 o                         
  38   4   2        327.98        334.25         7.83 o                         
  40   4   2         72.58         79.88         2.74 o                         
  42   4   2          0.21         -1.26         1.26 o                         
 -37   5   2          0.54         -0.63         1.89 o                         
 -35   5   2        132.68        134.77         4.34 o                         
 -33   5   2         96.71         71.97         2.88 o                         
 -31   5   2         93.64        118.78         4.05 o                         
 -29   5   2         13.01         12.36         1.45 o                         
 -27   5   2         31.87         20.05         1.47 o                         
 -25   5   2        323.88        303.91         7.42 o                         
 -23   5   2        749.31        742.94        17.22 o                         
 -21   5   2          0.34          2.02         1.36 o                         
 -19   5   2        667.30        599.09        12.68 o                         
 -17   5   2       3125.96       2886.39        47.86 o                         
 -15   5   2         16.22         34.96         1.56 o                         
 -13   5   2          0.93          4.97         1.07 o                         
 -11   5   2         59.01         47.32         1.50 o                         
  -9   5   2        222.67        205.99         3.57 o                         
  -7   5   2        494.78        448.32         7.27 o                         
  -5   5   2        172.75        203.56         3.83 o                         
  -3   5   2       1059.92        999.01        15.58 o                         
  -1   5   2      16560.57      15766.48       245.07 o                         
   1   5   2        167.24        179.63         4.95 o                         
   3   5   2       1043.14       1095.49        15.33 o                         
   5   5   2       4578.42       4560.29        64.09 o                         
   7   5   2       3149.67       3058.39        41.79 o                         
   9   5   2        135.76        126.20         2.59 o                         
  11   5   2        133.10        125.47         2.61 o                         
  13   5   2          6.60          9.24         1.20 o                         
  15   5   2        459.61        388.62         6.50 o                         
  17   5   2         43.75         39.98         1.87 o                         
  19   5   2        238.01        248.12         5.09 o                         
  21   5   2       1613.43       1722.22        38.31 o                         
  23   5   2       1833.99       1865.47        41.32 o                         
  25   5   2         94.79        108.79         3.52 o                         
  27   5   2        923.24        983.43        21.91 o                         
  29   5   2        637.12        614.43        13.91 o                         
  31   5   2        179.17        203.50         5.70 o                         
  33   5   2        292.12        329.16         9.89 o                         
  35   5   2         18.93         17.25         1.51 o                         
  37   5   2         78.55         74.02         3.88 o                         
 -32   6   2          9.49          8.12         1.94 o                         
 -30   6   2          0.32         -1.26         1.26 o                         
 -28   6   2          0.02          2.10         2.18 o                         
 -26   6   2          0.11         -1.48         1.48 o                         
 -24   6   2          3.78          2.24         1.35 o                         
 -22   6   2         19.34         17.78         1.50 o                         
 -20   6   2         15.85         14.67         1.25 o                         
 -18   6   2         65.55         67.65         2.52 o                         
 -16   6   2         95.03         91.65         2.84 o                         
 -14   6   2         41.51         44.12         1.66 o                         
 -12   6   2        100.28         94.60         2.68 o                         
 -10   6   2        140.83        138.43         3.24 o                         
  -8   6   2        196.93        191.67         4.17 o                         
  -6   6   2        300.52        286.85         5.64 o                         
  -4   6   2         87.95         95.61         2.68 o                         
  -2   6   2         14.49         15.10         1.48 o                         
   0   6   2          0.93          4.12         1.59 o                         
   2   6   2          7.36         12.19         2.62 o                         
   4   6   2         13.26         19.53         2.35 o                         
   6   6   2          2.52          4.69         1.10 o                         
   8   6   2          4.77          4.25         0.96 o                         
  10   6   2          0.85          2.20         1.05 o                         
  12   6   2         23.87         23.50         1.42 o                         
  14   6   2         26.09         29.74         1.51 o                         
  16   6   2          3.67          3.92         1.00 o                         
  18   6   2         25.66         25.71         1.10 o                         
  20   6   2          0.25          0.82         1.32 o                         
  22   6   2          0.03          1.00         2.01 o                         
  24   6   2          3.25          6.08         1.55 o                         
  26   6   2          2.09          3.36         1.57 o                         
  28   6   2          0.02         -1.15         1.15 o                         
  30   6   2          1.42          1.06         1.57 o                         
  32   6   2         13.20          8.86         1.10 o                         
 -25   7   2          4.71         12.04         1.36 o                         
 -23   7   2          6.11          4.03         0.95 o                         
 -21   7   2          5.06          1.64         1.48 o                         
 -19   7   2        359.80        367.45        10.72 o                         
 -17   7   2        455.12        440.83        12.52 o                         
 -15   7   2        158.76        188.28         4.97 o                         
 -13   7   2        303.06        306.67         6.82 o                         
 -11   7   2       1797.36       1927.48        39.15 o                         
  -9   7   2        121.46        113.79         3.66 o                         
  -7   7   2         23.95         30.18         2.16 o                         
  -5   7   2         61.62         62.26         3.08 o                         
  -3   7   2        436.36        517.40        17.03 o                         
  -1   7   2       2496.65       2702.02       104.70 o                         
   1   7   2         68.40         79.12         4.36 o                         
   3   7   2          2.06          3.22         2.56 o                         
   5   7   2        634.48        654.60        20.77 o                         
   7   7   2         46.76         37.68         2.59 o                         
   9   7   2         59.19         57.99         3.81 o                         
  11   7   2        288.44        292.58         9.43 o                         
  13   7   2        166.70        180.54         4.23 o                         
  15   7   2        106.88        126.67         3.35 o                         
  17   7   2         16.19         21.19         1.29 o                         
  19   7   2         47.12         53.09         2.05 o                         
  21   7   2        496.98        504.57        12.30 o                         
  23   7   2        260.97        266.72         9.70 o                         
  25   7   2          3.07          3.46         1.11 o                         
 -12   8   2         24.10         18.87         2.52 o                         
 -10   8   2         16.11          8.86         1.10 o                         
  -8   8   2         13.09          4.85         0.92 o                         
  -6   8   2          5.38          2.67         1.61 o                         
  -4   8   2          3.83          3.93         2.04 o                         
  -2   8   2         19.81         17.23         3.77 o                         
   0   8   2         46.22         43.17         7.55 o                         
   2   8   2         33.82         31.01         3.02 o                         
   4   8   2         19.82         19.52         2.67 o                         
   6   8   2          7.02         10.90         1.08 o                         
   8   8   2          3.18          4.09         1.03 o                         
  10   8   2          2.76          3.77         0.95 o                         
  12   8   2          2.20          3.68         1.16 o                         
 -47   1   3         15.20         29.32         1.65 o                         
 -45   1   3         64.97         65.88         3.05 o                         
 -43   1   3         18.54         18.33         1.57 o                         
 -41   1   3          8.62         11.57         1.59 o                         
 -39   1   3         19.10         14.62         3.74 o                         
 -37   1   3         23.26         21.03         2.36 o                         
 -35   1   3          6.30         -0.69         3.40 o                         
 -33   1   3        128.32        105.30         7.63 o                         
 -31   1   3        172.61        181.38         5.39 o                         
 -29   1   3          0.65         -0.26         1.58 o                         
 -27   1   3        120.60        128.39         3.92 o                         
 -25   1   3        125.56        124.69         3.91 o                         
 -23   1   3        445.52        455.09        11.96 o                         
 -21   1   3         23.30         17.95         3.10 o                         
 -19   1   3         60.79         50.48         2.90 o                         
 -17   1   3        261.09        265.82         6.51 o                         
 -15   1   3        357.27        383.26         6.32 o                         
 -13   1   3        166.78        161.90         3.12 o                         
 -11   1   3       3949.99       3919.08        48.51 o                         
  -9   1   3      12630.99      12705.32       151.71 o                         
  -7   1   3       9307.21       9103.67       105.83 o                         
  -5   1   3       2810.26       2619.96        29.23 o                         
  -3   1   3          0.63          4.93         0.40 o                         
  -1   1   3        195.49        178.81         3.29 o                         
   1   1   3       1947.47       1772.94        25.96 o                         
   3   1   3       2681.40       2483.60        29.07 o                         
   5   1   3         25.82         19.31         0.83 o                         
   7   1   3        100.87        102.85         1.87 o                         
   9   1   3          7.22          8.18         0.89 o                         
  11   1   3          2.09          1.11         0.88 o                         
  13   1   3        115.30        146.13         3.12 o                         
  15   1   3          0.70          2.26         1.29 o                         
  17   1   3        152.48        145.27         3.55 o                         
  19   1   3        119.45        105.09         3.86 o                         
  21   1   3        234.75        252.52         8.13 o                         
  23   1   3        313.29        275.79         8.41 o                         
  25   1   3        246.56        230.18         9.11 o                         
  27   1   3       1027.14        948.57        28.74 o                         
  29   1   3        124.26        121.01         4.18 o                         
  31   1   3       1274.94       1149.37        33.55 o                         
  33   1   3        671.50        680.10        22.28 o                         
  35   1   3        433.52        464.80        15.49 o                         
  37   1   3        260.70        258.41         8.18 o                         
  39   1   3          0.26         -1.03         1.36 o                         
  41   1   3          0.31          0.31         1.38 o                         
  43   1   3          6.52          7.80         1.36 o                         
  45   1   3        134.07        153.45         4.85 o                         
  47   1   3          0.24          0.00         0.89 o                         
 -46   2   3         89.13         86.94         7.08 o                         
 -44   2   3         74.36         59.66         2.64 o                         
 -42   2   3         90.76        107.13         3.91 o                         
 -40   2   3          2.75          3.96         1.15 o                         
 -38   2   3         78.58         69.35         2.92 o                         
 -36   2   3        523.42        463.04        10.93 o                         
 -34   2   3         18.77         11.33         1.49 o                         
 -32   2   3         10.87          8.56         2.00 o                         
 -30   2   3         77.36         67.68         3.35 o                         
 -28   2   3        248.95        254.74         6.54 o                         
 -26   2   3         52.58         55.04         2.45 o                         
 -24   2   3        136.49        156.61         4.61 o                         
 -22   2   3        989.24       1104.68        25.22 o                         
 -20   2   3       2011.22       2301.86        62.79 o                         
 -18   2   3       2533.40       2750.70        61.07 o                         
 -16   2   3        717.66        726.79        19.51 o                         
 -14   2   3        100.57         94.72         2.99 o                         
 -12   2   3         91.70         79.91         2.23 o                         
 -10   2   3       1502.72       1506.24        18.19 o                         
  -8   2   3        124.73        174.32         2.80 o                         
  -6   2   3       4074.69       3741.26        43.00 o                         
  -4   2   3       9168.73       9013.67       102.65 o                         
  -2   2   3        686.88        693.19         9.06 o                         
   0   2   3        218.24        203.51         2.80 o                         
   2   2   3        139.15        126.64         2.05 o                         
   4   2   3        205.78        222.39         3.33 o                         
   6   2   3         38.96         39.13         1.41 o                         
   8   2   3          9.68          9.02         0.80 o                         
  10   2   3          6.04          1.86         0.81 o                         
  12   2   3          0.64         -1.20         1.20 o                         
  14   2   3         49.74         52.53         2.83 o                         
  16   2   3        758.65        757.85        15.59 o                         
  18   2   3       1492.17       1590.87        39.24 o                         
  20   2   3       2401.73       2572.13        80.13 o                         
  22   2   3        363.80        336.81         8.29 o                         
  24   2   3          5.12          5.88         1.27 o                         
  26   2   3         47.32         47.43         2.10 o                         
  28   2   3        212.84        205.86         4.85 o                         
  30   2   3         46.48         39.50         3.59 o                         
  32   2   3          8.19          9.29         2.25 o                         
  34   2   3        210.63        224.37         7.21 o                         
  36   2   3        994.81       1053.78        29.42 o                         
  38   2   3         17.59         25.44         2.30 o                         
  40   2   3        176.22        189.96         5.50 o                         
  42   2   3        198.97        230.84         9.38 o                         
  44   2   3        160.42        156.45         7.51 o                         
  46   2   3        131.16        127.15         6.92 o                         
 -45   3   3        103.05         67.95         5.03 o                         
 -43   3   3        148.09        134.48         4.77 o                         
 -41   3   3         35.30         51.39         2.34 o                         
 -39   3   3         55.99         45.53         2.54 o                         
 -37   3   3         13.51          7.49         1.60 o                         
 -35   3   3         15.45         11.15         1.51 o                         
 -33   3   3        276.77        253.51         6.43 o                         
 -31   3   3         25.87         34.55         1.99 o                         
 -29   3   3         31.80         24.86         1.90 o                         
 -27   3   3        296.38        322.42         6.74 o                         
 -25   3   3        148.34        165.75         4.12 o                         
 -23   3   3          0.11          0.98         1.07 o                         
 -21   3   3        205.08        206.32         4.83 o                         
 -19   3   3          9.93         11.35         1.24 o                         
 -17   3   3       2233.65       2243.43        43.08 o                         
 -15   3   3       1955.72       1863.59        41.93 o                         
 -13   3   3       1072.57        975.34        22.75 o                         
 -11   3   3        780.80        788.33        21.70 o                         
  -9   3   3      17078.57      17483.74       308.05 o                         
  -7   3   3      10132.04       9769.56       155.86 o                         
  -5   3   3        470.86        375.64         6.24 o                         
  -3   3   3         96.94        110.22         2.51 o                         
  -1   3   3        548.40        516.68         7.12 o                         
   1   3   3       1924.16       1782.39        22.68 o                         
   3   3   3        523.84        510.07         7.79 o                         
   5   3   3          0.02          2.66         1.07 o                         
   7   3   3        218.95        223.53         5.57 o                         
   9   3   3        158.34        158.43         4.36 o                         
  11   3   3         23.05         26.66         2.72 o                         
  13   3   3         26.96         28.50         2.58 o                         
  15   3   3         77.22         87.78         3.98 o                         
  17   3   3        170.52        195.45         4.43 o                         
  19   3   3        234.86        258.70         5.02 o                         
  21   3   3          0.01         -1.24         1.43 o                         
  23   3   3         71.50         78.74         2.47 o                         
  25   3   3        232.27        233.84         5.47 o                         
  27   3   3        595.37        594.09        12.14 o                         
  29   3   3       1519.81       1503.41        33.19 o                         
  31   3   3        497.38        537.48        14.92 o                         
  33   3   3       1086.21       1103.66        26.54 o                         
  35   3   3       1253.84       1289.02        31.17 o                         
  37   3   3         29.12         40.78         2.30 o                         
  39   3   3        118.77        135.10         5.54 o                         
  41   3   3         64.27         61.63         2.64 o                         
  43   3   3         66.09         74.77         2.64 o                         
 -42   4   3          9.09         10.07         2.52 o                         
 -40   4   3         14.03         12.34         0.89 o                         
 -38   4   3        233.25        196.31         5.38 o                         
 -36   4   3        535.02        519.32        13.32 o                         
 -34   4   3        428.23        412.92         9.71 o                         
 -32   4   3          6.73          6.29         1.97 o                         
 -30   4   3          0.00          1.06         1.77 o                         
 -28   4   3        257.46        245.94         7.14 o                         
 -26   4   3        318.98        320.53         7.60 o                         
 -24   4   3         15.49         14.66         1.71 o                         
 -22   4   3         53.37         49.13         2.06 o                         
 -20   4   3       1594.07       1689.34        29.89 o                         
 -18   4   3        372.85        390.74         7.72 o                         
 -16   4   3         17.67         10.74         1.11 o                         
 -14   4   3         25.69         16.33         1.12 o                         
 -12   4   3        770.18        724.19        14.41 o                         
 -10   4   3       2963.07       2805.15        44.44 o                         
  -8   4   3       4001.23       4000.43        66.20 o                         
  -6   4   3        542.22        555.65        10.77 o                         
  -4   4   3       1019.68       1087.11        25.13 o                         
  -2   4   3        708.29        717.08        17.16 o                         
   0   4   3       4139.64       4220.31        85.81 o                         
   2   4   3       2895.76       2786.73        57.23 o                         
   4   4   3       1145.91       1215.59        25.65 o                         
   6   4   3        561.70        610.17        10.61 o                         
   8   4   3         26.77         34.24         1.24 o                         
  10   4   3         72.93         93.34         2.22 o                         
  12   4   3         35.49         32.49         1.22 o                         
  14   4   3         35.18         39.07         1.38 o                         
  16   4   3        311.09        302.60         5.27 o                         
  18   4   3        658.59        613.80         9.57 o                         
  20   4   3        255.94        239.07         4.34 o                         
  22   4   3         63.75         70.57         1.98 o                         
  24   4   3        137.66        123.60         3.04 o                         
  26   4   3       1118.00       1125.12        21.89 o                         
  28   4   3        153.59        163.89         4.50 o                         
  30   4   3        688.24        725.80        17.86 o                         
  32   4   3         99.75        111.29         3.56 o                         
  34   4   3       1460.36       1527.08        33.29 o                         
  36   4   3       1223.00       1310.54        28.58 o                         
  38   4   3        308.84        331.13        10.05 o                         
  40   4   3          0.39          0.53         0.90 o                         
 -37   5   3          6.16          4.19         1.45 o                         
 -35   5   3          6.06          7.55         1.04 o                         
 -33   5   3          0.00         -1.21         1.21 o                         
 -31   5   3         26.13         27.33         1.43 o                         
 -29   5   3          9.33          8.79         1.21 o                         
 -27   5   3          0.63          1.42         1.16 o                         
 -25   5   3        432.93        440.87        10.55 o                         
 -23   5   3         70.79         74.38         2.97 o                         
 -21   5   3          5.52          8.87         1.40 o                         
 -19   5   3          0.83          0.70         1.15 o                         
 -17   5   3       2079.96       2087.11        38.81 o                         
 -15   5   3       3887.34       3883.30        61.49 o                         
 -13   5   3       1620.45       1578.10        23.57 o                         
 -11   5   3        128.81        145.47         3.04 o                         
  -9   5   3       1494.20       1470.24        22.91 o                         
  -7   5   3       2116.22       2009.02        30.97 o                         
  -5   5   3         88.40         98.51         2.53 o                         
  -3   5   3       2360.15       2306.74        35.25 o                         
  -1   5   3          8.41         14.40         2.05 o                         
   1   5   3        171.48        168.25         3.53 o                         
   3   5   3         71.63         82.65         2.26 o                         
   5   5   3        659.91        703.59        10.85 o                         
   7   5   3        978.50       1002.38        14.18 o                         
   9   5   3        191.72        221.51         3.84 o                         
  11   5   3        182.72        169.90         3.26 o                         
  13   5   3         57.43         59.24         1.83 o                         
  15   5   3        499.58        518.10         9.37 o                         
  17   5   3        273.60        264.85         5.30 o                         
  19   5   3        124.77        123.19         3.48 o                         
  21   5   3        299.08        299.10         7.17 o                         
  23   5   3         10.98         12.98         1.93 o                         
  25   5   3          3.55          5.38         1.51 o                         
  27   5   3        400.44        407.46        10.50 o                         
  29   5   3        190.09        208.43         5.44 o                         
  31   5   3          1.20          4.99         1.24 o                         
  33   5   3        432.44        459.49        11.33 o                         
  35   5   3        356.57        337.59        14.89 o                         
  37   5   3         33.75         40.30         2.67 o                         
 -32   6   3         56.30         55.64         4.52 o                         
 -30   6   3          2.30          0.42         1.45 o                         
 -28   6   3          2.58          8.14         1.83 o                         
 -26   6   3          0.00         -0.40         1.27 o                         
 -24   6   3         43.38         47.57         3.09 o                         
 -22   6   3          3.17          4.19         1.65 o                         
 -20   6   3        106.85        114.63         3.89 o                         
 -18   6   3        601.76        587.40        15.10 o                         
 -16   6   3         32.83         30.67         1.88 o                         
 -14   6   3         92.17         92.34         2.99 o                         
 -12   6   3       1027.58       1025.82        20.18 o                         
 -10   6   3       2081.16       2245.88        43.67 o                         
  -8   6   3       2079.59       2160.17        41.95 o                         
  -6   6   3        551.55        516.30        10.06 o                         
  -4   6   3        350.82        358.04         7.59 o                         
  -2   6   3         24.96         43.42         3.63 o                         
   0   6   3       1296.26       1326.71        31.18 o                         
   2   6   3        822.63        860.34        18.48 o                         
   4   6   3         39.10         56.73         3.42 o                         
   6   6   3        945.84        957.71        17.62 o                         
   8   6   3         50.76         68.38         2.59 o                         
  10   6   3        207.25        208.13         4.42 o                         
  12   6   3        246.77        237.13         5.77 o                         
  14   6   3         15.38         15.28         1.17 o                         
  16   6   3        208.70        210.79         4.88 o                         
  18   6   3         29.64         23.60         1.39 o                         
  20   6   3        166.67        150.79         3.90 o                         
  22   6   3         80.11         84.40         2.92 o                         
  24   6   3        225.17        228.97         7.02 o                         
  26   6   3        241.57        251.54         7.77 o                         
  28   6   3         15.04         16.16         1.89 o                         
  30   6   3        452.68        433.83        21.27 o                         
  32   6   3         18.85         20.26         2.04 o                         
 -25   7   3          1.12          3.26         1.36 o                         
 -23   7   3          1.01          0.21         0.80 o                         
 -21   7   3          2.06          2.63         1.36 o                         
 -19   7   3         57.58         56.39         2.78 o                         
 -17   7   3        101.64        103.71         3.69 o                         
 -15   7   3        367.38        332.51         8.55 o                         
 -13   7   3         21.28         24.81         1.67 o                         
 -11   7   3        350.33        313.87         7.51 o                         
  -9   7   3       1301.00       1343.99        33.19 o                         
  -7   7   3        604.43        623.50        20.66 o                         
  -5   7   3        103.60        113.87         7.11 o                         
  -3   7   3        646.62        611.49        17.74 o                         
  -1   7   3          3.23          3.40         2.59 o                         
   1   7   3         39.67         36.52         5.03 o                         
   3   7   3         31.85         37.12         2.73 o                         
   5   7   3        205.69        206.95         6.11 o                         
   7   7   3        106.04        110.57         4.34 o                         
   9   7   3          0.08          1.48         1.72 o                         
  11   7   3         19.44         19.97         1.29 o                         
  13   7   3          4.48          7.46         1.29 o                         
  15   7   3        239.65        228.94         5.14 o                         
  17   7   3         73.13         56.99         2.08 o                         
  19   7   3        166.51        142.85         6.61 o                         
  21   7   3        446.25        412.32        10.20 o                         
  23   7   3          1.87          1.68         0.89 o                         
  25   7   3        123.42        111.90         3.83 o                         
 -10   8   3        875.63        770.55        40.29 o                         
  -8   8   3        881.01        732.12        29.44 o                         
  -6   8   3          0.11          0.00         1.78 o                         
  -4   8   3        722.41        655.29        73.01 o                         
  -2   8   3        175.73        159.80         7.12 o                         
   0   8   3         55.20         65.45         4.45 o                         
   2   8   3         27.70         33.97         3.77 o                         
   4   8   3         39.79         37.54         7.55 o                         
   6   8   3          8.94          6.50         1.24 o                         
   8   8   3         19.53         16.36         3.15 o                         
  10   8   3         17.16         15.68         1.45 o                         
 -46   0   4        418.55        466.65        58.52 o                         
 -44   0   4          4.84          1.26         1.10 o                         
 -42   0   4        164.03        239.55        10.20 o                         
 -40   0   4       1045.94        842.77        33.37 o                         
 -38   0   4        623.89        531.33        21.36 o                         
 -36   0   4         23.38          6.29         2.67 o                         
 -34   0   4        305.96        287.57        12.46 o                         
 -32   0   4         13.38          2.38         2.32 o                         
 -30   0   4         52.00         54.16         3.26 o                         
 -28   0   4        376.76        395.92        10.20 o                         
 -26   0   4       1971.89       2013.27        54.84 o                         
 -24   0   4       1065.83       1243.71        39.74 o                         
 -22   0   4       9911.36      11172.30       343.28 o                         
 -20   0   4      23401.28      25004.97       767.54 o                         
 -18   0   4      45074.77      50477.04      1547.06 o                         
 -16   0   4       6397.23       6008.15       128.70 o                         
 -14   0   4       6616.89       6358.38       125.44 o                         
 -12   0   4       1379.74        985.82        19.25 o                         
 -10   0   4         54.97        127.43         3.41 o                         
  -8   0   4      16969.87      16973.10       279.16 o                         
  -6   0   4       1197.60       1451.02        25.73 o                         
  -4   0   4      13732.72      13221.96       217.75 o                         
  -2   0   4      73395.46      69673.52      3848.02 o                         
   0   0   4      11368.13      10307.53       165.51 o                         
   6   0   4      88775.87      81661.81      2481.79 o                         
   8   0   4        163.73         81.57         4.65 o                         
  10   0   4      25093.94      27039.03       533.04 o                         
  12   0   4      15040.96      16165.09       316.91 o                         
  14   0   4      14647.49      17520.10       342.83 o                         
  16   0   4      13836.09      16832.70       404.80 o                         
  18   0   4          1.43         42.47         6.29 o                         
  20   0   4      12635.76      13292.97       406.32 o                         
  22   0   4      10662.44      11664.29       356.73 o                         
  24   0   4        593.75        685.11        27.98 o                         
  26   0   4      18653.25      18426.12       608.55 o                         
  28   0   4       4024.39       3562.62        97.01 o                         
  30   0   4      24093.76      23483.82      1275.64 o                         
  32   0   4      26096.18      26468.86      2345.26 o                         
  34   0   4       1413.02       1513.67        89.41 o                         
  36   0   4        517.58        587.56        25.17 o                         
  38   0   4       1878.09       1989.63        77.04 o                         
  40   0   4        380.11        436.68        14.53 o                         
  42   0   4         34.33         33.86         2.36 o                         
  44   0   4       1221.40       1349.94        42.41 o                         
  46   0   4        174.28        188.51        10.03 o                         
 -47   1   4          2.54          1.26         1.45 o                         
 -45   1   4         23.07         23.92         1.51 o                         
 -43   1   4        204.95        207.24         6.75 o                         
 -41   1   4        576.83        568.00        16.58 o                         
 -39   1   4        723.66        718.03        20.57 o                         
 -37   1   4        436.07        396.30        13.31 o                         
 -35   1   4        166.62        144.31         6.03 o                         
 -33   1   4         12.90          6.22         1.46 o                         
 -31   1   4         20.09         27.24         2.06 o                         
 -29   1   4        157.16        166.69         4.68 o                         
 -27   1   4        602.77        620.96        12.38 o                         
 -25   1   4       1539.56       1613.77        26.82 o                         
 -23   1   4       1643.10       1823.82        38.10 o                         
 -21   1   4        694.87        790.28        18.80 o                         
 -19   1   4          1.23         -2.05         2.53 o                         
 -17   1   4        382.14        351.36         8.22 o                         
 -15   1   4         68.73         50.29         2.16 o                         
 -13   1   4         43.40         61.70         1.86 o                         
 -11   1   4         25.45         41.43         1.32 o                         
  -9   1   4        218.50        170.44         2.66 o                         
  -7   1   4       1200.07       1085.27        13.42 o                         
  -5   1   4       1371.17       1240.06        14.86 o                         
  -3   1   4        688.53        589.59        11.94 o                         
  -1   1   4        563.71        501.42         7.94 o                         
   1   1   4        308.79        249.05         4.52 o                         
   3   1   4         86.58         74.94         1.37 o                         
   5   1   4         29.09         22.89         0.92 o                         
   7   1   4          0.11         -0.80         0.80 o                         
   9   1   4          7.04         12.26         1.05 o                         
  11   1   4        182.79        194.63         3.36 o                         
  13   1   4        159.42        155.87         3.30 o                         
  15   1   4        262.07        256.13         5.75 o                         
  17   1   4        330.06        315.86         8.88 o                         
  19   1   4        327.34        326.21        10.17 o                         
  21   1   4        292.47        303.07        10.44 o                         
  23   1   4         36.02         36.34         2.14 o                         
  25   1   4        162.35        147.74         4.23 o                         
  27   1   4        456.96        407.95        10.28 o                         
  29   1   4        991.10        903.96        21.07 o                         
  31   1   4       1241.94       1160.41        29.66 o                         
  33   1   4        544.66        543.29        19.38 o                         
  35   1   4        165.35        166.87         6.54 o                         
  37   1   4         12.80         12.00         1.89 o                         
  39   1   4         98.06        100.80         3.47 o                         
  41   1   4         67.74         74.35         2.83 o                         
  43   1   4          1.56          1.48         0.92 o                         
  45   1   4         10.50         12.42         1.26 o                         
 -46   2   4        132.76        158.15         4.69 o                         
 -44   2   4        601.39        628.80        25.41 o                         
 -42   2   4          2.25          6.98         1.51 o                         
 -40   2   4       1169.75       1099.78        27.28 o                         
 -38   2   4        440.97        380.75        10.08 o                         
 -36   2   4        215.08        233.86         6.60 o                         
 -34   2   4        408.34        473.21        12.20 o                         
 -32   2   4        672.09        677.06        18.41 o                         
 -30   2   4        672.86        683.09        15.35 o                         
 -28   2   4       4865.64       4727.15        90.08 o                         
 -26   2   4       9115.45       8984.37       160.56 o                         
 -24   2   4       2810.07       2897.07        47.63 o                         
 -22   2   4      10778.40      11176.96       293.85 o                         
 -20   2   4       2808.77       2697.54        59.74 o                         
 -18   2   4       2320.40       2916.77        64.74 o                         
 -16   2   4      11745.14      12359.08       247.57 o                         
 -14   2   4        863.46        919.44        18.55 o                         
 -12   2   4          7.12         -0.10         1.54 o                         
 -10   2   4      14145.27      15304.45       188.45 o                         
  -8   2   4       5835.17       5487.35        64.43 o                         
  -6   2   4      18392.56      19526.21       222.26 o                         
  -4   2   4      60230.38      60373.76       842.73 o                         
  -2   2   4       2400.77       2299.87        32.76 o                         
   0   2   4        339.56        382.43         6.30 o                         
   2   2   4       2267.17       2324.71        26.77 o                         
   4   2   4         13.38         37.77         1.06 o                         
   6   2   4          1.28          5.16         0.84 o                         
   8   2   4         62.13         39.58         1.24 o                         
  10   2   4        691.05        817.89        12.96 o                         
  12   2   4        834.26        986.64        21.36 o                         
  14   2   4       4290.36       4725.30        89.08 o                         
  16   2   4       3528.01       4127.50        99.13 o                         
  18   2   4       1526.93       1711.35        42.27 o                         
  20   2   4        424.30        348.32        10.60 o                         
  22   2   4        770.34        796.51        16.63 o                         
  24   2   4        231.27        192.83         4.91 o                         
  26   2   4         19.45         31.77         1.80 o                         
  28   2   4       1238.96       1115.38        21.83 o                         
  30   2   4       4449.61       4718.10       112.47 o                         
  32   2   4      11364.12      11739.44       282.13 o                         
  34   2   4       6117.39       6142.04       165.16 o                         
  36   2   4       2495.25       2482.65        60.62 o                         
  38   2   4         99.91        139.50         4.55 o                         
  40   2   4         19.32         27.09         2.00 o                         
  42   2   4         88.92        123.16         4.22 o                         
  44   2   4        910.85        942.75        62.32 o                         
 -43   3   4         39.70         35.68         1.51 o                         
 -41   3   4         95.81         92.16         2.90 o                         
 -39   3   4        167.18        174.71         5.16 o                         
 -37   3   4        104.07         99.80         3.53 o                         
 -35   3   4         45.10         47.84         2.64 o                         
 -33   3   4          8.27          9.08         1.60 o                         
 -31   3   4         14.22         12.14         1.49 o                         
 -29   3   4         52.92         60.50         2.56 o                         
 -27   3   4        165.88        167.49         4.47 o                         
 -25   3   4        434.37        437.29         9.70 o                         
 -23   3   4       1137.73       1129.14        21.46 o                         
 -21   3   4        471.16        440.08         8.61 o                         
 -19   3   4        163.64        149.02         3.45 o                         
 -17   3   4        327.04        277.57         5.65 o                         
 -15   3   4       1106.98       1055.43        26.21 o                         
 -13   3   4       3048.02       3060.61        67.70 o                         
 -11   3   4       3816.29       3859.05        84.97 o                         
  -9   3   4       1898.87       1866.24        35.91 o                         
  -7   3   4        320.95        297.83         5.57 o                         
  -5   3   4          1.00          2.22         0.88 o                         
  -3   3   4        153.29        138.09         2.50 o                         
  -1   3   4        714.88        655.22         9.82 o                         
   1   3   4        977.75        914.33        12.37 o                         
   3   3   4        759.42        715.66        10.45 o                         
   5   3   4        416.65        396.80         6.77 o                         
   7   3   4         52.72         48.49         2.18 o                         
   9   3   4         28.37         28.51         2.18 o                         
  11   3   4        219.32        218.18         6.83 o                         
  13   3   4        432.07        411.10        10.66 o                         
  15   3   4        619.14        572.75        12.93 o                         
  17   3   4        795.29        743.28        14.30 o                         
  19   3   4        636.88        614.69        11.21 o                         
  21   3   4        272.91        264.05         5.74 o                         
  23   3   4         30.18         31.70         1.57 o                         
  25   3   4         40.64         37.40         1.59 o                         
  27   3   4         52.46         48.64         2.31 o                         
  29   3   4         13.48         11.05         1.53 o                         
  31   3   4         50.50         47.49         2.30 o                         
  33   3   4         25.19         26.54         1.67 o                         
  35   3   4        123.95        123.92         3.94 o                         
  37   3   4        313.76        333.45         8.63 o                         
  39   3   4        208.37        227.21         6.06 o                         
  41   3   4        124.13        127.71         4.47 o                         
  43   3   4          8.49          9.78         1.26 o                         
 -40   4   4        310.20        252.33        17.95 o                         
 -38   4   4        227.40        200.47         7.19 o                         
 -36   4   4          1.14          0.09         1.24 o                         
 -34   4   4         47.47         46.21         3.19 o                         
 -32   4   4        140.82        137.07         4.46 o                         
 -30   4   4        154.31        177.14         5.35 o                         
 -28   4   4       1150.95       1212.67        30.38 o                         
 -26   4   4       2989.40       3286.45        81.24 o                         
 -24   4   4          0.08         -0.67         2.20 o                         
 -22   4   4        913.03        953.31        17.36 o                         
 -20   4   4       1796.44       2037.12        35.93 o                         
 -18   4   4       2656.01       2719.05        47.50 o                         
 -16   4   4       2005.02       2087.42        36.71 o                         
 -14   4   4         62.22         63.00         2.16 o                         
 -12   4   4          4.50         20.69         1.99 o                         
 -10   4   4       4550.54       4678.62        68.45 o                         
  -8   4   4       2090.80       2103.88        32.31 o                         
  -6   4   4       5054.42       5336.35        88.36 o                         
  -4   4   4       3331.81       3638.78        57.80 o                         
  -2   4   4         44.91         37.91         2.37 o                         
   0   4   4         32.37         23.36         1.42 o                         
   2   4   4         50.65         74.40         2.41 o                         
   4   4   4       1835.55       1840.47        28.23 o                         
   6   4   4        524.98        492.66         7.99 o                         
   8   4   4         10.14         12.49         0.88 o                         
  10   4   4        709.26        658.61        10.14 o                         
  12   4   4        519.03        504.65         8.38 o                         
  14   4   4         40.52         47.88         1.69 o                         
  16   4   4        266.63        304.69         6.04 o                         
  18   4   4         50.23         43.60         1.54 o                         
  20   4   4         16.96         25.25         1.45 o                         
  22   4   4         69.86         70.38         2.38 o                         
  24   4   4         29.01         39.71         1.87 o                         
  26   4   4        250.40        214.79         6.58 o                         
  28   4   4          0.48          7.28         1.74 o                         
  30   4   4        590.36        647.80        15.86 o                         
  32   4   4       2498.76       2648.16        62.81 o                         
  34   4   4        727.37        808.15        19.45 o                         
  36   4   4        443.81        458.96         9.79 o                         
  38   4   4         16.24         15.04         1.21 o                         
  40   4   4        243.41        231.28         9.73 o                         
 -37   5   4          4.73          5.66         1.78 o                         
 -35   5   4          6.20          9.03         1.03 o                         
 -33   5   4          0.24          1.94         1.28 o                         
 -31   5   4          1.56         -0.25         1.21 o                         
 -29   5   4         23.20         19.41         1.51 o                         
 -27   5   4         66.39         70.30         2.40 o                         
 -25   5   4         96.01        100.81         3.18 o                         
 -23   5   4        105.84        111.20         3.35 o                         
 -21   5   4         14.28         17.38         1.39 o                         
 -19   5   4         20.74         16.30         1.31 o                         
 -17   5   4         35.39         38.19         1.94 o                         
 -15   5   4         11.97         12.44         1.18 o                         
 -13   5   4        136.32        138.93         3.32 o                         
 -11   5   4        191.97        199.29         3.98 o                         
  -9   5   4        107.39        116.08         2.62 o                         
  -7   5   4          1.57          1.88         0.74 o                         
  -5   5   4         50.39         47.03         1.51 o                         
  -3   5   4        154.20        155.69         4.09 o                         
  -1   5   4        405.51        395.93         8.28 o                         
   1   5   4        304.35        294.22         5.19 o                         
   3   5   4        171.97        175.47         3.59 o                         
   5   5   4         59.62         63.78         1.75 o                         
   7   5   4          5.37          5.08         0.84 o                         
   9   5   4         11.01         10.37         0.83 o                         
  11   5   4         33.08         31.82         1.72 o                         
  13   5   4         45.90         43.79         1.61 o                         
  15   5   4        143.43        135.69         4.88 o                         
  17   5   4        140.36        139.35         3.49 o                         
  19   5   4        170.95        188.42         4.59 o                         
  21   5   4        153.11        160.92         4.97 o                         
  23   5   4         21.32         24.58         2.39 o                         
  25   5   4          5.92          8.45         1.85 o                         
  27   5   4          1.33          2.68         1.42 o                         
  29   5   4          5.91          6.09         1.02 o                         
  31   5   4          2.63          3.13         1.03 o                         
  33   5   4          1.77          0.24         0.96 o                         
  35   5   4          4.00          1.26         0.95 o                         
  37   5   4         21.45         15.64         5.66 o                         
 -32   6   4         29.64         36.44         3.55 o                         
 -30   6   4         51.35         63.96         3.90 o                         
 -28   6   4         46.81         41.96         3.03 o                         
 -26   6   4        118.32        117.86         3.40 o                         
 -24   6   4        159.78        166.99         4.90 o                         
 -22   6   4        104.40        106.25         3.76 o                         
 -20   6   4        374.03        313.50         8.57 o                         
 -18   6   4       1409.36       1323.46        33.04 o                         
 -16   6   4         16.33         26.15         2.02 o                         
 -14   6   4        594.03        580.16        13.54 o                         
 -12   6   4         53.32         33.03         1.68 o                         
 -10   6   4         73.16        110.91         3.42 o                         
  -8   6   4       1015.34       1150.99        24.37 o                         
  -6   6   4       1884.30       2040.12        42.75 o                         
  -4   6   4       4681.35       5024.22       112.62 o                         
  -2   6   4         92.75         86.95         3.41 o                         
   0   6   4        995.16       1037.65        25.97 o                         
   2   6   4       1971.87       2142.76        53.16 o                         
   4   6   4       4200.71       4304.25       106.08 o                         
   6   6   4       2030.09       2005.03        44.40 o                         
   8   6   4         16.56         29.78         2.66 o                         
  10   6   4        889.84        926.60        20.90 o                         
  12   6   4        219.91        230.33         5.50 o                         
  14   6   4          1.29         -1.05         1.05 o                         
  16   6   4         21.85         16.56         1.39 o                         
  18   6   4         28.27         38.03         1.88 o                         
  20   6   4       2332.03       2552.13        56.28 o                         
  22   6   4         40.21         36.15         2.53 o                         
  24   6   4        851.36        920.99        26.51 o                         
  26   6   4       2305.23       2588.29        69.24 o                         
  28   6   4        939.97        978.64        27.51 o                         
  30   6   4        350.97        331.03         9.35 o                         
 -25   7   4          2.13          1.26         1.13 o                         
 -23   7   4          0.02         -0.63         1.03 o                         
 -21   7   4         11.36          9.17         1.16 o                         
 -19   7   4         62.74         60.73         2.45 o                         
 -17   7   4        103.83        105.42         5.57 o                         
 -15   7   4        108.77        128.68         4.98 o                         
 -13   7   4        118.77        132.73         4.56 o                         
 -11   7   4        148.62        142.64         4.46 o                         
  -9   7   4        171.88        175.15         5.61 o                         
  -7   7   4        178.60        175.62         5.03 o                         
  -5   7   4        120.88        124.47         4.85 o                         
  -3   7   4         97.62         86.24         5.63 o                         
  -1   7   4        109.68         98.81         5.79 o                         
   1   7   4         29.09         26.86         2.57 o                         
   3   7   4          6.53          6.29         1.02 o                         
   5   7   4          0.37         -0.44         1.72 o                         
   7   7   4          3.53          4.44         1.72 o                         
   9   7   4         12.08         11.67         1.72 o                         
  11   7   4          9.31          7.10         1.43 o                         
  13   7   4          2.52         -0.31         1.04 o                         
  15   7   4         10.04          6.13         1.13 o                         
  17   7   4          2.51          1.48         0.92 o                         
  19   7   4         11.03          8.57         1.16 o                         
  21   7   4         31.93         34.66         1.83 o                         
  23   7   4         21.08         19.94         1.45 o                         
 -10   8   4         14.78          5.03         1.26 o                         
  -8   8   4        733.35        629.46        33.99 o                         
  -6   8   4       1479.21       1476.35        80.62 o                         
  -4   8   4         19.21          6.69         3.36 o                         
  -2   8   4       1273.46       1306.73        50.76 o                         
   0   8   4        183.20        128.35         8.81 o                         
   2   8   4         18.86         27.91         2.67 o                         
   4   8   4        121.40        116.37        11.95 o                         
   6   8   4          7.76          9.21         1.28 o                         
   8   8   4          0.71          0.94         1.03 o                         
  10   8   4          0.17         -0.63         1.78 o                         
 -47   1   5          6.78         12.13         1.45 o                         
 -45   1   5         11.84         19.60         1.72 o                         
 -43   1   5         81.44         93.37         3.82 o                         
 -41   1   5         51.96         49.52         2.32 o                         
 -39   1   5         32.07         26.71         1.59 o                         
 -37   1   5          0.27         -0.60         1.42 o                         
 -35   1   5          0.09         -0.47         1.33 o                         
 -33   1   5         33.69         32.75         2.62 o                         
 -31   1   5        255.84        264.25         5.73 o                         
 -29   1   5         44.59         42.27         1.68 o                         
 -27   1   5        199.88        197.61         4.57 o                         
 -25   1   5        147.80        165.23         3.63 o                         
 -23   1   5        276.94        251.25         5.11 o                         
 -21   1   5         13.68         10.99         1.78 o                         
 -19   1   5        514.04        538.96        13.41 o                         
 -17   1   5          0.00         -1.66         1.66 o                         
 -15   1   5        212.00        225.05         6.18 o                         
 -13   1   5        489.08        418.79         6.91 o                         
 -11   1   5       2225.36       2097.77        26.27 o                         
  -9   1   5       3121.22       3080.53        38.12 o                         
  -7   1   5        853.40        796.52         9.71 o                         
  -5   1   5         33.48         30.50         0.78 o                         
  -3   1   5        269.32        248.04         5.98 o                         
  -1   1   5        865.16        839.69        12.80 o                         
   1   1   5        879.64        795.76        13.87 o                         
   3   1   5          7.97          3.44         0.47 o                         
   5   1   5         23.82         26.47         0.85 o                         
   7   1   5          0.65          0.20         0.84 o                         
   9   1   5         59.58         56.15         1.63 o                         
  11   1   5        569.12        623.87        11.46 o                         
  13   1   5       1301.29       1466.56        26.56 o                         
  15   1   5       1034.91       1150.16        22.50 o                         
  17   1   5       1348.27       1397.10        28.91 o                         
  19   1   5        218.23        219.11         6.03 o                         
  21   1   5         43.26         42.46         1.94 o                         
  23   1   5          4.58          5.96         1.12 o                         
  25   1   5       1274.63       1224.22        24.22 o                         
  27   1   5         74.91         79.18         3.13 o                         
  29   1   5         34.47         36.32         1.98 o                         
  31   1   5        202.02        201.48         5.83 o                         
  33   1   5          1.07         -0.75         1.48 o                         
  35   1   5        119.23        120.48         4.03 o                         
  37   1   5          0.27          0.18         1.19 o                         
  39   1   5          3.68          2.80         1.72 o                         
  41   1   5         21.04         19.43         2.21 o                         
  43   1   5         35.97         40.15         2.38 o                         
  45   1   5         15.85         14.10         0.95 o                         
 -44   2   5         10.35          8.72         0.84 o                         
 -42   2   5          0.64          3.59         1.19 o                         
 -40   2   5         31.74         28.10         2.00 o                         
 -38   2   5         22.12         14.95         2.18 o                         
 -36   2   5         24.54         18.15         2.30 o                         
 -34   2   5        164.37        174.10         5.38 o                         
 -32   2   5        177.00        186.04        13.19 o                         
 -30   2   5        135.15        133.60         4.88 o                         
 -28   2   5         11.87         17.75         1.34 o                         
 -26   2   5       3007.10       3029.05        50.11 o                         
 -24   2   5        581.32        577.69        10.21 o                         
 -22   2   5         29.10         27.71         1.17 o                         
 -20   2   5        357.10        361.67         7.00 o                         
 -18   2   5        486.41        455.13        11.74 o                         
 -16   2   5         35.01         49.64         3.04 o                         
 -14   2   5        344.39        385.11         8.53 o                         
 -12   2   5        943.72       1018.80        17.19 o                         
 -10   2   5         20.73         25.40         1.17 o                         
  -8   2   5        454.85        422.04         5.99 o                         
  -6   2   5         87.19         93.26         2.62 o                         
  -4   2   5       2150.01       2159.75        30.80 o                         
  -2   2   5       2068.55       2011.46        28.83 o                         
   0   2   5        560.08        568.03         8.89 o                         
   2   2   5         34.37         32.39         1.61 o                         
   4   2   5         55.59         53.12         2.11 o                         
   6   2   5        131.94        132.89         2.33 o                         
   8   2   5         26.71         32.60         1.58 o                         
  10   2   5        839.89        855.01        17.84 o                         
  12   2   5        786.61        863.55        18.78 o                         
  14   2   5        204.79        242.56         7.59 o                         
  16   2   5          6.62          9.08         2.16 o                         
  18   2   5          7.66         11.08         1.06 o                         
  20   2   5         87.24         84.64         2.90 o                         
  22   2   5       1189.67       1206.85        23.14 o                         
  24   2   5       1174.57       1103.78        21.36 o                         
  26   2   5       1674.93       1600.00        30.81 o                         
  28   2   5       3981.58       3862.53        77.49 o                         
  30   2   5        887.67        917.25        22.39 o                         
  32   2   5          2.64          2.83         1.38 o                         
  34   2   5        421.45        418.78        10.68 o                         
  36   2   5        546.36        566.91        14.16 o                         
  38   2   5         11.58         10.17         1.69 o                         
  40   2   5          8.98         11.95         1.38 o                         
  42   2   5          9.54         11.92         1.19 o                         
  44   2   5          7.05          8.74         0.80 o                         
 -43   3   5         63.41         41.30         3.81 o                         
 -41   3   5        252.67        231.24         6.04 o                         
 -39   3   5        229.48        239.39         6.48 o                         
 -37   3   5          2.04          0.30         1.31 o                         
 -35   3   5          3.07          4.07         1.57 o                         
 -33   3   5          7.53          7.05         1.69 o                         
 -31   3   5        114.01        116.40         4.21 o                         
 -29   3   5         57.75         58.63         2.45 o                         
 -27   3   5          0.56          1.34         1.64 o                         
 -25   3   5        330.78        348.88         7.38 o                         
 -23   3   5         74.56         84.15         2.73 o                         
 -21   3   5       1311.36       1252.14        21.32 o                         
 -19   3   5        123.26        131.98         3.35 o                         
 -17   3   5       2716.81       2712.03        47.37 o                         
 -15   3   5       2532.31       2413.16        42.17 o                         
 -13   3   5       1441.08       1415.25        29.60 o                         
 -11   3   5       1336.86       1254.12        24.53 o                         
  -9   3   5       4498.89       4474.84        84.90 o                         
  -7   3   5        648.73        652.89        19.59 o                         
  -5   3   5        902.57        944.68        21.79 o                         
  -3   3   5        363.82        388.75         8.14 o                         
  -1   3   5       1338.59       1305.01        22.86 o                         
   1   3   5       3455.95       3591.16        68.15 o                         
   3   3   5          4.92          7.89         1.86 o                         
   5   3   5         35.72         40.61         1.64 o                         
   7   3   5        132.87        131.92         3.12 o                         
   9   3   5          0.16          2.29         1.27 o                         
  11   3   5        321.81        352.89        11.10 o                         
  13   3   5        866.35        893.82        16.43 o                         
  15   3   5       1196.60       1207.63        21.94 o                         
  17   3   5       1113.34       1084.10        19.83 o                         
  19   3   5        564.22        565.63        10.73 o                         
  21   3   5        159.89        151.73         4.38 o                         
  23   3   5        183.80        190.60         6.10 o                         
  25   3   5        537.83        572.57        13.28 o                         
  27   3   5        103.44        111.55         3.33 o                         
  29   3   5        139.27        133.94         3.89 o                         
  31   3   5        330.48        337.81         8.11 o                         
  33   3   5          0.00          2.21         2.48 o                         
  35   3   5          9.48         10.14         1.57 o                         
  37   3   5        207.71        216.27         5.95 o                         
  39   3   5         96.55        107.58         3.57 o                         
  41   3   5         18.80         21.99         1.28 o                         
 -40   4   5          4.49          1.57         1.26 o                         
 -38   4   5         27.36         22.79         1.63 o                         
 -36   4   5          0.04         -0.97         1.28 o                         
 -34   4   5          7.69          7.93         1.55 o                         
 -32   4   5         22.02         24.09         1.45 o                         
 -30   4   5          3.46          3.77         1.29 o                         
 -28   4   5         25.53         24.07         1.55 o                         
 -26   4   5         53.64         55.69         2.27 o                         
 -24   4   5        316.53        301.15         7.29 o                         
 -22   4   5       1332.85       1364.16        25.63 o                         
 -20   4   5       4800.85       4751.01        82.67 o                         
 -18   4   5        858.88        860.01        15.60 o                         
 -16   4   5         24.39         18.35         1.14 o                         
 -14   4   5        712.93        697.29        12.18 o                         
 -12   4   5       1775.21       1752.51        29.40 o                         
 -10   4   5        488.63        447.56         9.01 o                         
  -8   4   5       1000.07        904.50        17.33 o                         
  -6   4   5       1755.71       1626.24        32.51 o                         
  -4   4   5         86.05         77.65         2.56 o                         
  -2   4   5        251.81        244.13         5.86 o                         
   0   4   5        131.85        135.26         3.82 o                         
   2   4   5        220.11        227.47         4.89 o                         
   4   4   5         22.04         22.21         1.14 o                         
   6   4   5        206.10        220.50         4.82 o                         
   8   4   5          0.16          1.03         0.65 o                         
  10   4   5        520.62        528.56         8.58 o                         
  12   4   5        571.64        601.59         9.61 o                         
  14   4   5         36.90         41.13         1.51 o                         
  16   4   5        120.19        112.91         2.75 o                         
  18   4   5        472.69        450.02         8.09 o                         
  20   4   5        113.54        112.05         3.26 o                         
  22   4   5          1.25          2.72         1.34 o                         
  24   4   5        211.00        203.08         5.59 o                         
  26   4   5       1280.83       1352.36        32.40 o                         
  28   4   5       1452.26       1521.17        36.23 o                         
  30   4   5       1530.26       1631.55        38.92 o                         
  32   4   5         38.89         49.05         2.19 o                         
  34   4   5       1165.04       1243.02        29.70 o                         
  36   4   5         28.90         30.39         2.16 o                         
  38   4   5         37.76         46.54         2.00 o                         
  40   4   5        329.24        338.76        16.99 o                         
 -37   5   5         18.39         22.72         1.78 o                         
 -35   5   5          4.05          2.94         0.89 o                         
 -33   5   5          7.49          9.78         1.08 o                         
 -31   5   5          0.48         -0.54         1.58 o                         
 -29   5   5         30.75         34.97         2.21 o                         
 -27   5   5         20.99         27.97         2.14 o                         
 -25   5   5         34.43         34.72         2.21 o                         
 -23   5   5         31.09         32.00         2.02 o                         
 -21   5   5        271.80        284.55         8.15 o                         
 -19   5   5         78.98         93.82         4.21 o                         
 -17   5   5       4809.68       4940.02       112.75 o                         
 -15   5   5       7615.06       7925.95       198.69 o                         
 -13   5   5       2722.07       2777.52        62.78 o                         
 -11   5   5         46.10         47.21         2.76 o                         
  -9   5   5        316.41        293.76         7.10 o                         
  -7   5   5        101.21         93.30         3.08 o                         
  -5   5   5        586.57        575.17        12.94 o                         
  -3   5   5        552.04        574.00        12.88 o                         
  -1   5   5        202.54        245.95         6.14 o                         
   1   5   5        740.21        801.84        18.83 o                         
   3   5   5        288.92        306.22         7.07 o                         
   5   5   5         96.88         97.86         3.06 o                         
   7   5   5          0.14          2.55         1.49 o                         
   9   5   5        109.58        104.28         4.12 o                         
  11   5   5        628.11        651.70        14.41 o                         
  13   5   5        233.53        226.16         5.35 o                         
  15   5   5         54.03         50.11         3.43 o                         
  17   5   5        501.94        538.80        13.64 o                         
  19   5   5        225.95        243.04         6.05 o                         
  21   5   5         50.92         55.78         2.24 o                         
  23   5   5          6.41          4.53         1.60 o                         
  25   5   5          2.43          1.84         1.76 o                         
  27   5   5          1.09          1.70         1.72 o                         
  29   5   5       1394.54       1462.00        35.53 o                         
  31   5   5       1364.54       1493.61        37.78 o                         
  33   5   5          0.34          1.39         1.24 o                         
  35   5   5        326.99        322.65         9.41 o                         
 -32   6   5          0.97          2.52         2.52 o                         
 -30   6   5         26.54         27.70         1.82 o                         
 -28   6   5          0.90          0.27         0.74 o                         
 -26   6   5         54.80         57.87         2.16 o                         
 -24   6   5          0.79          1.66         1.31 o                         
 -22   6   5        421.90        388.91        10.16 o                         
 -20   6   5       2000.80       1944.99        48.21 o                         
 -18   6   5        401.53        412.22        10.73 o                         
 -16   6   5        151.44        164.21         5.12 o                         
 -14   6   5        400.72        441.60        10.44 o                         
 -12   6   5        311.91        317.74         7.24 o                         
 -10   6   5        221.93        231.75         5.39 o                         
  -8   6   5         96.61        125.07         3.41 o                         
  -6   6   5        132.35        141.00         4.19 o                         
  -4   6   5        350.33        346.42         8.59 o                         
  -2   6   5        106.47        101.88         3.76 o                         
   0   6   5         74.39         88.23         3.57 o                         
   2   6   5        544.87        614.36        17.75 o                         
   4   6   5         45.80         44.15         2.28 o                         
   6   6   5         52.40         55.07         2.52 o                         
   8   6   5         66.64         62.34         2.67 o                         
  10   6   5        318.37        317.18         8.37 o                         
  12   6   5        517.62        532.89        12.42 o                         
  14   6   5          1.93          5.54         1.45 o                         
  16   6   5          0.01         -1.18         1.18 o                         
  18   6   5          0.53         -1.45         1.45 o                         
  20   6   5        257.78        261.43         6.43 o                         
  22   6   5        127.87        122.22         3.78 o                         
  24   6   5        197.85        194.25         6.12 o                         
  26   6   5         81.98         73.18         2.61 o                         
  28   6   5       1475.12       1477.23        39.59 o                         
  30   6   5        483.80        465.69        12.81 o                         
 -21   7   5        441.15        402.32        22.65 o                         
 -19   7   5         73.76         68.64         9.44 o                         
 -17   7   5        744.91        627.76        33.14 o                         
 -15   7   5       1907.21       2007.16        84.41 o                         
 -13   7   5        596.59        585.60        15.02 o                         
 -11   7   5         11.38         10.96         1.34 o                         
  -9   7   5        404.75        399.64         9.71 o                         
  -7   7   5        270.23        247.94         7.69 o                         
  -5   7   5          6.93          5.87         2.18 o                         
  -3   7   5          3.29          1.65         1.93 o                         
  -1   7   5         22.55         17.42         3.51 o                         
   1   7   5        390.37        397.33        14.03 o                         
   3   7   5         81.54         71.06         3.27 o                         
   5   7   5          0.78          0.38         4.36 o                         
   7   7   5         31.23         24.67         1.47 o                         
   9   7   5          7.10          3.84         1.13 o                         
  11   7   5        288.48        277.28         6.45 o                         
  13   7   5        147.87        143.88         4.19 o                         
  15   7   5         37.99         33.52         2.44 o                         
  17   7   5        215.99        220.23         6.43 o                         
  19   7   5         39.70         39.62         2.36 o                         
  21   7   5         45.84         30.22         4.40 o                         
  23   7   5         53.33         45.61         3.77 o                         
  -8   8   5         44.42         23.91         2.52 o                         
  -2   8   5          7.92          3.77         1.78 o                         
   0   8   5         36.28         39.00         3.77 o                         
   2   8   5          0.52          0.63         4.40 o                         
   4   8   5          3.41         -0.63         1.78 o                         
   6   8   5         16.09         17.61         1.78 o                         
 -46   0   6        397.95        292.29        15.73 o                         
 -44   0   6        472.84        407.63        16.84 o                         
 -42   0   6        283.67        260.11        11.57 o                         
 -40   0   6         98.64         80.59         5.32 o                         
 -38   0   6         47.50         35.62         3.02 o                         
 -36   0   6         14.67          9.26         1.93 o                         
 -34   0   6         10.73         10.75         1.89 o                         
 -32   0   6          8.48          6.98         1.85 o                         
 -30   0   6         11.26         12.38         1.56 o                         
 -28   0   6         10.94         11.53         1.58 o                         
 -26   0   6        483.77        449.81        10.30 o                         
 -24   0   6        996.09        921.80        19.76 o                         
 -22   0   6        752.71        717.02        21.25 o                         
 -20   0   6         89.91         93.94         6.03 o                         
 -18   0   6          6.85          5.66         3.10 o                         
 -16   0   6        164.32        175.23         7.02 o                         
 -14   0   6        850.79        853.83        24.21 o                         
 -12   0   6        608.76        599.49        23.83 o                         
 -10   0   6         29.26         27.74         1.64 o                         
  -8   0   6        387.53        353.30         6.68 o                         
  -6   0   6       1313.58       1250.46        21.80 o                         
  -4   0   6       1321.93       1286.76        24.88 o                         
  -2   0   6        980.17        931.22        15.83 o                         
   0   0   6        265.75        250.58         4.57 o                         
   2   0   6          0.57         -0.92         0.92 o                         
   4   0   6          0.65         -0.88         0.88 o                         
   6   0   6        236.52        219.49         4.74 o                         
   8   0   6        381.38        387.61        11.17 o                         
  10   0   6        432.29        458.47        11.40 o                         
  12   0   6         50.92         47.79         3.15 o                         
  14   0   6          0.62          1.12         2.39 o                         
  16   0   6         26.29         29.28         3.27 o                         
  18   0   6          1.81         -3.22         3.22 o                         
  20   0   6          8.98          9.78         2.04 o                         
  22   0   6         58.46         55.34         2.34 o                         
  24   0   6         14.86         15.57         1.40 o                         
  26   0   6          3.21          3.97         1.40 o                         
  28   0   6         37.07         40.64         2.53 o                         
  30   0   6         27.84         21.97         2.39 o                         
  32   0   6         32.30         30.62         2.59 o                         
  34   0   6        237.74        241.67         8.72 o                         
  36   0   6        180.01        188.72         7.00 o                         
  38   0   6         35.56         28.79         2.63 o                         
  40   0   6         52.87         50.83         6.05 o                         
  42   0   6         28.14         18.50         2.09 o                         
  44   0   6         44.55         48.15         5.03 o                         
 -45   1   6          2.33          0.25         1.13 o                         
 -43   1   6        191.05        156.53         5.86 o                         
 -41   1   6         25.85         48.55         2.32 o                         
 -39   1   6        248.83        230.40         7.38 o                         
 -37   1   6        223.51        187.57         5.59 o                         
 -35   1   6        204.86        149.69         3.90 o                         
 -33   1   6        417.62        496.81        10.89 o                         
 -31   1   6        333.88        320.85         6.16 o                         
 -29   1   6        823.53        751.76        12.30 o                         
 -27   1   6       1768.45       1847.73        30.81 o                         
 -25   1   6         50.13         57.64         2.48 o                         
 -23   1   6       3534.04       3720.58        61.69 o                         
 -21   1   6        501.62        431.20         7.92 o                         
 -19   1   6       8370.35       8753.79       190.38 o                         
 -17   1   6       1150.79       1133.31        23.88 o                         
 -15   1   6       4887.10       4822.82        96.87 o                         
 -13   1   6       3682.36       4181.53        83.92 o                         
 -11   1   6       1084.90       1098.21        16.95 o                         
  -9   1   6       1988.86       2131.34        29.24 o                         
  -7   1   6      18067.62      18927.94       238.81 o                         
  -5   1   6       4392.21       4806.88        79.55 o                         
  -3   1   6       9016.70       9335.72       146.36 o                         
  -1   1   6       3415.46       3617.24        57.20 o                         
   1   1   6       1117.39       1034.25        17.90 o                         
   3   1   6       8059.46       7005.80        86.35 o                         
   5   1   6      12641.09      12920.33       162.41 o                         
   7   1   6        583.89        753.64        12.01 o                         
   9   1   6      59015.08      63503.07       921.53 o                         
  11   1   6       1041.68       1445.37        26.18 o                         
  13   1   6       8400.75       9929.53       197.83 o                         
  15   1   6       5087.11       5343.58       106.93 o                         
  17   1   6        572.65        566.29        13.84 o                         
  19   1   6       2338.28       2238.38        36.33 o                         
  21   1   6        534.96        591.56         9.97 o                         
  23   1   6          0.14          1.90         0.91 o                         
  25   1   6        528.05        489.40         8.42 o                         
  27   1   6      25063.35      24413.04       393.47 o                         
  29   1   6        110.02        115.21         3.16 o                         
  31   1   6       4640.68       4870.58        98.43 o                         
  33   1   6         77.45         87.57         4.52 o                         
  35   1   6         75.26         86.73         2.87 o                         
  37   1   6         86.55         99.02         3.11 o                         
  39   1   6        211.61        226.65         7.06 o                         
  41   1   6          6.56         17.97        10.17 o                         
  43   1   6        495.49        496.18        27.69 o                         
  45   1   6         95.71         91.85         6.29 o                         
 -44   2   6        206.09        173.31        10.76 o                         
 -42   2   6        186.80        173.70         4.87 o                         
 -40   2   6         42.69         36.60         2.53 o                         
 -38   2   6         22.90         23.12         1.86 o                         
 -36   2   6          8.33          5.94         1.45 o                         
 -34   2   6          0.58         -0.99         1.29 o                         
 -32   2   6         51.80         50.58         2.87 o                         
 -30   2   6        150.49        153.28         8.35 o                         
 -28   2   6        155.45        150.97         4.32 o                         
 -26   2   6          5.16          6.26         1.48 o                         
 -24   2   6        173.65        190.84         4.24 o                         
 -22   2   6         59.90         60.83         2.09 o                         
 -20   2   6         34.34         29.46         2.01 o                         
 -18   2   6         45.65         44.79         1.61 o                         
 -16   2   6         10.86          5.05         1.66 o                         
 -14   2   6        444.84        407.86         9.51 o                         
 -12   2   6        971.77        871.17        16.13 o                         
 -10   2   6        515.53        460.64         8.18 o                         
  -8   2   6        179.18        148.72         4.65 o                         
  -6   2   6         85.02         71.82         2.67 o                         
  -4   2   6         24.48         28.58         2.66 o                         
  -2   2   6         10.02         13.25         1.63 o                         
   0   2   6         17.40         18.37         1.90 o                         
   2   2   6         48.46         63.59         2.84 o                         
   4   2   6          6.86          3.52         1.77 o                         
   6   2   6         38.14         42.78         2.32 o                         
   8   2   6        222.52        214.92         4.72 o                         
  10   2   6        298.41        292.12         6.04 o                         
  12   2   6        296.33        312.89         8.92 o                         
  14   2   6        348.46        340.78         9.94 o                         
  16   2   6        582.65        569.96        12.13 o                         
  18   2   6        776.84        725.04        12.74 o                         
  20   2   6        816.60        757.07        12.75 o                         
  22   2   6        696.35        626.15        11.13 o                         
  24   2   6        506.19        478.08         9.24 o                         
  26   2   6        410.91        383.55         7.67 o                         
  28   2   6        180.04        159.39         4.04 o                         
  30   2   6         52.45         42.79         2.30 o                         
  32   2   6         59.32         55.64         2.95 o                         
  34   2   6         53.58         64.08         2.95 o                         
  36   2   6          0.37          0.75         1.48 o                         
  38   2   6          2.26          2.26         1.69 o                         
  40   2   6          5.10          6.11         1.19 o                         
  42   2   6          0.87          0.31         0.78 o                         
 -43   3   6        383.11        371.80        10.50 o                         
 -41   3   6          0.74          1.14         1.36 o                         
 -39   3   6        168.70        190.55         6.93 o                         
 -37   3   6        104.42        111.77         3.41 o                         
 -35   3   6        131.39        141.67         4.63 o                         
 -33   3   6        174.81        189.15         7.19 o                         
 -31   3   6         82.99         78.66         4.00 o                         
 -29   3   6       3851.57       4135.72       101.32 o                         
 -27   3   6       6375.50       6336.22       122.92 o                         
 -25   3   6        255.91        280.93         5.92 o                         
 -23   3   6      11678.88      11944.52       207.42 o                         
 -21   3   6      13291.83      12680.56       233.09 o                         
 -19   3   6        684.05        669.36        12.28 o                         
 -17   3   6       3320.66       3075.27        51.15 o                         
 -15   3   6        985.38        887.57        14.45 o                         
 -13   3   6        171.04        231.66         4.94 o                         
 -11   3   6        304.74        420.08         9.11 o                         
  -9   3   6       2666.35       2808.25        76.49 o                         
  -7   3   6      29936.17      31427.69       838.79 o                         
  -5   3   6      13110.20      13191.22       312.24 o                         
  -3   3   6      19539.56      19322.03       414.66 o                         
  -1   3   6       5103.76       5635.48       121.82 o                         
   1   3   6       9987.00       9940.48       215.02 o                         
   3   3   6       5747.81       5893.01       128.40 o                         
   5   3   6         36.49         57.13         3.14 o                         
   7   3   6        862.64        920.04        21.62 o                         
   9   3   6       2376.74       2367.51        40.82 o                         
  11   3   6        190.22        268.92         4.51 o                         
  13   3   6        562.10        540.65         9.62 o                         
  15   3   6        306.79        312.35         6.14 o                         
  17   3   6        485.36        399.29         7.31 o                         
  19   3   6        299.07        244.56         4.93 o                         
  21   3   6        501.30        494.03         9.49 o                         
  23   3   6         13.25         11.12         1.52 o                         
  25   3   6       7493.48       7626.85       164.28 o                         
  27   3   6       2997.00       3146.96        74.66 o                         
  29   3   6        460.60        485.66        12.25 o                         
  31   3   6        147.32        133.45         3.83 o                         
  33   3   6        693.14        769.24        17.18 o                         
  35   3   6       1317.81       1437.05        34.76 o                         
  37   3   6          8.41         12.87         1.38 o                         
  39   3   6         77.95         63.31         2.24 o                         
  41   3   6        103.35         66.56        10.69 o                         
 -40   4   6          9.27          5.49         0.91 o                         
 -38   4   6         11.17          7.30         1.26 o                         
 -36   4   6          2.21          1.41         1.08 o                         
 -34   4   6          0.93          0.00         1.83 o                         
 -32   4   6         61.99         65.51         4.54 o                         
 -30   4   6        144.48        150.62         6.33 o                         
 -28   4   6        138.84        135.67         4.15 o                         
 -26   4   6         34.51         28.66         1.83 o                         
 -24   4   6         88.21         93.42         3.40 o                         
 -22   4   6         45.77         53.45         2.46 o                         
 -20   4   6          3.38          0.78         2.53 o                         
 -18   4   6          7.40          4.87         1.62 o                         
 -16   4   6          0.65          1.01         1.33 o                         
 -14   4   6         52.36         49.33         2.28 o                         
 -12   4   6        207.17        188.39         5.11 o                         
 -10   4   6        240.55        207.16         4.98 o                         
  -8   4   6        275.66        248.84         5.69 o                         
  -6   4   6        420.26        394.71         8.56 o                         
  -4   4   6        403.32        384.33         8.76 o                         
  -2   4   6        178.89        191.77         5.03 o                         
   0   4   6        101.35        101.35         2.75 o                         
   2   4   6         34.34         30.45         1.54 o                         
   4   4   6          3.52          1.86         0.84 o                         
   6   4   6          0.23          1.05         0.84 o                         
   8   4   6         20.68         19.29         1.37 o                         
  10   4   6         55.94         52.94         2.73 o                         
  12   4   6         99.65         98.38         3.07 o                         
  14   4   6        147.86        139.28         4.07 o                         
  16   4   6        279.82        276.54         5.00 o                         
  18   4   6        460.04        460.31         7.85 o                         
  20   4   6        741.93        718.49        14.06 o                         
  22   4   6        911.79        899.00        17.10 o                         
  24   4   6        971.92        987.31        20.15 o                         
  26   4   6        861.19        878.24        19.65 o                         
  28   4   6        523.05        542.84        12.39 o                         
  30   4   6        208.09        221.93         5.60 o                         
  32   4   6         85.74         95.41         2.77 o                         
  34   4   6         14.60         18.80         1.38 o                         
  36   4   6         12.63          9.24         1.48 o                         
  38   4   6         13.58         10.09         0.95 o                         
 -35   5   6        182.34        184.98        15.07 o                         
 -33   5   6         25.32         19.23         1.31 o                         
 -31   5   6        218.76        240.05         6.60 o                         
 -29   5   6        220.24        261.65         7.39 o                         
 -27   5   6         82.56        105.20         3.57 o                         
 -25   5   6        233.11        238.98         6.36 o                         
 -23   5   6        741.13        871.72        22.49 o                         
 -21   5   6        154.10        125.71         4.90 o                         
 -19   5   6       1226.81       1233.85        31.55 o                         
 -17   5   6        555.45        626.88        16.42 o                         
 -15   5   6         39.85         86.65         4.48 o                         
 -13   5   6         22.28          5.52         1.78 o                         
 -11   5   6          0.01          4.33         1.30 o                         
  -9   5   6         64.23         75.65         3.04 o                         
  -7   5   6          2.49         -0.93         0.97 o                         
  -5   5   6         80.85         95.16         3.66 o                         
  -3   5   6          0.10          1.52         1.19 o                         
  -1   5   6        188.61        191.33         4.89 o                         
   1   5   6       1091.78       1119.31        25.11 o                         
   3   5   6       2225.86       2100.33        43.83 o                         
   5   5   6        899.19        869.11        18.58 o                         
   7   5   6          6.79         15.32         1.85 o                         
   9   5   6       3357.49       3430.10        71.17 o                         
  11   5   6        981.18       1017.55        23.17 o                         
  13   5   6         86.57        107.79         3.35 o                         
  15   5   6        118.74        112.16         3.44 o                         
  17   5   6        109.44        126.86         4.05 o                         
  19   5   6          1.76          1.70         1.72 o                         
  21   5   6        289.67        305.74         8.92 o                         
  23   5   6        331.68        390.79        11.44 o                         
  25   5   6        240.61        258.95         8.66 o                         
  27   5   6       2210.60       2267.06        60.04 o                         
  29   5   6        700.52        796.80        19.83 o                         
  31   5   6       2078.00       2212.29        53.71 o                         
  33   5   6        144.59        128.65         4.43 o                         
  35   5   6         65.60         52.28        10.69 o                         
 -30   6   6          7.90         10.73         1.78 o                         
 -28   6   6         60.59         57.60         2.04 o                         
 -26   6   6        349.68        327.38        11.08 o                         
 -24   6   6        680.60        652.04        16.42 o                         
 -22   6   6        821.81        868.02        21.71 o                         
 -20   6   6        557.64        618.59        15.85 o                         
 -18   6   6        296.36        331.21         8.90 o                         
 -16   6   6        213.90        248.38         7.95 o                         
 -14   6   6        108.79        125.46         4.66 o                         
 -12   6   6         34.44         34.26         1.73 o                         
 -10   6   6         16.83         13.88         1.21 o                         
  -8   6   6          5.39          4.78         1.08 o                         
  -6   6   6          7.46          8.75         1.29 o                         
  -4   6   6         11.40         12.60         1.77 o                         
  -2   6   6          1.63          0.00         1.65 o                         
   0   6   6          0.76         -1.57         2.52 o                         
   2   6   6          5.52         -0.08         2.00 o                         
   4   6   6         18.49         17.61         1.90 o                         
   6   6   6          0.00          0.96         1.04 o                         
   8   6   6          7.54          6.44         1.00 o                         
  10   6   6         10.15         10.32         1.02 o                         
  12   6   6          0.05         -0.91         0.98 o                         
  14   6   6          0.10         -0.68         1.02 o                         
  16   6   6          6.20          6.67         1.16 o                         
  18   6   6         10.72         11.60         1.57 o                         
  20   6   6          2.24         -0.08         0.96 o                         
  22   6   6          0.10         -1.69         1.69 o                         
  24   6   6         46.01         47.11         2.57 o                         
  26   6   6         94.04         94.29         2.88 o                         
  28   6   6         61.66         44.30         4.51 o                         
 -21   7   6        179.15        107.77         4.83 o                         
 -19   7   6         66.17         86.13         4.29 o                         
 -17   7   6          0.64         -0.25         1.48 o                         
 -15   7   6         70.06         45.20         1.70 o                         
 -13   7   6         42.74         24.34         1.47 o                         
 -11   7   6        138.01        103.23         3.41 o                         
  -9   7   6        326.63        349.95         8.45 o                         
  -7   7   6         10.44         11.24         1.49 o                         
  -5   7   6        472.30        508.26        17.16 o                         
  -3   7   6          3.02         -0.18         1.83 o                         
  -1   7   6         77.65        101.02         5.72 o                         
   1   7   6         24.20         11.63         3.04 o                         
   3   7   6         52.53         45.89         2.91 o                         
   5   7   6        138.76        114.72         4.54 o                         
   7   7   6          6.46          6.34         1.11 o                         
   9   7   6        199.95        190.87         6.20 o                         
  11   7   6        232.98        210.52         8.53 o                         
  13   7   6          7.29         12.04         1.23 o                         
  15   7   6         85.55         85.30         3.83 o                         
  17   7   6        117.91        132.48         4.80 o                         
  19   7   6         52.87         44.46         2.36 o                         
  21   7   6        353.08        366.71        57.89 o                         
 -45   1   7         29.91         38.26         2.76 o                         
 -43   1   7         40.94         45.17         2.25 o                         
 -41   1   7          0.06         -0.72         1.19 o                         
 -39   1   7          2.01          3.29         1.45 o                         
 -37   1   7          0.53          1.68         1.21 o                         
 -35   1   7         49.65         48.64         2.07 o                         
 -33   1   7         45.76         46.30         2.07 o                         
 -31   1   7        237.65        256.75         5.69 o                         
 -29   1   7        771.64        796.59        13.32 o                         
 -27   1   7        113.30        105.29         3.07 o                         
 -25   1   7          1.99          2.90         0.93 o                         
 -23   1   7         23.96         18.81         0.86 o                         
 -21   1   7        880.87        838.18        12.23 o                         
 -19   1   7        299.74        291.22         5.17 o                         
 -17   1   7        992.09        995.00        21.31 o                         
 -15   1   7        346.50        342.80         8.32 o                         
 -13   1   7          9.69          5.78         1.81 o                         
 -11   1   7          2.39          2.75         1.05 o                         
  -9   1   7         11.91         23.31         1.30 o                         
  -7   1   7        105.65        127.82         2.52 o                         
  -5   1   7         28.93         39.89         2.26 o                         
  -3   1   7        168.62        193.18         4.47 o                         
  -1   1   7          0.49          0.18         1.26 o                         
   1   1   7          4.94         -0.35         1.30 o                         
   3   1   7          0.33         -0.38         1.25 o                         
   5   1   7       1158.62       1221.83        18.81 o                         
   7   1   7       2105.85       2245.16        43.32 o                         
   9   1   7        488.11        531.83        10.57 o                         
  11   1   7        728.96        765.29        15.28 o                         
  13   1   7        119.24        120.73         3.95 o                         
  15   1   7          1.14          0.14         1.56 o                         
  17   1   7         40.68         37.50         1.31 o                         
  19   1   7         54.50         45.70         1.20 o                         
  21   1   7        100.30         86.34         1.95 o                         
  23   1   7        206.68        193.49         3.41 o                         
  25   1   7        446.82        396.51         6.78 o                         
  27   1   7        621.52        571.03         9.85 o                         
  29   1   7        197.78        187.75         4.28 o                         
  31   1   7         55.25         48.45         1.85 o                         
  33   1   7        441.01        423.14         9.02 o                         
  35   1   7          0.29          0.08         1.21 o                         
  37   1   7         14.11         12.48         1.38 o                         
  39   1   7          7.77          8.08         1.38 o                         
  41   1   7          0.13         -1.04         1.07 o                         
  43   1   7          1.17          2.10         1.45 o                         
 -44   2   7         30.03         26.42         2.08 o                         
 -42   2   7          1.88          0.69         1.65 o                         
 -40   2   7          0.01          1.57         0.96 o                         
 -38   2   7          0.07         -1.24         1.24 o                         
 -36   2   7         24.98         26.31         1.77 o                         
 -34   2   7         68.30         68.43         3.19 o                         
 -32   2   7         55.71         54.57         2.27 o                         
 -30   2   7          2.74          0.98         1.65 o                         
 -28   2   7        743.94        755.42        14.75 o                         
 -26   2   7       1818.27       1785.04        27.71 o                         
 -24   2   7         24.04         17.92         1.51 o                         
 -22   2   7        727.24        705.12        11.46 o                         
 -20   2   7        848.77        828.95        12.70 o                         
 -18   2   7        133.22        103.57         2.34 o                         
 -16   2   7         18.73         30.57         1.10 o                         
 -14   2   7        277.05        312.08         5.77 o                         
 -12   2   7          5.93          4.86         2.20 o                         
 -10   2   7        415.83        453.78        11.27 o                         
  -8   2   7        384.67        433.99        10.75 o                         
  -6   2   7       2213.26       2336.57        47.18 o                         
  -4   2   7       2723.39       2971.03        59.71 o                         
  -2   2   7        473.66        568.65        12.41 o                         
   0   2   7         46.43         41.88         2.42 o                         
   2   2   7         25.89         29.55         2.17 o                         
   4   2   7        254.30        274.83         7.49 o                         
   6   2   7        674.25        728.58        17.09 o                         
   8   2   7          6.75          1.05         2.16 o                         
  10   2   7          4.45          5.52         1.10 o                         
  12   2   7        167.09        153.14         5.01 o                         
  14   2   7        313.86        307.67         5.14 o                         
  16   2   7         14.98         16.07         1.01 o                         
  18   2   7         97.85         96.49         2.21 o                         
  20   2   7        342.31        360.91         7.48 o                         
  22   2   7        343.36        328.51         5.72 o                         
  24   2   7         19.33         17.60         1.34 o                         
  26   2   7        998.95        962.35        17.74 o                         
  28   2   7        762.23        739.33        14.68 o                         
  30   2   7         45.64         42.75         2.63 o                         
  32   2   7        174.80        162.08         4.70 o                         
  34   2   7        534.91        535.43        13.27 o                         
  36   2   7        110.82        113.77         3.76 o                         
  38   2   7          2.32          1.51         1.13 o                         
  40   2   7          0.03          0.54         0.84 o                         
  42   2   7          1.86          1.76         0.95 o                         
 -41   3   7          5.49          4.07         1.29 o                         
 -39   3   7         14.43         15.43         1.80 o                         
 -37   3   7         83.37         93.13         3.24 o                         
 -35   3   7          4.34          4.75         1.65 o                         
 -33   3   7         43.57         42.65         2.70 o                         
 -31   3   7        457.71        477.31        12.30 o                         
 -29   3   7       1129.87       1207.14        33.21 o                         
 -27   3   7         34.70         34.07         1.82 o                         
 -25   3   7        411.70        410.35         8.98 o                         
 -23   3   7         18.71         26.39         1.46 o                         
 -21   3   7        325.90        322.46         6.59 o                         
 -19   3   7       1038.22        996.73        21.67 o                         
 -17   3   7        241.84        230.43         5.75 o                         
 -15   3   7         34.97         39.71         1.81 o                         
 -13   3   7        166.06        153.72         3.48 o                         
 -11   3   7       2038.00       1975.48        33.24 o                         
  -9   3   7        315.89        293.58         5.98 o                         
  -7   3   7        223.32        253.12         6.18 o                         
  -5   3   7        220.59        217.45         5.92 o                         
  -3   3   7         32.84         31.09         2.72 o                         
  -1   3   7        122.77        107.82         4.43 o                         
   1   3   7        331.19        341.44        10.15 o                         
   3   3   7         51.29         56.11         2.72 o                         
   5   3   7       1158.45       1091.74        20.50 o                         
   7   3   7       1138.18       1133.46        19.12 o                         
   9   3   7        345.42        340.98         6.14 o                         
  11   3   7         65.54         66.81         1.83 o                         
  13   3   7        153.00        148.22         4.30 o                         
  15   3   7        644.25        610.42        10.34 o                         
  17   3   7        287.52        313.77         5.73 o                         
  19   3   7          8.46          6.11         1.03 o                         
  21   3   7       1104.97       1089.10        18.94 o                         
  23   3   7       3414.73       3345.16        59.16 o                         
  25   3   7        791.75        789.33        15.94 o                         
  27   3   7         18.95         18.65         1.57 o                         
  29   3   7        434.28        429.59        10.78 o                         
  31   3   7        258.03        269.55         7.05 o                         
  33   3   7          2.94          3.69         1.21 o                         
  35   3   7          2.16          1.26         0.89 o                         
  37   3   7          9.65          9.70         1.26 o                         
  39   3   7         25.83         16.31         1.26 o                         
 -38   4   7          0.53          1.26         0.89 o                         
 -36   4   7         54.70         61.52         2.34 o                         
 -34   4   7        185.44        203.01         9.39 o                         
 -32   4   7        393.67        415.37        12.06 o                         
 -30   4   7         19.22         24.63         3.24 o                         
 -28   4   7         83.35         83.86         2.84 o                         
 -26   4   7        253.36        246.92         7.04 o                         
 -24   4   7         58.07         76.43         3.41 o                         
 -22   4   7       6632.38       6813.99       154.84 o                         
 -20   4   7       5035.84       5197.80       109.97 o                         
 -18   4   7        902.85        918.77        20.30 o                         
 -16   4   7        249.54        224.96         5.72 o                         
 -14   4   7        243.28        260.67         6.14 o                         
 -12   4   7        115.95        112.57         3.17 o                         
 -10   4   7          7.14         12.37         1.03 o                         
  -8   4   7         41.90         50.66         2.18 o                         
  -6   4   7        301.51        302.19         5.90 o                         
  -4   4   7       1127.60       1152.49        23.20 o                         
  -2   4   7        410.44        431.76         8.43 o                         
   0   4   7        144.27        126.08         2.99 o                         
   2   4   7         57.91         47.42         2.16 o                         
   4   4   7         22.14         29.22         1.34 o                         
   6   4   7        601.23        620.73        11.43 o                         
   8   4   7        112.36        112.99         3.12 o                         
  10   4   7         32.16         40.00         1.84 o                         
  12   4   7        594.39        620.75        13.08 o                         
  14   4   7       1455.87       1471.04        28.40 o                         
  16   4   7        828.67        803.13        15.25 o                         
  18   4   7        515.77        529.81        10.54 o                         
  20   4   7        340.93        346.80         8.12 o                         
  22   4   7        620.65        623.01        14.19 o                         
  24   4   7        204.16        198.22         5.19 o                         
  26   4   7         34.13         33.99         2.26 o                         
  28   4   7        347.79        368.06         9.53 o                         
  30   4   7         37.19         37.64         1.86 o                         
  32   4   7       1059.04       1105.13        26.64 o                         
  34   4   7        277.51        307.14         8.64 o                         
  36   4   7          0.00         -0.31         1.26 o                         
  38   4   7          0.07          0.00         0.73 o                         
 -35   5   7        234.07        192.27        14.18 o                         
 -33   5   7          0.07          2.01         3.77 o                         
 -31   5   7        309.76        303.51        12.35 o                         
 -29   5   7         63.43         66.72         2.54 o                         
 -27   5   7          1.73         -0.70         0.93 o                         
 -25   5   7        212.53        213.26         5.64 o                         
 -23   5   7         15.29         17.43         1.49 o                         
 -21   5   7        121.71        100.05         3.75 o                         
 -19   5   7          9.00          7.93         1.45 o                         
 -17   5   7         36.51         34.33         1.99 o                         
 -15   5   7        732.23        710.17        16.76 o                         
 -13   5   7       1585.15       1647.42        38.30 o                         
 -11   5   7       1512.48       1543.52        39.06 o                         
  -9   5   7        579.86        546.97        15.52 o                         
  -7   5   7         98.99        102.30         3.10 o                         
  -5   5   7          1.40         -0.30         1.78 o                         
  -3   5   7          6.97          5.31         1.99 o                         
  -1   5   7         34.38         40.12         3.52 o                         
   1   5   7         38.79         38.84         2.01 o                         
   3   5   7         95.41        100.49         2.87 o                         
   5   5   7        345.91        337.22         7.78 o                         
   7   5   7        472.74        432.43        10.39 o                         
   9   5   7         25.64         35.96         1.78 o                         
  11   5   7        180.43        184.64         5.34 o                         
  13   5   7        300.67        328.45         8.72 o                         
  15   5   7        815.41        863.62        21.39 o                         
  17   5   7        676.67        750.91        18.70 o                         
  19   5   7         43.18         50.65         2.74 o                         
  21   5   7       1243.43       1298.23        31.47 o                         
  23   5   7       2644.75       2793.08        91.68 o                         
  25   5   7       1719.36       1840.75        49.01 o                         
  27   5   7          2.90          5.79         1.26 o                         
  29   5   7        313.88        327.50         9.03 o                         
  31   5   7         16.10         18.37         3.12 o                         
  33   5   7        166.28        168.10         8.39 o                         
 -28   6   7        253.26        202.74        14.47 o                         
 -26   6   7        408.91        378.08        11.13 o                         
 -24   6   7        205.99        226.50         7.13 o                         
 -22   6   7       2007.79       1948.90        94.74 o                         
 -20   6   7       3689.27       3605.83       111.63 o                         
 -18   6   7       1119.44       1129.30        32.66 o                         
 -16   6   7         28.59         31.04         2.72 o                         
 -14   6   7          4.47          4.78         1.90 o                         
 -12   6   7         15.01         13.36         2.77 o                         
 -10   6   7          8.27         11.01         1.86 o                         
  -8   6   7         40.91         28.36         2.30 o                         
  -6   6   7        108.26        136.37         4.97 o                         
  -4   6   7        169.24        191.76         7.92 o                         
  -2   6   7        209.44        203.89         8.14 o                         
   0   6   7          0.85          4.33         1.65 o                         
   2   6   7          0.01          1.13         2.59 o                         
   4   6   7          0.77          6.03         4.09 o                         
   6   6   7        282.88        283.21         8.77 o                         
   8   6   7        345.10        318.60         9.87 o                         
  10   6   7         31.42         30.77         2.21 o                         
  12   6   7        136.76        143.81         5.17 o                         
  14   6   7        830.15        890.76        25.26 o                         
  16   6   7         57.81         59.87         3.27 o                         
  18   6   7        312.99        319.22        10.90 o                         
  20   6   7        654.65        695.73        19.17 o                         
  22   6   7        449.72        451.27        12.30 o                         
  24   6   7        544.74        488.26        29.94 o                         
  26   6   7          4.03          1.62         1.45 o                         
 -19   7   7          0.40          1.60         1.45 o                         
 -17   7   7         13.54         11.85         0.90 o                         
 -15   7   7          8.88          7.32         0.96 o                         
 -13   7   7         18.73         15.23         1.40 o                         
 -11   7   7         97.70         87.56         3.58 o                         
  -9   7   7         16.18         11.36         1.51 o                         
  -7   7   7          7.09          9.04         2.10 o                         
  -5   7   7          6.25         11.44         2.36 o                         
  -3   7   7          0.21          0.75         1.68 o                         
  -1   7   7         13.88         14.80         2.28 o                         
   1   7   7          5.67          3.06         1.83 o                         
   3   7   7         18.42         18.83         2.59 o                         
   5   7   7        224.76        198.16         9.31 o                         
   7   7   7        226.12        206.92         7.48 o                         
   9   7   7         18.35         16.36         2.96 o                         
  11   7   7          1.57         -0.99         2.00 o                         
  13   7   7          0.00         -0.92         0.92 o                         
  15   7   7         81.09         67.08         4.54 o                         
  17   7   7         44.94         50.27         2.20 o                         
 -44   0   8          5.33          9.31         2.52 o                         
 -42   0   8        171.25        222.72        12.58 o                         
 -40   0   8        196.80        169.80         6.27 o                         
 -38   0   8        261.86        230.26         8.40 o                         
 -36   0   8        146.66        127.13         4.97 o                         
 -34   0   8         16.50         10.96         2.14 o                         
 -32   0   8       1190.31       1174.31        32.86 o                         
 -30   0   8       7024.76       7157.68       159.43 o                         
 -28   0   8        198.72        184.12         5.30 o                         
 -26   0   8       6532.95       6847.06       150.06 o                         
 -24   0   8       5312.02       5530.86       113.11 o                         
 -22   0   8       4186.39       4064.58        73.72 o                         
 -20   0   8       1966.77       2071.82        36.11 o                         
 -18   0   8        829.91        855.36        18.97 o                         
 -16   0   8        270.82        309.87         7.32 o                         
 -14   0   8          4.02         -0.30         2.50 o                         
 -12   0   8       3528.64       4156.07       110.57 o                         
 -10   0   8       7968.83       8217.22       217.07 o                         
  -8   0   8       7173.71       8673.27       228.50 o                         
  -6   0   8       1748.70       1942.46        50.83 o                         
  -4   0   8        425.41        424.68        11.63 o                         
  -2   0   8        809.47        922.21        22.72 o                         
   0   0   8       1514.39       1522.12        36.28 o                         
   2   0   8       1532.22       1335.56        38.29 o                         
   4   0   8       7724.61       8944.61       243.30 o                         
   6   0   8       5095.87       5706.61       150.64 o                         
   8   0   8      16267.71      18153.93       478.73 o                         
  10   0   8      36625.17      39633.22      1045.28 o                         
  12   0   8         13.91         11.32         2.71 o                         
  14   0   8      18392.50      19224.78       358.45 o                         
  16   0   8       1698.12       1514.45        32.88 o                         
  18   0   8        893.52        971.60        19.03 o                         
  20   0   8        244.70        244.21         6.61 o                         
  22   0   8        670.32        656.46        13.32 o                         
  24   0   8        138.38        110.99         3.92 o                         
  26   0   8      11576.36      10708.24       230.08 o                         
  28   0   8       1260.38       1169.48        28.67 o                         
  30   0   8      10213.11       9966.56       264.29 o                         
  32   0   8       4504.96       4504.83       119.74 o                         
  34   0   8        980.47        881.51        23.76 o                         
  36   0   8         21.91         39.88         2.47 o                         
  38   0   8        655.47        711.23        27.13 o                         
  40   0   8          5.63          2.52         2.52 o                         
  42   0   8        144.08         71.72         5.03 o                         
 -43   1   8          3.65          4.09         1.26 o                         
 -41   1   8         11.27          8.98         1.38 o                         
 -39   1   8          4.07          2.01         1.48 o                         
 -37   1   8          0.17          0.18         1.10 o                         
 -35   1   8         14.16         16.56         1.27 o                         
 -33   1   8         98.07        103.80         3.02 o                         
 -31   1   8        382.45        411.34         8.63 o                         
 -29   1   8        132.65        122.49         3.19 o                         
 -27   1   8        359.33        373.27         6.73 o                         
 -25   1   8       2014.67       1972.20        28.24 o                         
 -23   1   8       2375.45       2320.00        35.29 o                         
 -21   1   8       1050.41        939.38        13.71 o                         
 -19   1   8        194.49        142.01         2.61 o                         
 -17   1   8        111.70         78.31         1.80 o                         
 -15   1   8        480.54        447.80         6.55 o                         
 -13   1   8       1456.69       1523.04        29.35 o                         
 -11   1   8       2438.10       2506.31        42.19 o                         
  -9   1   8       2488.62       2614.54        44.08 o                         
  -7   1   8       1722.49       1899.06        41.79 o                         
  -5   1   8        760.34        880.43        21.58 o                         
  -3   1   8        226.27        275.47         6.78 o                         
  -1   1   8          9.23         12.79         1.72 o                         
   1   1   8         86.94         89.82         3.99 o                         
   3   1   8        500.84        527.91        13.71 o                         
   5   1   8        301.45        278.66         5.51 o                         
   7   1   8         97.12         79.29         2.27 o                         
   9   1   8         98.54         79.92         2.69 o                         
  11   1   8         25.14         19.78         1.93 o                         
  13   1   8          1.17          0.92         0.73 o                         
  15   1   8         67.54         67.30         1.53 o                         
  17   1   8          0.78          0.36         0.73 o                         
  19   1   8         14.31         13.18         0.81 o                         
  21   1   8         12.58         11.06         0.84 o                         
  23   1   8          4.94          3.45         0.86 o                         
  25   1   8         76.40         75.48         2.08 o                         
  27   1   8          1.28          0.69         1.14 o                         
  29   1   8         20.12         16.73         1.54 o                         
  31   1   8         36.29         30.35         1.83 o                         
  33   1   8         43.99         36.61         1.99 o                         
  35   1   8         26.09         20.15         1.57 o                         
  37   1   8          1.10          1.66         1.13 o                         
  39   1   8          1.41          0.42         0.89 o                         
  41   1   8          7.66         11.92         1.19 o                         
 -42   2   8         96.82        115.23         5.73 o                         
 -40   2   8        339.75        371.34        12.31 o                         
 -38   2   8        127.94        143.39         6.85 o                         
 -36   2   8          1.37          4.73         0.91 o                         
 -34   2   8        277.69        289.59         7.22 o                         
 -32   2   8          5.72          6.56         1.33 o                         
 -30   2   8          0.10          1.73         1.49 o                         
 -28   2   8        270.58        247.35         5.98 o                         
 -26   2   8       3835.55       3892.04        67.10 o                         
 -24   2   8      26209.85      26718.92       418.31 o                         
 -22   2   8        257.29        225.59         5.07 o                         
 -20   2   8        651.65        546.47         8.32 o                         
 -18   2   8        309.01        263.92         4.33 o                         
 -16   2   8       2754.69       2578.84        37.61 o                         
 -14   2   8       1347.85       1399.84        21.56 o                         
 -12   2   8        793.80        945.45        16.09 o                         
 -10   2   8       3247.82       3482.53        66.86 o                         
  -8   2   8          0.68         -1.91         2.43 o                         
  -6   2   8      10647.60      11742.53       274.81 o                         
  -4   2   8        709.20        581.76        12.95 o                         
  -2   2   8       2106.79       2283.95        46.22 o                         
   0   2   8      15898.26      15417.58       305.89 o                         
   2   2   8      10451.22      10550.76       209.49 o                         
   4   2   8       1090.76       1242.53        28.06 o                         
   6   2   8       1054.78        785.90        19.89 o                         
   8   2   8        794.82        752.36        15.98 o                         
  10   2   8       2485.47       2406.09        39.10 o                         
  12   2   8         33.97         40.96         1.20 o                         
  14   2   8       2603.89       2602.23        37.50 o                         
  16   2   8        391.73        416.74         6.81 o                         
  18   2   8        168.59        157.44         3.10 o                         
  20   2   8       1983.53       1988.40        29.89 o                         
  22   2   8       1762.84       1482.07        23.33 o                         
  24   2   8       2616.15       2328.26        39.42 o                         
  26   2   8        663.99        681.65        12.83 o                         
  28   2   8        980.94        980.40        21.64 o                         
  30   2   8        613.89        629.60        15.40 o                         
  32   2   8         46.68         33.86         1.86 o                         
  34   2   8         85.75         82.30         3.35 o                         
  36   2   8         45.66         44.07         2.14 o                         
  38   2   8          1.27          1.98         1.06 o                         
  40   2   8        171.34        154.11         6.37 o                         
 -41   3   8          0.06          0.42         1.13 o                         
 -39   3   8         18.37         19.32         1.28 o                         
 -37   3   8        105.97        103.65         4.58 o                         
 -35   3   8        126.83        123.26         4.05 o                         
 -33   3   8         35.06         34.03         1.83 o                         
 -31   3   8          1.34          1.18         2.02 o                         
 -29   3   8          2.67          0.70         1.86 o                         
 -27   3   8         54.45         52.46         2.81 o                         
 -25   3   8        515.30        534.23        12.60 o                         
 -23   3   8        252.13        282.02         6.73 o                         
 -21   3   8          3.90          2.44         1.55 o                         
 -19   3   8         72.57         60.53         2.25 o                         
 -17   3   8        153.27        133.05         4.62 o                         
 -15   3   8         34.56         27.87         1.63 o                         
 -13   3   8         66.85         64.44         1.80 o                         
 -11   3   8        147.74        149.43         3.05 o                         
  -9   3   8        244.78        240.31         4.35 o                         
  -7   3   8        356.39        348.65         6.60 o                         
  -5   3   8        133.64        142.60         3.13 o                         
  -3   3   8         46.12         43.20         1.44 o                         
  -1   3   8          0.77          1.29         0.82 o                         
   1   3   8        165.87        158.12         3.21 o                         
   3   3   8        739.72        685.25        11.42 o                         
   5   3   8       1015.74        941.46        14.12 o                         
   7   3   8        894.94        806.00        12.74 o                         
   9   3   8       1085.03        995.86        16.87 o                         
  11   3   8        724.41        657.34        11.45 o                         
  13   3   8        336.85        311.80         6.25 o                         
  15   3   8        121.02        116.34         3.19 o                         
  17   3   8         52.15         51.39         3.03 o                         
  19   3   8         70.78         70.27         2.65 o                         
  21   3   8          3.81          4.43         0.92 o                         
  23   3   8         32.42         30.84         1.62 o                         
  25   3   8        198.46        194.91         4.86 o                         
  27   3   8        346.40        346.15         8.65 o                         
  29   3   8        320.82        313.85         8.09 o                         
  31   3   8        489.53        473.59        13.03 o                         
  33   3   8        388.63        391.87        12.82 o                         
  35   3   8        110.72        107.40         3.68 o                         
  37   3   8         43.52         30.59         1.85 o                         
  39   3   8          4.13          0.00         1.03 o                         
 -38   4   8        236.96        302.65        20.02 o                         
 -36   4   8          9.58         18.71         1.21 o                         
 -34   4   8        205.88        210.76         5.69 o                         
 -32   4   8        334.47        408.56        13.47 o                         
 -30   4   8          4.62          3.51         1.53 o                         
 -28   4   8         31.43         17.11         1.72 o                         
 -26   4   8       1334.63       1400.26        39.29 o                         
 -24   4   8       9388.29       9845.91       245.46 o                         
 -22   4   8         16.94         26.23         2.75 o                         
 -20   4   8        890.40        940.86        22.06 o                         
 -18   4   8       1418.01       1549.56        33.38 o                         
 -16   4   8        212.34        225.49         5.78 o                         
 -14   4   8        549.36        631.51        14.24 o                         
 -12   4   8        132.17        148.32         4.48 o                         
 -10   4   8         31.46         23.18         1.75 o                         
  -8   4   8        288.17        233.54         5.25 o                         
  -6   4   8       2418.20       2461.47        49.42 o                         
  -4   4   8        504.60        492.45        11.31 o                         
  -2   4   8        363.13        403.49         8.72 o                         
   0   4   8       3896.03       3861.56        76.65 o                         
   2   4   8       1785.10       1757.93        35.20 o                         
   4   4   8        211.49        214.55         5.18 o                         
   6   4   8        248.47        296.33         6.67 o                         
   8   4   8        495.73        405.97         9.28 o                         
  10   4   8        398.35        344.88         6.98 o                         
  12   4   8        195.34        205.47         5.03 o                         
  14   4   8       1065.01       1080.54        21.28 o                         
  16   4   8        288.64        288.76         6.44 o                         
  18   4   8          1.72          4.15         1.19 o                         
  20   4   8       1855.99       1940.80        46.12 o                         
  22   4   8        722.44        784.95        19.09 o                         
  24   4   8        602.26        691.62        17.06 o                         
  26   4   8        527.50        547.28        12.40 o                         
  28   4   8         20.61         26.54         1.69 o                         
  30   4   8        336.52        337.67         9.55 o                         
  32   4   8         77.80         65.86         2.74 o                         
  34   4   8          0.08          0.74         1.08 o                         
  36   4   8          0.40          1.26         0.80 o                         
 -33   5   8          0.52         -0.63         0.80 o                         
 -31   5   8         55.90         59.44         3.93 o                         
 -29   5   8        119.53        117.06         6.89 o                         
 -27   5   8         45.99         40.65         3.18 o                         
 -25   5   8          2.19          1.16         1.39 o                         
 -23   5   8          0.01          1.33         1.86 o                         
 -21   5   8          0.59          0.00         1.86 o                         
 -19   5   8          2.72         -0.30         1.57 o                         
 -17   5   8         42.13         42.69         2.43 o                         
 -15   5   8        110.30        124.11         4.60 o                         
 -13   5   8        165.07        180.06         5.73 o                         
 -11   5   8        178.01        186.02         6.03 o                         
  -9   5   8        133.83        136.24         5.85 o                         
  -7   5   8         92.33         99.26         3.53 o                         
  -5   5   8         69.13         67.70         2.76 o                         
  -3   5   8         31.35         36.83         2.70 o                         
  -1   5   8         17.00         15.35         2.44 o                         
   1   5   8          0.61          0.53         1.31 o                         
   3   5   8        101.24        105.68         3.45 o                         
   5   5   8        102.37        107.65         4.37 o                         
   7   5   8         91.29         92.57         4.50 o                         
   9   5   8         73.46         68.49         3.07 o                         
  11   5   8         12.26         13.19         1.97 o                         
  13   5   8          1.86          0.93         1.69 o                         
  15   5   8         12.88         15.57         1.03 o                         
  17   5   8          0.05          0.43         1.00 o                         
  19   5   8          2.55          1.57         0.96 o                         
  21   5   8         23.81         23.15         1.51 o                         
  23   5   8          9.37          8.81         1.38 o                         
  25   5   8          1.69          3.72         0.87 o                         
  27   5   8          0.38         -0.90         0.90 o                         
  29   5   8         44.05         37.09         3.08 o                         
  31   5   8         78.74         69.11         2.52 o                         
 -28   6   8         31.83         15.26         1.82 o                         
 -26   6   8          3.65          5.03         1.26 o                         
 -24   6   8        145.53        138.99         4.69 o                         
 -22   6   8        184.13        184.01        10.35 o                         
 -20   6   8          1.86          7.75         1.53 o                         
 -18   6   8        138.01        182.98         6.07 o                         
 -16   6   8        508.27        457.14        13.97 o                         
 -14   6   8         27.49         68.08         3.11 o                         
 -12   6   8          0.41          5.10         1.63 o                         
 -10   6   8          0.25         -0.63         1.70 o                         
  -8   6   8          0.26         12.44         1.77 o                         
  -6   6   8         80.79        110.13         3.89 o                         
  -4   6   8         35.08         37.12         2.39 o                         
  -2   6   8         61.32         67.99         5.35 o                         
   0   6   8        317.97        333.15        10.37 o                         
   2   6   8        386.83        391.53        13.77 o                         
   4   6   8        221.22        212.25         8.45 o                         
   6   6   8         63.23         59.12         3.05 o                         
   8   6   8       2921.47       3022.17        74.54 o                         
  10   6   8         94.11         75.21         3.47 o                         
  12   6   8        511.37        557.00        14.35 o                         
  14   6   8       1371.32       1485.74        37.06 o                         
  16   6   8         38.47         56.23         2.95 o                         
  18   6   8          0.92         -0.11         1.85 o                         
  20   6   8         79.83         73.92         5.71 o                         
  22   6   8        483.31        556.03        44.05 o                         
  24   6   8         18.21         11.88         2.52 o                         
  26   6   8       3013.29       3105.64       175.98 o                         
 -17   7   8        179.69        145.07         5.30 o                         
 -15   7   8        191.61        161.46         5.62 o                         
 -13   7   8        149.47        134.45         4.41 o                         
 -11   7   8         64.53         49.36         2.09 o                         
  -9   7   8         34.84         27.40         1.50 o                         
  -7   7   8         15.51         13.35         1.54 o                         
  -5   7   8          4.83          0.77         1.84 o                         
  -3   7   8          7.05          5.74         1.36 o                         
  -1   7   8          7.91          9.87         1.93 o                         
   1   7   8          2.18          1.68         1.58 o                         
   3   7   8          1.34          1.89         1.78 o                         
   5   7   8          1.72          1.76         2.52 o                         
   7   7   8          5.09          5.90         1.82 o                         
   9   7   8          7.80          6.79         0.99 o                         
  11   7   8         34.55         32.05         1.51 o                         
  13   7   8         49.79         40.63         2.16 o                         
  15   7   8         40.71         39.04         2.67 o                         
 -43   1   9         38.42         25.81         1.78 o                         
 -41   1   9          0.42          2.25         1.19 o                         
 -39   1   9          0.40          0.67         1.21 o                         
 -37   1   9          2.76          2.71         1.24 o                         
 -35   1   9        144.83        147.29         3.66 o                         
 -33   1   9        102.75        109.21         3.21 o                         
 -31   1   9        310.30        317.03         6.34 o                         
 -29   1   9          4.53          6.47         1.26 o                         
 -27   1   9        699.26        715.56        12.03 o                         
 -25   1   9         62.13         59.17         1.83 o                         
 -23   1   9        396.77        380.64         5.97 o                         
 -21   1   9        292.13        288.44         4.70 o                         
 -19   1   9         43.39         42.08         1.25 o                         
 -17   1   9        285.27        282.17         4.24 o                         
 -15   1   9        148.24        150.90         2.38 o                         
 -13   1   9        229.32        237.98         3.32 o                         
 -11   1   9        245.35        283.87         4.37 o                         
  -9   1   9        330.51        390.69         8.65 o                         
  -7   1   9        186.15        220.21         6.56 o                         
  -5   1   9         58.77         71.19         3.49 o                         
  -3   1   9          9.78         11.74         2.12 o                         
  -1   1   9         53.54         62.48         3.47 o                         
   1   1   9         30.86         46.00         3.00 o                         
   3   1   9        191.09        189.52         6.26 o                         
   5   1   9        776.05        792.03        20.12 o                         
   7   1   9        198.02        204.60         5.30 o                         
   9   1   9        282.40        266.24         3.78 o                         
  11   1   9        218.20        207.52         3.20 o                         
  13   1   9          1.73          3.78         0.65 o                         
  15   1   9         56.31         51.30         1.29 o                         
  17   1   9         90.88         79.25         1.82 o                         
  19   1   9         13.88          8.97         0.82 o                         
  21   1   9         46.52         43.71         1.39 o                         
  23   1   9        275.14        248.08         4.42 o                         
  25   1   9         51.30         45.44         1.70 o                         
  27   1   9        507.00        455.30         9.17 o                         
  29   1   9         23.29         13.45         1.27 o                         
  31   1   9        352.47        331.94         8.91 o                         
  33   1   9         52.03         49.96         1.93 o                         
  35   1   9          4.86          6.40         1.38 o                         
  37   1   9         15.77         15.26         1.28 o                         
  39   1   9          1.63          0.18         0.77 o                         
  41   1   9          0.01         -0.31         1.03 o                         
 -42   2   9         37.18         37.94         3.81 o                         
 -40   2   9         23.53         29.86         2.00 o                         
 -38   2   9          6.94         11.79         2.00 o                         
 -36   2   9          0.18          0.56         1.22 o                         
 -34   2   9          9.31          7.75         1.29 o                         
 -32   2   9         12.34         14.91         1.83 o                         
 -30   2   9        229.56        235.94         7.41 o                         
 -28   2   9         17.74         22.75         1.07 o                         
 -26   2   9        620.31        622.74        14.81 o                         
 -24   2   9       3166.84       3131.62        71.12 o                         
 -22   2   9        743.31        776.96        15.70 o                         
 -20   2   9        959.49        914.67        15.09 o                         
 -18   2   9        107.02         95.92         2.31 o                         
 -16   2   9        157.70        137.36         2.79 o                         
 -14   2   9        423.07        428.88         6.60 o                         
 -12   2   9        229.47        222.80         3.80 o                         
 -10   2   9         80.36         84.68         1.87 o                         
  -8   2   9         90.97         85.53         2.46 o                         
  -6   2   9        193.36        182.14         3.85 o                         
  -4   2   9         80.92         79.46         2.55 o                         
  -2   2   9          9.88         11.01         1.06 o                         
   0   2   9        565.72        531.43         8.90 o                         
   2   2   9        503.19        497.22         9.07 o                         
   4   2   9        477.33        481.96         8.08 o                         
   6   2   9        676.02        636.14         9.28 o                         
   8   2   9        287.08        283.98         4.49 o                         
  10   2   9        725.76        693.86        10.42 o                         
  12   2   9       1504.94       1420.61        21.48 o                         
  14   2   9        568.73        583.44         9.30 o                         
  16   2   9         38.49         38.82         1.21 o                         
  18   2   9         56.70         49.35         1.50 o                         
  20   2   9          3.02          0.09         0.84 o                         
  22   2   9         75.68         66.44         2.00 o                         
  24   2   9        119.07        122.92         3.03 o                         
  26   2   9         98.20         88.92         3.00 o                         
  28   2   9          0.65          1.49         1.14 o                         
  30   2   9         61.13         61.18         2.54 o                         
  32   2   9         70.25         75.47         2.65 o                         
  34   2   9          7.40         11.34         1.50 o                         
  36   2   9          1.83          0.31         1.26 o                         
  38   2   9         14.83          7.84         2.08 o                         
  40   2   9         20.09         30.41         3.77 o                         
 -39   3   9        214.49        203.57        15.73 o                         
 -37   3   9        144.20        148.65         5.09 o                         
 -35   3   9         20.86         19.84         1.47 o                         
 -33   3   9        288.97        287.33         7.11 o                         
 -31   3   9        213.94        217.29         5.82 o                         
 -29   3   9        215.47        226.96         6.66 o                         
 -27   3   9       2160.91       2262.64        51.38 o                         
 -25   3   9       1705.38       1850.03        42.24 o                         
 -23   3   9        292.38        309.99         7.79 o                         
 -21   3   9        489.19        465.46        10.03 o                         
 -19   3   9        344.43        340.58         7.27 o                         
 -17   3   9         32.21         32.04         1.54 o                         
 -15   3   9        137.71        135.43         3.87 o                         
 -13   3   9        201.60        193.77         4.36 o                         
 -11   3   9         38.21         52.95         2.06 o                         
  -9   3   9        715.61        720.33        12.72 o                         
  -7   3   9        183.79        184.39         3.34 o                         
  -5   3   9          7.42          9.63         0.89 o                         
  -3   3   9         31.76         35.51         1.25 o                         
  -1   3   9        261.09        230.13         3.84 o                         
   1   3   9       1182.46       1109.64        16.10 o                         
   3   3   9          1.27          8.08         1.15 o                         
   5   3   9        745.75        690.82        10.64 o                         
   7   3   9         45.17         44.63         1.59 o                         
   9   3   9          4.06          2.02         0.78 o                         
  11   3   9          0.01          0.78         0.84 o                         
  13   3   9        550.90        537.83         9.59 o                         
  15   3   9       1433.67       1391.03        24.33 o                         
  17   3   9       1214.81       1199.66        23.17 o                         
  19   3   9         47.44         49.93         2.46 o                         
  21   3   9        920.55        887.60        18.45 o                         
  23   3   9       1386.09       1413.81        30.97 o                         
  25   3   9          0.14         -0.09         1.33 o                         
  27   3   9        411.46        407.40         9.48 o                         
  29   3   9        337.93        325.92         8.20 o                         
  31   3   9        194.17        196.36         5.44 o                         
  33   3   9         40.48         37.26         2.00 o                         
  35   3   9          0.86         -0.21         0.89 o                         
  37   3   9         18.84         12.85         1.82 o                         
 -36   4   9         68.14         53.06         4.18 o                         
 -34   4   9         74.92         71.24         3.22 o                         
 -32   4   9         42.13         42.53         2.49 o                         
 -30   4   9        352.69        373.32        10.73 o                         
 -28   4   9        182.26        179.80         5.23 o                         
 -26   4   9          1.74          2.84         1.06 o                         
 -24   4   9        706.43        733.76        18.60 o                         
 -22   4   9        876.18        902.64        21.10 o                         
 -20   4   9          6.00          7.23         1.01 o                         
 -18   4   9          0.03         -0.13         1.70 o                         
 -16   4   9        140.15        172.60         5.45 o                         
 -14   4   9        535.27        518.98        12.01 o                         
 -12   4   9         83.21         87.75         3.53 o                         
 -10   4   9          2.93          4.80         1.43 o                         
  -8   4   9          4.86          3.47         1.14 o                         
  -6   4   9        126.01        149.22         3.89 o                         
  -4   4   9         11.94          4.82         1.29 o                         
  -2   4   9        103.52         87.11         2.70 o                         
   0   4   9        310.02        324.01         7.15 o                         
   2   4   9        294.24        288.99         6.98 o                         
   4   4   9         15.71         22.76         1.44 o                         
   6   4   9        280.40        286.32         6.17 o                         
   8   4   9        125.48        128.87         3.86 o                         
  10   4   9        464.67        473.04        10.07 o                         
  12   4   9        611.66        607.58        15.91 o                         
  14   4   9          0.56          0.31         0.85 o                         
  16   4   9        801.65        847.51        19.09 o                         
  18   4   9       2537.50       2609.18        62.02 o                         
  20   4   9       1112.81       1204.72        29.00 o                         
  22   4   9         52.73         59.52         3.56 o                         
  24   4   9        232.96        239.39         6.26 o                         
  26   4   9        162.10        160.14         4.55 o                         
  28   4   9         66.09         67.99         2.74 o                         
  30   4   9         18.39         22.28         1.29 o                         
  32   4   9         22.56         21.39         1.31 o                         
  34   4   9         21.18         19.72         2.91 o                         
 -31   5   9         60.26         42.42         4.00 o                         
 -29   5   9        520.03        501.40        17.10 o                         
 -27   5   9       1601.99       1604.13        45.43 o                         
 -25   5   9       1090.82       1060.02        27.54 o                         
 -23   5   9        257.98        275.16         7.83 o                         
 -21   5   9         29.79         34.51         2.46 o                         
 -19   5   9         25.80         21.69         1.97 o                         
 -17   5   9         23.12         22.28         2.78 o                         
 -15   5   9         47.88         48.90         3.13 o                         
 -13   5   9          5.32          7.88         2.00 o                         
 -11   5   9         56.04         65.55         3.58 o                         
  -9   5   9        117.85        133.79         5.75 o                         
  -7   5   9         54.86         51.55         3.02 o                         
  -5   5   9         22.97         17.59         1.97 o                         
  -3   5   9         32.33         24.49         1.91 o                         
  -1   5   9        295.18        303.15         8.63 o                         
   1   5   9        548.49        504.78        12.20 o                         
   3   5   9        190.38        177.58         6.04 o                         
   5   5   9          2.47          2.06         1.31 o                         
   7   5   9         70.48         83.19         3.50 o                         
   9   5   9        477.47        478.80        13.95 o                         
  11   5   9        217.04        216.20         6.26 o                         
  13   5   9        459.24        504.39        13.13 o                         
  15   5   9       3127.52       3353.18        82.42 o                         
  17   5   9       2218.93       2413.85        65.62 o                         
  19   5   9         73.54         78.03         3.69 o                         
  21   5   9        601.17        631.59        17.75 o                         
  23   5   9       1448.37       1519.39        41.36 o                         
  25   5   9        288.91        302.68        11.38 o                         
  27   5   9         95.88         95.64         4.35 o                         
  29   5   9        143.82        127.87         8.79 o                         
 -26   6   9          1.75          3.92         0.84 o                         
 -24   6   9        169.21        166.28         6.03 o                         
 -22   6   9        150.04        130.36         5.09 o                         
 -20   6   9         67.93         83.05         3.27 o                         
 -18   6   9          8.60          1.89         1.48 o                         
 -16   6   9         26.99         25.38         2.18 o                         
 -14   6   9         19.69         12.85         1.72 o                         
 -12   6   9         21.03         23.40         2.58 o                         
 -10   6   9          2.17         -1.53         1.53 o                         
  -8   6   9         47.33         50.56         2.74 o                         
  -6   6   9          0.41          3.09         1.51 o                         
  -4   6   9          2.80          1.68         1.65 o                         
  -2   6   9         16.68         16.09         2.18 o                         
   0   6   9          6.54          7.18         1.72 o                         
   2   6   9        190.41        162.59         5.48 o                         
   4   6   9          1.78          3.52         2.61 o                         
   6   6   9         12.61         11.17         1.57 o                         
   8   6   9         74.85         78.26         3.19 o                         
  10   6   9        209.07        227.06         6.60 o                         
  12   6   9        356.87        365.18         9.55 o                         
  14   6   9        114.28        123.74         4.14 o                         
  16   6   9       1387.39       1447.91        39.47 o                         
  18   6   9       1107.80       1145.64        31.15 o                         
  20   6   9        607.74        560.89        15.57 o                         
  22   6   9        102.95         83.67         3.93 o                         
  24   6   9         54.27         55.65         5.27 o                         
 -15   7   9        120.20         98.43         3.42 o                         
 -13   7   9        117.64        107.46         4.83 o                         
 -11   7   9         65.10         55.90         2.59 o                         
  -9   7   9         97.80        119.12        15.10 o                         
  -7   7   9         32.89         22.37         2.00 o                         
  -5   7   9          1.73         -0.67         1.20 o                         
  -3   7   9          6.97          1.68         1.45 o                         
  -1   7   9         84.56         82.51         3.83 o                         
   1   7   9        267.54        223.42        33.35 o                         
   3   7   9         36.90         31.45         2.18 o                         
   5   7   9         82.74         84.91        10.07 o                         
   7   7   9          0.22         -0.75         0.95 o                         
   9   7   9         11.72         16.08         3.19 o                         
  11   7   9        152.82        153.88         5.54 o                         
  13   7   9          2.58          1.89         1.78 o                         
 -42   0  10        137.52        162.32        10.07 o                         
 -40   0  10         42.12         29.69         2.67 o                         
 -38   0  10         18.35         12.69         1.36 o                         
 -36   0  10         34.27         26.36         2.54 o                         
 -34   0  10        113.90        132.87         6.54 o                         
 -32   0  10       2274.24       2490.40        94.75 o                         
 -30   0  10       5804.20       6333.28       247.32 o                         
 -28   0  10       5609.21       5899.37       173.85 o                         
 -26   0  10       3817.35       3996.98       100.22 o                         
 -24   0  10       1742.96       1667.69        41.78 o                         
 -22   0  10        558.07        531.22        11.07 o                         
 -20   0  10        352.58        355.61         7.79 o                         
 -18   0  10        395.83        392.40         8.02 o                         
 -16   0  10        473.89        511.45         9.99 o                         
 -14   0  10        504.30        556.77        10.18 o                         
 -12   0  10        337.30        377.81         7.12 o                         
 -10   0  10        169.18        173.41         3.76 o                         
  -8   0  10         50.89         55.57         1.64 o                         
  -6   0  10          0.53         -0.61         0.61 o                         
  -4   0  10          6.94         15.54         1.08 o                         
  -2   0  10          3.76          0.48         0.71 o                         
   0   0  10         93.34         60.64         1.68 o                         
   2   0  10        256.90        221.01         4.76 o                         
   4   0  10        167.76        151.27         3.51 o                         
   6   0  10        206.19        191.04         4.04 o                         
   8   0  10        477.71        439.37         8.37 o                         
  10   0  10         72.41         64.67         2.19 o                         
  12   0  10         16.05         15.75         1.16 o                         
  14   0  10        145.55        132.36         3.52 o                         
  16   0  10          8.19          6.83         1.11 o                         
  18   0  10         24.44         23.32         1.71 o                         
  20   0  10          0.64         -1.10         1.32 o                         
  22   0  10          5.30          3.76         1.29 o                         
  24   0  10         46.54         39.72         2.15 o                         
  26   0  10         13.10         15.31         2.54 o                         
  28   0  10          3.38          4.91         1.48 o                         
  30   0  10          0.22         -0.38         1.48 o                         
  32   0  10         18.63         16.83         1.89 o                         
  34   0  10          3.30          5.41         1.48 o                         
  36   0  10          0.51         -0.27         1.53 o                         
  38   0  10         22.00         34.55         2.18 o                         
 -41   1  10        335.42        295.42        13.81 o                         
 -39   1  10          9.17          8.61         1.74 o                         
 -37   1  10        800.58        913.48        23.09 o                         
 -35   1  10        850.90        913.85        20.76 o                         
 -33   1  10       1458.42       1583.55        32.98 o                         
 -31   1  10       5928.56       6219.43       128.18 o                         
 -29   1  10       2684.20       2952.62        61.05 o                         
 -27   1  10         22.93         37.54         1.96 o                         
 -25   1  10        400.23        398.66         8.04 o                         
 -23   1  10        119.37        135.24         2.69 o                         
 -21   1  10        510.58        499.65         7.20 o                         
 -19   1  10       1682.38       1736.98        23.28 o                         
 -17   1  10        176.77        165.78         2.76 o                         
 -15   1  10          0.22          3.41         0.71 o                         
 -13   1  10        111.83        155.04         2.82 o                         
 -11   1  10       1176.72       1279.05        16.15 o                         
  -9   1  10          3.06          4.68         0.77 o                         
  -7   1  10         51.40         33.59         0.90 o                         
  -5   1  10        290.52        292.42         4.22 o                         
  -3   1  10        398.01        513.23         7.47 o                         
  -1   1  10        193.03        246.42         4.01 o                         
   1   1  10       2186.55       1891.62        25.27 o                         
   3   1  10         46.90         39.20         1.38 o                         
   5   1  10       1091.55        915.95        12.10 o                         
   7   1  10       1253.60       1500.91        19.67 o                         
   9   1  10       3524.80       3518.93        46.57 o                         
  11   1  10        529.66        453.23         5.80 o                         
  13   1  10      11614.95      11706.74       145.43 o                         
  15   1  10         75.73        145.86         2.50 o                         
  17   1  10        248.21        205.36         3.27 o                         
  19   1  10       2180.52       1903.68        24.97 o                         
  21   1  10         78.17         55.70         1.58 o                         
  23   1  10       2570.70       2164.49        34.82 o                         
  25   1  10       6199.35       5496.09        97.16 o                         
  27   1  10       1105.52        985.07        17.80 o                         
  29   1  10        101.60        133.56         3.63 o                         
  31   1  10       2350.48       2404.59        52.00 o                         
  33   1  10        623.95        680.12        14.97 o                         
  35   1  10        174.85        168.37         4.26 o                         
  37   1  10        703.16        699.27        21.55 o                         
 -40   2  10        107.41        106.26         9.06 o                         
 -38   2  10          2.70          1.76         1.13 o                         
 -36   2  10         28.92         23.92         1.60 o                         
 -34   2  10         35.11         42.81         2.82 o                         
 -32   2  10        903.24        979.09        22.40 o                         
 -30   2  10       2394.31       2453.06        47.82 o                         
 -28   2  10       2151.69       2200.03        46.76 o                         
 -26   2  10        908.00        976.96        21.20 o                         
 -24   2  10        271.16        272.08         6.59 o                         
 -22   2  10         62.40         68.61         2.48 o                         
 -20   2  10         25.81         22.11         1.16 o                         
 -18   2  10        150.40        138.27         3.04 o                         
 -16   2  10        366.96        371.99         6.13 o                         
 -14   2  10        343.03        365.34         5.77 o                         
 -12   2  10        309.03        336.68         5.35 o                         
 -10   2  10        201.90        215.68         3.65 o                         
  -8   2  10         30.93         38.58         1.20 o                         
  -6   2  10          0.86          1.49         0.60 o                         
  -4   2  10         59.82         57.69         1.44 o                         
  -2   2  10        136.82        137.66         2.41 o                         
   0   2  10         25.65         27.22         1.31 o                         
   2   2  10          2.64          2.93         0.72 o                         
   4   2  10          4.66          7.95         0.79 o                         
   6   2  10         66.04         65.63         1.61 o                         
   8   2  10        461.45        445.82         6.69 o                         
  10   2  10        467.32        449.60         7.02 o                         
  12   2  10        180.67        173.89         3.23 o                         
  14   2  10        194.27        177.39         3.47 o                         
  16   2  10        317.18        293.26         5.07 o                         
  18   2  10        538.64        506.85         8.86 o                         
  20   2  10        302.29        280.13         5.76 o                         
  22   2  10         97.68         87.15         2.66 o                         
  24   2  10         44.13         40.50         1.93 o                         
  26   2  10         53.67         48.83         2.25 o                         
  28   2  10         66.68         56.18         2.27 o                         
  30   2  10          2.85          1.05         1.38 o                         
  32   2  10          0.51         -0.31         1.26 o                         
  34   2  10          0.18          1.37         1.36 o                         
  36   2  10          3.74          2.77         0.95 o                         
  38   2  10          5.34          4.61         1.58 o                         
 -37   3  10          9.99          7.19         1.83 o                         
 -35   3  10         62.89         44.49         1.97 o                         
 -33   3  10         12.88         12.85         1.51 o                         
 -31   3  10        857.88        827.17        19.09 o                         
 -29   3  10       1987.36       2130.66        45.17 o                         
 -27   3  10        670.29        642.43        16.54 o                         
 -25   3  10       2568.75       2747.22        62.42 o                         
 -23   3  10       1996.54       2018.41        46.10 o                         
 -21   3  10        847.62        881.22        20.53 o                         
 -19   3  10       6098.13       6151.03       126.56 o                         
 -17   3  10       1933.75       1712.53        30.30 o                         
 -15   3  10       1795.36       1732.65        40.65 o                         
 -13   3  10        180.64        187.88         4.07 o                         
 -11   3  10         15.04         13.61         1.00 o                         
  -9   3  10        205.43        193.24         4.14 o                         
  -7   3  10       1004.55       1024.97        14.92 o                         
  -5   3  10          7.31         21.40         1.53 o                         
  -3   3  10       2006.57       1960.10        28.93 o                         
  -1   3  10      13232.71      12454.38       188.77 o                         
   1   3  10       6999.05       6344.32        88.90 o                         
   3   3  10          0.08          8.18         2.66 o                         
   5   3  10      11655.55      11051.95       165.67 o                         
   7   3  10       2028.12       1954.53        29.88 o                         
   9   3  10        186.93        227.32         4.52 o                         
  11   3  10       2089.34       2064.52        35.60 o                         
  13   3  10       4518.07       4367.61        67.98 o                         
  15   3  10        642.37        740.20        13.81 o                         
  17   3  10        419.46        397.67         8.01 o                         
  19   3  10        730.01        727.39        15.20 o                         
  21   3  10       1882.44       1851.58        44.33 o                         
  23   3  10       5350.19       5266.45       114.10 o                         
  25   3  10        128.10        134.70         3.58 o                         
  27   3  10         38.78         48.85         2.50 o                         
  29   3  10        743.92        756.83        16.77 o                         
  31   3  10        168.30        181.85         4.70 o                         
  33   3  10         29.17         32.92         2.72 o                         
  35   3  10         10.70         15.73         2.00 o                         
 -34   4  10          4.96          5.03         1.45 o                         
 -32   4  10        155.92        145.50         7.41 o                         
 -30   4  10        313.52        308.40         8.50 o                         
 -28   4  10        196.06        206.05        13.12 o                         
 -26   4  10         17.31         25.21         2.01 o                         
 -24   4  10          0.10          0.30         1.72 o                         
 -22   4  10          3.20          3.53         1.57 o                         
 -20   4  10          6.51          6.64         1.86 o                         
 -18   4  10        101.67         96.55         3.63 o                         
 -16   4  10        235.14        232.64         6.30 o                         
 -14   4  10        164.49        184.08         5.01 o                         
 -12   4  10        138.00        152.93         4.97 o                         
 -10   4  10         95.53        108.92         3.24 o                         
  -8   4  10         14.44         21.00         1.51 o                         
  -6   4  10          0.44          1.26         1.19 o                         
  -4   4  10         45.66         41.09         1.78 o                         
  -2   4  10        159.40        160.10         3.73 o                         
   0   4  10        118.17        119.63         2.95 o                         
   2   4  10         52.84         59.50         2.10 o                         
   4   4  10         12.92         13.67         1.41 o                         
   6   4  10         26.47         27.76         1.46 o                         
   8   4  10        434.27        441.69         9.30 o                         
  10   4  10        606.40        627.46        15.52 o                         
  12   4  10        566.34        583.51        12.54 o                         
  14   4  10        586.94        599.16        12.95 o                         
  16   4  10        525.33        542.85        12.67 o                         
  18   4  10        552.14        584.29        13.35 o                         
  20   4  10        301.12        308.88         6.90 o                         
  22   4  10        132.56        128.55         3.39 o                         
  24   4  10         82.11         84.11         2.44 o                         
  26   4  10         79.54         71.58         2.58 o                         
  28   4  10         61.65         57.68         2.49 o                         
  30   4  10          5.68          4.25         0.73 o                         
  32   4  10          0.45          0.63         1.78 o                         
 -29   5  10          7.40         14.53         1.22 o                         
 -27   5  10        476.74        531.13        17.91 o                         
 -25   5  10        154.29        176.24         5.53 o                         
 -23   5  10         64.00         87.89         3.42 o                         
 -21   5  10          3.77          5.96         2.72 o                         
 -19   5  10         34.67         41.91         4.00 o                         
 -17   5  10          0.01          1.57         1.89 o                         
 -15   5  10         82.64        107.11         4.40 o                         
 -13   5  10        165.81        171.13         5.69 o                         
 -11   5  10          2.60          2.05         1.77 o                         
  -9   5  10        260.73        366.57        11.60 o                         
  -7   5  10         67.28         87.17         3.32 o                         
  -5   5  10         18.82         29.80         2.30 o                         
  -3   5  10        168.91        195.54         5.95 o                         
  -1   5  10         34.01         47.00         2.64 o                         
   1   5  10         15.31         19.39         1.80 o                         
   3   5  10         12.46         13.66         2.14 o                         
   5   5  10        251.50        234.24         7.51 o                         
   7   5  10         38.50         25.10         2.52 o                         
   9   5  10       1707.07       1822.91        50.67 o                         
  11   5  10         10.02         13.52         2.00 o                         
  13   5  10       2099.59       2295.03        63.55 o                         
  15   5  10         12.17         18.80         2.54 o                         
  17   5  10        214.98        242.75         7.55 o                         
  19   5  10         41.10         40.08         2.49 o                         
  21   5  10          0.83          0.98         1.65 o                         
  23   5  10          3.56         10.35         2.72 o                         
  25   5  10        271.00        266.13        15.44 o                         
  27   5  10         30.14         30.41         3.77 o                         
 -22   6  10        143.06         82.94        11.95 o                         
 -20   6  10        187.76        169.70         8.86 o                         
 -18   6  10        134.41        116.65         4.36 o                         
 -16   6  10         63.80         53.26         2.64 o                         
 -14   6  10         26.15         23.32         1.72 o                         
 -12   6  10          2.46          2.10         1.65 o                         
 -10   6  10          1.17         -0.25         1.48 o                         
  -8   6  10          5.65          4.65         1.42 o                         
  -6   6  10          7.94          7.90         1.98 o                         
  -4   6  10          7.92          7.55         3.15 o                         
  -2   6  10         13.79         10.07         2.67 o                         
   0   6  10         26.75         23.93         2.00 o                         
   2   6  10         62.02         52.44         3.33 o                         
   4   6  10         63.85         69.26         5.66 o                         
   6   6  10        136.23        136.65        10.50 o                         
   8   6  10        275.45        285.28         7.85 o                         
  10   6  10        191.75        201.51         5.69 o                         
  12   6  10         89.81         96.82         3.77 o                         
  14   6  10         21.52         24.74         1.89 o                         
  16   6  10          4.18          5.35         1.26 o                         
  18   6  10          3.99          3.15         1.26 o                         
  20   6  10         12.86          9.15         1.26 o                         
  -9   7  10         20.59         32.49         1.48 o                         
  -7   7  10          5.75         -0.84         2.52 o                         
  -5   7  10          4.02          7.55         2.52 o                         
  -3   7  10         43.97         37.75         3.77 o                         
  -1   7  10         18.93         23.56         4.40 o                         
   1   7  10        106.87        105.52         4.36 o                         
   3   7  10        248.61        229.37        15.73 o                         
   5   7  10        214.56        167.96        15.88 o                         
   7   7  10        617.93        655.85        20.53 o                         
 -39   1  11         94.37         87.50         7.57 o                         
 -37   1  11         60.29         63.23         2.12 o                         
 -35   1  11          7.19          8.91         1.38 o                         
 -33   1  11         15.34         11.74         1.55 o                         
 -31   1  11          0.77          0.77         1.60 o                         
 -29   1  11        262.75        271.91         7.99 o                         
 -27   1  11        161.58        156.73         4.44 o                         
 -25   1  11          0.76          0.65         1.43 o                         
 -23   1  11        227.03        235.64         4.87 o                         
 -21   1  11         53.05         51.25         1.83 o                         
 -19   1  11        180.60        187.76         3.82 o                         
 -17   1  11         52.65         61.16         1.88 o                         
 -15   1  11        229.75        234.94         3.91 o                         
 -13   1  11         54.74         60.46         1.64 o                         
 -11   1  11         11.49         14.03         0.81 o                         
  -9   1  11          0.01          0.63         0.59 o                         
  -7   1  11          4.14          4.63         0.64 o                         
  -5   1  11          0.09          0.85         0.52 o                         
  -3   1  11         20.53         23.38         0.79 o                         
  -1   1  11         20.30         21.72         0.85 o                         
   1   1  11         31.54         31.91         1.04 o                         
   3   1  11          7.43          9.36         0.72 o                         
   5   1  11        113.21        103.31         1.97 o                         
   7   1  11        712.49        701.08         9.82 o                         
   9   1  11        276.29        272.18         4.22 o                         
  11   1  11        156.80        152.93         2.77 o                         
  13   1  11        366.95        364.82         5.67 o                         
  15   1  11         61.21         54.60         1.72 o                         
  17   1  11          4.94          3.94         0.73 o                         
  19   1  11         59.54         52.78         1.91 o                         
  21   1  11         88.28         69.29         1.97 o                         
  23   1  11        279.20        253.08         5.02 o                         
  25   1  11          5.05          3.93         0.85 o                         
  27   1  11          0.17          0.69         0.84 o                         
  29   1  11        149.51        145.39         3.98 o                         
  31   1  11         73.98         79.75         2.90 o                         
  33   1  11         13.17         10.23         1.19 o                         
  35   1  11          5.68          3.27         1.13 o                         
  37   1  11        157.12        189.16         5.48 o                         
 -38   2  11         51.07         44.94         1.60 o                         
 -36   2  11         12.88         13.95         1.29 o                         
 -34   2  11        197.59        205.32         5.26 o                         
 -32   2  11        700.63        763.28        17.51 o                         
 -30   2  11        660.24        729.44        15.65 o                         
 -28   2  11        117.50        132.22         3.84 o                         
 -26   2  11        809.80        888.66        20.97 o                         
 -24   2  11        305.95        321.81         7.46 o                         
 -22   2  11         14.20         16.77         1.31 o                         
 -20   2  11        223.78        227.05         5.08 o                         
 -18   2  11         33.16         38.27         1.68 o                         
 -16   2  11          0.54         -1.10         1.10 o                         
 -14   2  11          4.05          3.27         0.93 o                         
 -12   2  11         96.83         85.42         2.21 o                         
 -10   2  11          0.00         -0.26         0.91 o                         
  -8   2  11          5.58          2.51         0.73 o                         
  -6   2  11          7.37          7.44         0.76 o                         
  -4   2  11        136.36        130.03         2.44 o                         
  -2   2  11         55.47         48.72         1.36 o                         
   0   2  11        332.01        319.54         4.93 o                         
   2   2  11        187.27        184.23         3.32 o                         
   4   2  11        191.12        179.52         3.21 o                         
   6   2  11        350.01        343.99         5.66 o                         
   8   2  11        803.87        768.55        11.57 o                         
  10   2  11       4278.93       4195.07        60.26 o                         
  12   2  11       2197.11       2160.92        32.26 o                         
  14   2  11        640.86        656.17        10.65 o                         
  16   2  11          0.42          0.96         0.94 o                         
  18   2  11         17.74         16.91         1.28 o                         
  20   2  11         43.52         34.30         1.62 o                         
  22   2  11        414.84        389.72         8.88 o                         
  24   2  11        143.70        124.70         3.32 o                         
  26   2  11         26.04         19.72         0.98 o                         
  28   2  11        337.49        315.57         8.16 o                         
  30   2  11         12.27         15.55         1.57 o                         
  32   2  11          6.96          6.97         1.28 o                         
  34   2  11         37.48         49.88         3.37 o                         
  36   2  11         31.84         20.05         1.50 o                         
 -37   3  11         15.24         11.32         1.26 o                         
 -35   3  11         69.66         62.41         4.86 o                         
 -33   3  11        141.27        131.54         9.81 o                         
 -31   3  11          2.30          3.77         1.65 o                         
 -29   3  11        280.64        288.33         8.20 o                         
 -27   3  11        586.10        586.38        14.09 o                         
 -25   3  11        204.77        220.72         6.93 o                         
 -23   3  11        547.22        562.63        17.25 o                         
 -21   3  11         71.89         82.62         3.15 o                         
 -19   3  11        249.59        218.83         5.44 o                         
 -17   3  11         91.84        105.33         3.11 o                         
 -15   3  11         42.19         47.38         2.15 o                         
 -13   3  11        100.93         99.95         3.23 o                         
 -11   3  11         26.62         22.96         1.26 o                         
  -9   3  11         58.04         60.22         1.87 o                         
  -7   3  11         49.18         39.21         1.63 o                         
  -5   3  11          8.23         10.87         0.92 o                         
  -3   3  11        138.63        151.82         2.93 o                         
  -1   3  11         26.21         20.28         1.12 o                         
   1   3  11        794.02        759.10        11.65 o                         
   3   3  11        863.21        832.13        11.89 o                         
   5   3  11        114.89        102.63         2.38 o                         
   7   3  11        243.10        225.00         4.33 o                         
   9   3  11          0.00          3.32         1.12 o                         
  11   3  11          6.97         10.83         1.31 o                         
  13   3  11         58.22         60.24         2.42 o                         
  15   3  11          0.03         -0.89         0.89 o                         
  17   3  11          0.01          0.00         0.87 o                         
  19   3  11        269.22        272.36         6.13 o                         
  21   3  11       1053.06       1010.47        20.70 o                         
  23   3  11        107.81        108.08         3.07 o                         
  25   3  11          5.75          3.51         0.90 o                         
  27   3  11         29.11         30.64         1.29 o                         
  29   3  11         19.32         18.64         1.61 o                         
  31   3  11          2.28          0.75         0.95 o                         
  33   3  11          4.50          4.61         1.45 o                         
 -32   4  11        308.70        271.36        12.27 o                         
 -30   4  11         30.19         25.45         1.89 o                         
 -28   4  11          8.53         13.46         1.06 o                         
 -26   4  11          0.08          0.31         1.89 o                         
 -24   4  11         27.33         24.20         1.80 o                         
 -22   4  11          0.07         -0.71         1.42 o                         
 -20   4  11          8.28          6.73         1.63 o                         
 -18   4  11        159.66        159.32         5.03 o                         
 -16   4  11          1.73          3.08         1.30 o                         
 -14   4  11          0.01          0.95         1.32 o                         
 -12   4  11        210.77        194.34         4.76 o                         
 -10   4  11          0.17         -0.27         1.25 o                         
  -8   4  11        127.18        115.13         3.26 o                         
  -6   4  11        469.29        402.98         8.65 o                         
  -4   4  11        807.41        724.98        14.90 o                         
  -2   4  11        177.19        154.78         3.42 o                         
   0   4  11          0.80         -0.07         1.10 o                         
   2   4  11          0.35          1.11         1.15 o                         
   4   4  11         10.62         14.81         1.37 o                         
   6   4  11        197.41        207.19         5.14 o                         
   8   4  11        693.57        726.49        16.73 o                         
  10   4  11       4658.98       4900.46       108.91 o                         
  12   4  11       2526.72       2645.73        54.63 o                         
  14   4  11         87.12         96.16         3.28 o                         
  16   4  11        528.04        544.18        12.67 o                         
  18   4  11        749.18        781.53        17.63 o                         
  20   4  11         53.45         69.38         3.66 o                         
  22   4  11         16.27         14.11         1.21 o                         
  24   4  11          8.36          7.89         1.21 o                         
  26   4  11         55.53         46.26         2.14 o                         
  28   4  11         40.05         31.85         1.89 o                         
  30   4  11         18.67          9.75         2.18 o                         
 -27   5  11        205.17        129.01         6.23 o                         
 -25   5  11        639.32        647.07        19.17 o                         
 -23   5  11        401.49        413.58        19.62 o                         
 -21   5  11        219.29        243.23         7.65 o                         
 -19   5  11          7.05          5.99         1.82 o                         
 -17   5  11          0.44         -1.26         1.28 o                         
 -15   5  11          0.19         -0.60         1.42 o                         
 -13   5  11          1.47          2.34         1.24 o                         
 -11   5  11          6.46          2.28         1.33 o                         
  -9   5  11         47.04         48.43         2.19 o                         
  -7   5  11          0.78         -0.73         1.37 o                         
  -5   5  11          4.71          3.72         1.59 o                         
  -3   5  11          2.49         -0.67         2.00 o                         
  -1   5  11        179.53        188.74         6.38 o                         
   1   5  11        722.50        727.97        19.68 o                         
   3   5  11        827.31        859.53        24.56 o                         
   5   5  11        144.22        156.43         5.80 o                         
   7   5  11          0.60          2.59         1.72 o                         
   9   5  11        450.70        489.53        12.68 o                         
  11   5  11        733.56        804.36        20.32 o                         
  13   5  11        168.03        170.79         5.35 o                         
  15   5  11         32.79         38.61         2.14 o                         
  17   5  11         56.11         53.92         2.64 o                         
  19   5  11        265.72        252.94         6.86 o                         
  21   5  11        307.49        298.95         7.64 o                         
  23   5  11         73.16         72.13         3.31 o                         
  25   5  11         12.61         11.99         1.78 o                         
 -20   6  11        145.94        137.15         7.55 o                         
 -18   6  11         19.01         14.22         1.57 o                         
 -16   6  11         61.00         65.86         3.81 o                         
 -14   6  11         51.36         60.93         3.24 o                         
 -12   6  11         16.92         13.24         1.48 o                         
 -10   6  11          5.17          1.76         1.48 o                         
  -8   6  11         84.30         72.54         3.05 o                         
  -6   6  11        476.06        421.26        12.40 o                         
  -4   6  11        491.53        483.73        16.68 o                         
  -2   6  11        123.17         99.43         4.57 o                         
   0   6  11         80.77         89.95         3.69 o                         
   2   6  11          3.76          6.71         2.52 o                         
   4   6  11         69.54         82.30         4.83 o                         
   6   6  11         87.50         93.26         5.34 o                         
   8   6  11        153.28        163.56         7.55 o                         
  10   6  11       2085.57       2155.44        59.49 o                         
  12   6  11       1895.38       1912.32        51.92 o                         
  14   6  11         16.10         17.26         2.18 o                         
  16   6  11        220.70        216.29         7.27 o                         
  18   6  11        105.43         99.51         4.72 o                         
 -38   0  12        138.18         51.59         5.03 o                         
 -36   0  12         39.69         47.36         3.02 o                         
 -34   0  12       1396.03       1426.52        55.22 o                         
 -32   0  12        327.10        334.03        13.60 o                         
 -30   0  12         97.00        134.82         8.81 o                         
 -28   0  12       3674.82       4395.92       168.95 o                         
 -26   0  12       3430.18       3632.32        99.89 o                         
 -24   0  12         99.11         99.00         3.62 o                         
 -22   0  12          4.08          6.37         1.82 o                         
 -20   0  12        741.65        789.84        18.47 o                         
 -18   0  12         35.65         56.88         2.11 o                         
 -16   0  12         70.78         70.34         2.02 o                         
 -14   0  12        666.70        660.33        15.30 o                         
 -12   0  12        372.90        295.27         7.15 o                         
 -10   0  12         30.32         46.83         2.05 o                         
  -8   0  12        613.31        570.73        13.37 o                         
  -6   0  12          0.92         -0.80         1.10 o                         
  -4   0  12       1960.41       2014.11        44.11 o                         
  -2   0  12        406.01        399.96         9.47 o                         
   0   0  12         21.87         26.02         1.93 o                         
   2   0  12        672.41        697.42        15.96 o                         
   4   0  12       2935.79       3275.84        71.28 o                         
   6   0  12       7788.04       7459.79       140.55 o                         
   8   0  12      23844.13      23608.13       417.30 o                         
  10   0  12       5209.17       5459.70       101.71 o                         
  12   0  12       5443.65       5580.11       104.24 o                         
  14   0  12        118.99        239.91         5.65 o                         
  16   0  12          0.61          2.52         1.22 o                         
  18   0  12        889.23        612.86        15.07 o                         
  20   0  12       3446.17       3277.12        77.30 o                         
  22   0  12       1626.13       1622.71        43.40 o                         
  24   0  12        299.25        225.53         6.88 o                         
  26   0  12         10.09         36.31         1.89 o                         
  28   0  12        958.96       1027.95        27.51 o                         
  30   0  12       1272.16       1139.39        35.35 o                         
  32   0  12        173.63        231.08         7.73 o                         
  34   0  12         71.30         43.61         2.36 o                         
  36   0  12       3846.84       3857.65       195.66 o                         
 -37   1  12        493.74        453.96        25.80 o                         
 -35   1  12       1157.74       1123.23        41.26 o                         
 -33   1  12       1023.01       1027.22        28.63 o                         
 -31   1  12        478.65        491.48        11.37 o                         
 -29   1  12        194.29        204.16         5.02 o                         
 -27   1  12          2.51          2.48         1.20 o                         
 -25   1  12         53.68         52.38         2.82 o                         
 -23   1  12         49.58         55.34         2.05 o                         
 -21   1  12         54.28         55.84         2.05 o                         
 -19   1  12         42.58         37.51         1.61 o                         
 -17   1  12          2.33          3.02         1.05 o                         
 -15   1  12          0.22         -0.26         0.76 o                         
 -13   1  12          5.53          6.83         0.95 o                         
 -11   1  12         41.40         38.07         1.26 o                         
  -9   1  12         50.06         49.27         1.39 o                         
  -7   1  12          9.93          7.51         0.70 o                         
  -5   1  12          1.53          2.14         0.68 o                         
  -3   1  12          5.92          5.67         0.70 o                         
  -1   1  12          0.05          0.24         0.71 o                         
   1   1  12          0.48         -0.24         0.67 o                         
   3   1  12         82.10         83.56         2.03 o                         
   5   1  12        857.85        841.16        12.10 o                         
   7   1  12       2101.85       2076.52        27.94 o                         
   9   1  12       1310.01       1313.79        17.90 o                         
  11   1  12        262.31        264.00         4.38 o                         
  13   1  12         47.76         47.50         1.51 o                         
  15   1  12         58.08         45.64         1.45 o                         
  17   1  12        194.02        163.69         4.24 o                         
  19   1  12        164.83        138.67         3.39 o                         
  21   1  12         91.22         86.74         2.64 o                         
  23   1  12         26.44         23.17         1.35 o                         
  25   1  12         11.98          9.66         1.14 o                         
  27   1  12          1.77          0.00         1.50 o                         
  29   1  12          1.11          3.19         1.28 o                         
  31   1  12         11.45          9.45         1.19 o                         
  33   1  12          1.27          2.31         1.03 o                         
  35   1  12          7.69          6.69         1.26 o                         
 -36   2  12         16.17         28.59         2.17 o                         
 -34   2  12          8.64          1.35         1.19 o                         
 -32   2  12        152.32        150.45         3.99 o                         
 -30   2  12         20.22         26.03         2.06 o                         
 -28   2  12          3.02          4.61         1.13 o                         
 -26   2  12         87.65         96.61         3.05 o                         
 -24   2  12       1213.31       1386.88        29.32 o                         
 -22   2  12        128.07        150.42         3.78 o                         
 -20   2  12        441.55        495.42         9.61 o                         
 -18   2  12       2451.91       2474.20        45.63 o                         
 -16   2  12        686.83        590.84        11.45 o                         
 -14   2  12        771.77        720.65        15.75 o                         
 -12   2  12       1136.70        996.08        19.53 o                         
 -10   2  12          3.59          9.34         1.06 o                         
  -8   2  12        397.11        323.15         5.57 o                         
  -6   2  12          1.22         -0.92         0.92 o                         
  -4   2  12        511.57        495.14         7.50 o                         
  -2   2  12        848.85        880.77        13.26 o                         
   0   2  12       2573.16       2523.60        38.15 o                         
   2   2  12        772.77        815.85        11.97 o                         
   4   2  12       2081.07       1876.10        25.89 o                         
   6   2  12      24724.64      24384.01       350.09 o                         
   8   2  12      10185.32      10285.08       165.54 o                         
  10   2  12        280.59        312.02         5.84 o                         
  12   2  12         56.05         43.41         1.21 o                         
  14   2  12        796.21        726.19        12.31 o                         
  16   2  12        154.26        164.95         3.78 o                         
  18   2  12        253.79        218.89         4.88 o                         
  20   2  12       3301.60       3191.63        63.58 o                         
  22   2  12        178.89        184.93         4.75 o                         
  24   2  12        356.59        321.01         7.58 o                         
  26   2  12        679.21        631.70        14.03 o                         
  28   2  12        911.71        901.73        24.36 o                         
  30   2  12        101.08        113.02         3.32 o                         
  32   2  12         94.29        116.32         3.69 o                         
  34   2  12        510.69        602.91        32.73 o                         
 -35   3  12        122.20         98.14         6.29 o                         
 -33   3  12         87.93         71.04         8.17 o                         
 -31   3  12         14.34         14.77         1.77 o                         
 -29   3  12          2.02          0.73         1.38 o                         
 -27   3  12          9.89          9.28         1.45 o                         
 -25   3  12         17.97         22.65         1.93 o                         
 -23   3  12          1.74          3.56         1.60 o                         
 -21   3  12         23.65         23.31         1.83 o                         
 -19   3  12         14.05         15.61         1.53 o                         
 -17   3  12          8.71          8.35         1.42 o                         
 -15   3  12         23.70         25.66         1.47 o                         
 -13   3  12          0.10          0.78         1.22 o                         
 -11   3  12         46.08         40.30         1.58 o                         
  -9   3  12         22.30         20.26         1.11 o                         
  -7   3  12         22.75         22.23         1.13 o                         
  -5   3  12          0.62          1.55         0.88 o                         
  -3   3  12         29.79         23.18         1.45 o                         
  -1   3  12         21.97         16.36         0.97 o                         
   1   3  12        200.04        181.68         3.58 o                         
   3   3  12        259.45        249.83         4.86 o                         
   5   3  12         63.08         61.74         2.28 o                         
   7   3  12          0.54          3.77         1.01 o                         
   9   3  12          7.85          6.46         1.20 o                         
  11   3  12        201.20        197.24         4.74 o                         
  13   3  12         91.44         87.67         2.74 o                         
  15   3  12          5.66          2.80         1.09 o                         
  17   3  12         99.84         92.63         2.61 o                         
  19   3  12        221.63        210.19         5.38 o                         
  21   3  12        138.02        117.23         3.66 o                         
  23   3  12        157.04        153.80         5.17 o                         
  25   3  12         48.12         36.07         2.14 o                         
  27   3  12         35.83         22.82         1.89 o                         
  29   3  12          5.85          2.70         0.99 o                         
  31   3  12          0.01          0.94         1.03 o                         
 -30   4  12        424.80        402.14        42.87 o                         
 -28   4  12         19.21         17.38         1.72 o                         
 -26   4  12        282.48        332.90        11.85 o                         
 -24   4  12        347.77        352.94        10.97 o                         
 -22   4  12         14.05          7.25         1.63 o                         
 -20   4  12        222.47        231.58         6.93 o                         
 -18   4  12       1115.97       1054.95        27.18 o                         
 -16   4  12        124.83        108.49         3.63 o                         
 -14   4  12        283.15        298.54         7.77 o                         
 -12   4  12        718.89        711.08        15.87 o                         
 -10   4  12          1.14          6.33         1.25 o                         
  -8   4  12        137.87        100.41         3.30 o                         
  -6   4  12        180.90        192.66         4.12 o                         
  -4   4  12        515.58        491.60         9.65 o                         
  -2   4  12         15.10         14.26         1.26 o                         
   0   4  12       2066.39       2123.82        41.95 o                         
   2   4  12        175.91        199.10         5.01 o                         
   4   4  12        940.59        935.40        21.42 o                         
   6   4  12       5510.07       5861.26       130.30 o                         
   8   4  12       2462.63       2631.29        58.83 o                         
  10   4  12        141.63        153.04         5.72 o                         
  12   4  12         52.93         56.40         2.54 o                         
  14   4  12          0.37         -1.21         1.21 o                         
  16   4  12        102.30         92.15         2.94 o                         
  18   4  12         13.40          8.18         1.29 o                         
  20   4  12        792.40        866.07        19.61 o                         
  22   4  12        571.02        596.79        15.39 o                         
  24   4  12         68.15         59.49         2.91 o                         
  26   4  12         83.76         80.12         3.33 o                         
  28   4  12        195.20        179.77        10.12 o                         
 -25   5  12         35.06         20.66         1.61 o                         
 -23   5  12          3.86          3.43         1.36 o                         
 -21   5  12          0.69          1.01         1.48 o                         
 -19   5  12          1.54          1.85         0.92 o                         
 -17   5  12          0.01          0.48         1.04 o                         
 -15   5  12          0.52          1.79         1.53 o                         
 -13   5  12          0.96          0.75         1.41 o                         
 -11   5  12          0.00         -0.04         1.16 o                         
  -9   5  12          0.02         -1.35         1.40 o                         
  -7   5  12          1.80          1.80         1.29 o                         
  -5   5  12          2.58         -0.19         1.33 o                         
  -3   5  12          1.36          1.76         1.69 o                         
  -1   5  12          1.52          2.36         1.61 o                         
   1   5  12         18.15         16.09         2.00 o                         
   3   5  12         49.63         49.73         2.78 o                         
   5   5  12         11.76          8.69         2.36 o                         
   7   5  12          5.04          7.55         1.65 o                         
   9   5  12          0.00          1.32         2.14 o                         
  11   5  12          2.31          0.50         1.48 o                         
  13   5  12          5.70          5.35         1.26 o                         
  15   5  12         46.20         47.64         2.30 o                         
  17   5  12        118.98        113.37         4.03 o                         
  19   5  12        118.69        110.46         3.58 o                         
  21   5  12         75.45         68.53         5.77 o                         
  23   5  12         31.65         26.42         2.52 o                         
 -16   6  12         14.88         12.58         2.52 o                         
 -14   6  12          5.32          3.02         1.27 o                         
 -12   6  12         17.04         35.72         1.71 o                         
 -10   6  12         79.48        113.50         5.27 o                         
  -8   6  12         40.72         54.12         2.53 o                         
  -6   6  12          0.11          1.26         1.61 o                         
  -4   6  12         95.05        113.25         5.09 o                         
  -2   6  12        441.76        530.57        18.14 o                         
   0   6  12          9.33          6.92         1.61 o                         
   2   6  12        237.52        220.06         7.73 o                         
   4   6  12          0.01          2.10         1.45 o                         
   6   6  12        146.91        112.65         4.80 o                         
   8   6  12        289.08        270.08        12.57 o                         
  10   6  12        365.01        316.02         8.09 o                         
  12   6  12          0.27          2.52         0.89 o                         
  14   6  12        847.99        760.49        41.55 o                         
 -35   1  13         76.19         68.36         7.32 o                         
 -33   1  13         40.54         41.51         2.14 o                         
 -31   1  13          9.84         10.96         2.18 o                         
 -29   1  13        107.63        113.80         5.99 o                         
 -27   1  13          4.25          5.43         1.00 o                         
 -25   1  13          0.13         -1.23         1.23 o                         
 -23   1  13         31.79         39.47         1.93 o                         
 -21   1  13         92.48        107.82         2.95 o                         
 -19   1  13          0.98         -0.80         1.14 o                         
 -17   1  13          4.77          3.31         0.84 o                         
 -15   1  13         19.87         22.14         1.39 o                         
 -13   1  13          1.66         -0.13         0.80 o                         
 -11   1  13          3.67          1.29         1.01 o                         
  -9   1  13          3.66          2.75         0.78 o                         
  -7   1  13         23.52         18.35         0.82 o                         
  -5   1  13          4.11          3.05         0.86 o                         
  -3   1  13          7.80          8.62         1.03 o                         
  -1   1  13          0.06         -0.89         0.89 o                         
   1   1  13         17.82         15.83         1.15 o                         
   3   1  13        649.48        660.71        10.36 o                         
   5   1  13       1754.57       1777.78        26.63 o                         
   7   1  13       1104.05       1137.26        18.73 o                         
   9   1  13        309.92        323.56         5.84 o                         
  11   1  13        243.42        251.28         5.26 o                         
  13   1  13         36.56         31.70         1.38 o                         
  15   1  13         13.64          9.40         1.00 o                         
  17   1  13          5.38          3.90         1.05 o                         
  19   1  13          0.34          1.03         0.96 o                         
  21   1  13          3.75          2.34         0.95 o                         
  23   1  13          2.01          0.86         1.04 o                         
  25   1  13         25.16         24.79         1.33 o                         
  27   1  13         41.56         38.01         1.67 o                         
  29   1  13          3.46          5.15         1.36 o                         
  31   1  13          3.22          3.46         1.27 o                         
  33   1  13         56.16         42.95         2.18 o                         
 -34   2  13        144.15        146.99         5.54 o                         
 -32   2  13         19.95         25.23         2.67 o                         
 -30   2  13          5.71          8.18         1.24 o                         
 -28   2  13          9.61         11.95         1.27 o                         
 -26   2  13        193.52        221.21         5.86 o                         
 -24   2  13         69.46         64.23         2.65 o                         
 -22   2  13          0.82         -0.31         1.20 o                         
 -20   2  13          7.25          9.84         1.51 o                         
 -18   2  13        265.72        265.21         6.52 o                         
 -16   2  13          3.81          3.95         1.32 o                         
 -14   2  13          0.13         -0.84         1.18 o                         
 -12   2  13         51.90         37.94         1.69 o                         
 -10   2  13        195.97        174.07         5.55 o                         
  -8   2  13        204.63        181.26         4.23 o                         
  -6   2  13        203.71        195.54         4.01 o                         
  -4   2  13        100.89         90.15         2.45 o                         
  -2   2  13         27.92         27.99         1.32 o                         
   0   2  13         74.08         66.04         2.44 o                         
   2   2  13          0.50          0.49         1.05 o                         
   4   2  13        134.87        152.93         3.47 o                         
   6   2  13         22.34         20.51         1.43 o                         
   8   2  13        395.90        392.08         7.80 o                         
  10   2  13        257.09        251.22         5.52 o                         
  12   2  13         14.31         17.65         1.41 o                         
  14   2  13        143.43        137.13         3.43 o                         
  16   2  13        589.23        566.92        12.75 o                         
  18   2  13        481.31        451.35         9.48 o                         
  20   2  13        110.24         98.21         2.75 o                         
  22   2  13         24.17         16.43         1.40 o                         
  24   2  13          7.03          8.04         1.05 o                         
  26   2  13          0.07          2.33         0.87 o                         
  28   2  13         20.39         12.63         1.65 o                         
  30   2  13          6.32          5.92         1.04 o                         
  32   2  13         96.89         65.43         5.03 o                         
 -31   3  13          9.61          9.67         0.89 o                         
 -29   3  13         19.21         14.14         1.28 o                         
 -27   3  13         17.27         15.59         1.33 o                         
 -25   3  13         29.54         31.18         1.67 o                         
 -23   3  13         64.99         70.45         2.84 o                         
 -21   3  13          0.86          0.86         1.45 o                         
 -19   3  13          2.64          5.15         1.22 o                         
 -17   3  13         67.08         58.06         2.27 o                         
 -15   3  13          2.69          4.79         1.37 o                         
 -13   3  13        247.28        224.41         5.30 o                         
 -11   3  13         58.13         46.32         2.41 o                         
  -9   3  13         97.99         78.94         2.34 o                         
  -7   3  13        400.17        349.36         7.00 o                         
  -5   3  13         38.49         27.54         1.73 o                         
  -3   3  13          2.34          1.26         0.96 o                         
  -1   3  13         91.13         87.99         2.47 o                         
   1   3  13         68.47         69.51         2.85 o                         
   3   3  13        884.06        908.34        16.87 o                         
   5   3  13       4423.70       4587.61        82.85 o                         
   7   3  13       1978.89       2079.89        39.92 o                         
   9   3  13         76.19         88.32         2.89 o                         
  11   3  13        167.75        174.38         4.40 o                         
  13   3  13          2.52         -0.17         1.31 o                         
  15   3  13          0.83         -0.08         1.22 o                         
  17   3  13         35.25         31.48         1.83 o                         
  19   3  13         10.49         10.83         2.21 o                         
  21   3  13          1.90          3.58         1.28 o                         
  23   3  13         33.97         27.42         1.69 o                         
  25   3  13          5.02          2.25         1.19 o                         
  27   3  13         11.01         14.86         1.19 o                         
  29   3  13          0.97          1.26         1.03 o                         
 -28   4  13        556.73        586.95        26.43 o                         
 -26   4  13        188.28        170.09         9.84 o                         
 -24   4  13        151.67        175.70         5.95 o                         
 -22   4  13          6.08          7.80         1.65 o                         
 -20   4  13          1.97          2.40         1.51 o                         
 -18   4  13         38.93         31.99         2.02 o                         
 -16   4  13         79.00         65.89         2.97 o                         
 -14   4  13          7.42          8.92         1.60 o                         
 -12   4  13          9.77          7.85         1.46 o                         
 -10   4  13         92.67         80.19         2.37 o                         
  -8   4  13         33.63         32.14         1.52 o                         
  -6   4  13         19.21         18.76         1.22 o                         
  -4   4  13        176.56        166.54         3.55 o                         
  -2   4  13        620.36        606.34        11.80 o                         
   0   4  13        177.98        181.09         4.99 o                         
   2   4  13        158.95        155.46         4.70 o                         
   4   4  13        888.26        902.63        22.67 o                         
   6   4  13          2.69          3.32         1.51 o                         
   8   4  13        817.54        839.32        18.99 o                         
  10   4  13        636.82        678.54        21.48 o                         
  12   4  13        159.71        159.88         4.28 o                         
  14   4  13          0.90          2.36         1.14 o                         
  16   4  13        206.55        201.18         5.63 o                         
  18   4  13        152.14        149.89         4.13 o                         
  20   4  13         15.17         16.00         1.45 o                         
  22   4  13         14.15         12.36         1.26 o                         
  24   4  13          8.51          3.27         1.82 o                         
 -21   5  13         17.41         14.68         4.40 o                         
 -19   5  13         65.44         62.71         4.20 o                         
 -17   5  13         38.10         41.55         2.14 o                         
 -15   5  13         11.13         12.94         1.83 o                         
 -13   5  13        157.82        124.77         7.17 o                         
 -11   5  13        397.61        317.59        17.31 o                         
  -9   5  13        418.13        380.41         9.40 o                         
  -7   5  13        399.63        363.85         8.96 o                         
  -5   5  13        242.15        228.23        12.53 o                         
  -3   5  13         15.20         11.25         1.93 o                         
  -1   5  13        373.71        379.95        15.75 o                         
   1   5  13        275.94        280.74         7.53 o                         
   3   5  13        393.15        401.38        11.91 o                         
   5   5  13       1465.14       1462.54        36.70 o                         
   7   5  13        580.97        566.25        15.85 o                         
   9   5  13          5.56          8.37         1.01 o                         
  11   5  13         83.27         79.32         3.58 o                         
  13   5  13          3.01          3.46         1.26 o                         
  15   5  13         22.43         21.75         1.65 o                         
  17   5  13          5.40          4.61         2.17 o                         
  19   5  13         12.26         13.24         1.78 o                         
 -10   6  13          0.00         -1.26         2.52 o                         
  -8   6  13         16.69         17.61         2.52 o                         
  -6   6  13         12.03          3.77         2.52 o                         
  -4   6  13        321.69        280.01        12.46 o                         
  -2   6  13         98.33         76.75         6.29 o                         
   0   6  13         15.11         10.22         1.78 o                         
   2   6  13        169.57        135.62         6.92 o                         
   4   6  13        162.99        145.75        17.62 o                         
   6   6  13         22.21         17.97         2.52 o                         
   8   6  13        226.12        234.06        15.10 o                         
 -34   0  14          7.77         10.24         3.77 o                         
 -32   0  14          2.82          0.00         2.52 o                         
 -30   0  14         16.43         14.41         2.25 o                         
 -28   0  14          1.88          0.84         2.25 o                         
 -26   0  14          0.63          1.19         1.20 o                         
 -24   0  14         13.47         11.19         2.34 o                         
 -22   0  14          2.09          4.50         1.53 o                         
 -20   0  14          8.91          7.62         1.72 o                         
 -18   0  14         27.42         30.92         2.21 o                         
 -16   0  14        133.64        130.73         5.09 o                         
 -14   0  14        241.65        239.18         7.65 o                         
 -12   0  14        432.00        375.81        11.24 o                         
 -10   0  14        451.81        399.51        14.29 o                         
  -8   0  14        395.67        355.11        13.95 o                         
  -6   0  14        274.20        271.27         8.00 o                         
  -4   0  14        332.35        329.69         8.97 o                         
  -2   0  14       1398.22       1462.60        35.81 o                         
   0   0  14       4065.85       4223.57       113.65 o                         
   2   0  14       5333.98       5599.65       135.32 o                         
   4   0  14       2783.67       2937.04        64.15 o                         
   6   0  14        585.46        636.83        14.63 o                         
   8   0  14        119.46        127.93         4.08 o                         
  10   0  14         36.12         30.36         2.05 o                         
  12   0  14         11.94          8.03         1.26 o                         
  14   0  14         11.21          8.54         1.56 o                         
  16   0  14          0.02          1.60         1.36 o                         
  18   0  14          1.40          0.00         1.26 o                         
  20   0  14          5.56          2.94         1.45 o                         
  22   0  14          0.75         -1.45         1.45 o                         
  24   0  14          0.09          2.10         1.58 o                         
  26   0  14          0.01          1.26         1.61 o                         
  28   0  14          0.66          0.00         1.45 o                         
  30   0  14         22.40         18.96         1.78 o                         
 -31   1  14        484.76        484.48        16.93 o                         
 -29   1  14        269.31        267.83         8.29 o                         
 -27   1  14       1532.56       1748.65        56.56 o                         
 -25   1  14         97.78         96.47         4.18 o                         
 -23   1  14        519.02        577.88        15.22 o                         
 -21   1  14       1025.16       1072.70        24.99 o                         
 -19   1  14          0.94          1.15         1.58 o                         
 -17   1  14        123.13         99.55         3.14 o                         
 -15   1  14        466.76        443.17         9.94 o                         
 -13   1  14         79.41        106.61         3.30 o                         
 -11   1  14        628.80        608.54        12.44 o                         
  -9   1  14         66.54         54.56         2.50 o                         
  -7   1  14        216.35        202.54         4.53 o                         
  -5   1  14          0.61          2.31         1.19 o                         
  -3   1  14       2874.42       2943.44        53.17 o                         
  -1   1  14        449.72        472.63         8.42 o                         
   1   1  14      10787.43      11133.72       179.35 o                         
   3   1  14       9105.24       9650.36       163.30 o                         
   5   1  14        340.12        408.38         7.85 o                         
   7   1  14        297.41        282.58         5.44 o                         
   9   1  14        163.63        168.76         3.62 o                         
  11   1  14        223.95        230.41         4.63 o                         
  13   1  14        184.42        261.23         5.41 o                         
  15   1  14          6.38          4.91         0.88 o                         
  17   1  14        106.17        138.98         3.38 o                         
  19   1  14         60.90        107.19         3.04 o                         
  21   1  14         62.26         44.44         1.74 o                         
  23   1  14         10.55         20.19         1.21 o                         
  25   1  14          1.00          0.81         0.92 o                         
  27   1  14         27.43         30.96         2.72 o                         
  29   1  14        173.17        155.40         7.81 o                         
  31   1  14        104.32         82.42         3.56 o                         
 -32   2  14          3.00          0.84         1.45 o                         
 -30   2  14          7.33          7.97         1.26 o                         
 -28   2  14         12.49         15.69         1.65 o                         
 -26   2  14         16.63         25.65         2.14 o                         
 -24   2  14          6.74          9.65         1.02 o                         
 -22   2  14          8.71         10.01         1.45 o                         
 -20   2  14         13.71         12.72         1.39 o                         
 -18   2  14         10.55          7.83         1.29 o                         
 -16   2  14        108.25        105.75         3.30 o                         
 -14   2  14        127.42        120.94         3.63 o                         
 -12   2  14        108.65         91.78         2.79 o                         
 -10   2  14        107.98         93.95         2.86 o                         
  -8   2  14         37.60         36.42         2.12 o                         
  -6   2  14          0.10          0.42         1.13 o                         
  -4   2  14          7.20          5.07         1.22 o                         
  -2   2  14        207.05        219.72         4.89 o                         
   0   2  14       1501.77       1581.82        30.47 o                         
   2   2  14       2427.96       2552.83        48.76 o                         
   4   2  14       1114.08       1204.45        23.25 o                         
   6   2  14        280.05        308.28         6.54 o                         
   8   2  14         71.43         74.95         2.55 o                         
  10   2  14        135.55        135.99         3.65 o                         
  12   2  14        131.18        124.80         3.51 o                         
  14   2  14        158.49        152.81         4.26 o                         
  16   2  14        135.51        135.75         3.91 o                         
  18   2  14         37.32         31.33         2.14 o                         
  20   2  14         27.34         21.54         1.51 o                         
  22   2  14          0.74         -0.63         0.89 o                         
  24   2  14          3.15          4.37         0.92 o                         
  26   2  14          0.12          0.68         1.09 o                         
  28   2  14          7.29          5.03         1.45 o                         
 -29   3  14         91.73         54.10         5.03 o                         
 -27   3  14         20.72         27.75         2.02 o                         
 -25   3  14        125.75        176.52         5.03 o                         
 -23   3  14         39.09         37.75         1.83 o                         
 -21   3  14        208.00        211.15         7.97 o                         
 -19   3  14       1353.91       1332.74        41.01 o                         
 -17   3  14        375.86        364.25         8.55 o                         
 -15   3  14       1716.97       1697.20        36.02 o                         
 -13   3  14        559.07        572.07        12.64 o                         
 -11   3  14       1193.46       1083.96        24.99 o                         
  -9   3  14        537.05        524.61        11.48 o                         
  -7   3  14         52.03         56.45         2.21 o                         
  -5   3  14        453.77        484.93         9.92 o                         
  -3   3  14          3.23          5.39         1.00 o                         
  -1   3  14         97.93        121.63         3.93 o                         
   1   3  14         72.98         99.05         3.93 o                         
   3   3  14      10468.83      10668.76       201.73 o                         
   5   3  14       4508.47       4634.78       102.34 o                         
   7   3  14       1205.37       1374.56        26.38 o                         
   9   3  14        423.92        406.27         8.37 o                         
  11   3  14       3239.82       3389.93        68.55 o                         
  13   3  14          6.28         14.45         1.58 o                         
  15   3  14         17.79         16.15         1.40 o                         
  17   3  14          1.26          0.63         1.38 o                         
  19   3  14        591.02        622.83        15.17 o                         
  21   3  14        637.34        627.95        17.13 o                         
  23   3  14          0.14         -0.89         0.97 o                         
  25   3  14        746.18        677.89        18.07 o                         
 -24   4  14         10.63          5.45         1.45 o                         
 -22   4  14         11.37          5.28         1.13 o                         
 -20   4  14         15.60         10.81         1.21 o                         
 -18   4  14          0.11          1.09         1.21 o                         
 -16   4  14         16.49         16.65         1.34 o                         
 -14   4  14          6.63          5.08         1.49 o                         
 -12   4  14          0.43          0.27         1.29 o                         
 -10   4  14          2.00          3.59         1.41 o                         
  -8   4  14          0.00         -0.20         1.25 o                         
  -6   4  14         11.68          6.06         1.47 o                         
  -4   4  14          1.39          0.79         0.93 o                         
  -2   4  14         24.82         22.40         1.89 o                         
   0   4  14        349.27        361.84         9.62 o                         
   2   4  14        629.43        681.60        17.28 o                         
   4   4  14        254.76        280.54         7.50 o                         
   6   4  14         66.58         75.84         3.25 o                         
   8   4  14         59.97         65.67         2.79 o                         
  10   4  14        161.02        169.75         4.43 o                         
  12   4  14        171.70        176.40         4.70 o                         
  14   4  14        235.91        229.53         6.19 o                         
  16   4  14        189.30        179.22         4.94 o                         
  18   4  14         67.32         67.56         2.91 o                         
  20   4  14         46.25         41.86         3.77 o                         
  22   4  14          3.29          1.26         1.26 o                         
 -17   5  14         19.05         17.23         3.77 o                         
 -15   5  14         27.49         23.11         1.61 o                         
 -13   5  14         25.95         37.16         3.45 o                         
 -11   5  14        193.21        176.39         5.95 o                         
  -9   5  14        116.10         94.25         9.52 o                         
  -7   5  14          6.78          1.26         2.67 o                         
  -5   5  14        505.80        515.16        21.75 o                         
  -3   5  14        412.37        416.62        21.39 o                         
  -1   5  14         14.64         11.65         1.61 o                         
   1   5  14        492.96        499.49        20.41 o                         
   3   5  14         35.37         32.02         2.18 o                         
   5   5  14        124.62        157.44         6.20 o                         
   7   5  14        115.14        129.77         4.98 o                         
   9   5  14         30.51         25.21         2.91 o                         
  11   5  14         77.97         72.47         3.33 o                         
  13   5  14          7.17          4.28         1.42 o                         
  15   5  14          0.00          1.26         1.89 o                         
 -31   1  15          9.90         12.35         1.13 o                         
 -29   1  15         47.80         42.75         2.55 o                         
 -27   1  15          0.15         -0.99         0.99 o                         
 -25   1  15         54.62         55.12         2.61 o                         
 -23   1  15          0.96          0.21         1.38 o                         
 -21   1  15         33.45         38.60         1.99 o                         
 -19   1  15         21.29         24.14         1.78 o                         
 -17   1  15         78.02         73.58         3.04 o                         
 -15   1  15        125.56        117.46         3.41 o                         
 -13   1  15         75.07         63.26         2.44 o                         
 -11   1  15        175.03        160.52         4.45 o                         
  -9   1  15        122.26        120.80         3.50 o                         
  -7   1  15         32.49         29.68         1.88 o                         
  -5   1  15          2.32          4.35         1.18 o                         
  -3   1  15        116.65        138.64         3.99 o                         
  -1   1  15        484.83        550.80        11.98 o                         
   1   1  15        132.88        145.53         3.65 o                         
   3   1  15         11.22         14.95         1.53 o                         
   5   1  15          6.81         10.32         1.27 o                         
   7   1  15          0.34         -0.33         1.04 o                         
   9   1  15         45.61         45.61         1.90 o                         
  11   1  15         29.87         27.42         1.74 o                         
  13   1  15         83.36         83.05         3.00 o                         
  15   1  15         42.82         39.85         2.43 o                         
  17   1  15          4.34          2.77         1.13 o                         
  19   1  15          0.65         -0.21         0.89 o                         
  21   1  15          1.78          3.77         1.13 o                         
  23   1  15          1.24          3.52         0.95 o                         
  25   1  15         13.84          5.57         0.95 o                         
  27   1  15         21.63         25.23         1.78 o                         
 -28   2  15          9.05         10.79         1.26 o                         
 -26   2  15          8.46          8.20         1.36 o                         
 -24   2  15         11.86         13.04         1.89 o                         
 -22   2  15         51.60         43.08         2.16 o                         
 -20   2  15          4.80          6.18         1.51 o                         
 -18   2  15         94.44        102.59         3.56 o                         
 -16   2  15          3.23          1.99         1.49 o                         
 -14   2  15         97.86         78.36         2.80 o                         
 -12   2  15        365.36        360.10         8.92 o                         
 -10   2  15        296.10        312.14         7.05 o                         
  -8   2  15         30.88         38.77         2.22 o                         
  -6   2  15         62.60         65.70         2.71 o                         
  -4   2  15        217.43        241.40         6.22 o                         
  -2   2  15        720.02        814.03        17.08 o                         
   0   2  15       1226.53       1329.95        27.58 o                         
   2   2  15        247.18        260.18         8.07 o                         
   4   2  15          6.78          9.00         1.31 o                         
   6   2  15         97.00        104.42         3.37 o                         
   8   2  15        142.14        135.98         3.70 o                         
  10   2  15         24.76         28.37         1.39 o                         
  12   2  15         12.34         12.54         1.04 o                         
  14   2  15         17.30         11.86         0.93 o                         
  16   2  15        153.24        154.30         5.32 o                         
  18   2  15          9.42          6.52         1.41 o                         
  20   2  15          2.95          5.13         1.66 o                         
  22   2  15          0.69         -0.99         0.99 o                         
  24   2  15         59.14         67.58         3.27 o                         
  26   2  15         29.25         49.74         3.02 o                         
 -25   3  15         19.07         26.86         4.40 o                         
 -23   3  15          1.59         -0.23         1.36 o                         
 -21   3  15         28.77         24.04         2.40 o                         
 -19   3  15         10.99         11.85         1.29 o                         
 -17   3  15         21.76         15.66         1.33 o                         
 -15   3  15        299.42        271.82         9.25 o                         
 -13   3  15        156.62        143.71         4.20 o                         
 -11   3  15        153.51        148.88         4.84 o                         
  -9   3  15        244.87        252.20         6.65 o                         
  -7   3  15        132.99        151.34         4.38 o                         
  -5   3  15         45.54         41.98         2.43 o                         
  -3   3  15        254.57        270.33         7.53 o                         
  -1   3  15        823.69        865.76        26.59 o                         
   1   3  15        292.65        335.80        10.04 o                         
   3   3  15        448.53        467.37        20.65 o                         
   5   3  15        242.71        253.56         7.61 o                         
   7   3  15         82.92         84.44         6.05 o                         
   9   3  15        147.64        165.48         5.25 o                         
  11   3  15          8.15          7.34         1.08 o                         
  13   3  15        177.11        162.40         4.88 o                         
  15   3  15         36.96         28.69         1.51 o                         
  17   3  15          2.01          0.00         0.89 o                         
  19   3  15         67.40         61.98         2.24 o                         
  21   3  15          2.52          0.75         0.95 o                         
  23   3  15          5.53          0.63         0.89 o                         
 -20   4  15         16.58         11.62         3.15 o                         
 -18   4  15         79.88         66.06         4.30 o                         
 -16   4  15         56.24         40.17         1.86 o                         
 -14   4  15         39.72         35.80         1.86 o                         
 -12   4  15        263.27        232.32        12.94 o                         
 -10   4  15        133.87        111.58         5.62 o                         
  -8   4  15         71.80         78.77         3.19 o                         
  -6   4  15        156.59        147.08         8.31 o                         
  -4   4  15          3.39          0.36         1.83 o                         
  -2   4  15        369.77        378.95        10.79 o                         
   0   4  15        672.08        697.83        37.56 o                         
   2   4  15          3.12          2.52         2.67 o                         
   4   4  15         48.75         56.92         3.93 o                         
   6   4  15         49.39         45.77         2.91 o                         
   8   4  15        239.96        245.40         6.37 o                         
  10   4  15         68.86         72.29         2.61 o                         
  12   4  15         55.54         57.62         2.25 o                         
  14   4  15         35.62         35.48         1.99 o                         
  16   4  15         18.78         19.68         1.89 o                         
  18   4  15          3.65          2.52         1.26 o                         
 -11   5  15         39.49         47.81         3.77 o                         
  -9   5  15         26.67         36.85         7.55 o                         
  -7   5  15         23.05         13.84         2.52 o                         
  -5   5  15         38.04         16.36         3.77 o                         
  -1   5  15        240.86        240.35        15.10 o                         
   1   5  15         43.73         35.23         3.77 o                         
   3   5  15        680.28        692.37        40.28 o                         
   5   5  15        758.33        767.96        45.32 o                         
   7   5  15        462.67        466.96        27.69 o                         
 -28   0  16        702.28        657.14        39.03 o                         
 -26   0  16         33.92         26.18         3.15 o                         
 -24   0  16       1310.39       1213.63       173.79 o                         
 -22   0  16       3048.99       3159.58       237.67 o                         
 -20   0  16        484.95        561.54        43.42 o                         
 -18   0  16         53.59         80.15         4.95 o                         
 -16   0  16       1235.03       1218.90        45.42 o                         
 -14   0  16        190.39        218.87        11.85 o                         
 -12   0  16         65.74         55.72         5.55 o                         
 -10   0  16       1685.89       1759.16       119.02 o                         
  -8   0  16        194.43        237.10        14.47 o                         
  -6   0  16        831.86        907.32        29.48 o                         
  -4   0  16       5173.89       5846.70       185.27 o                         
  -2   0  16       1834.97       1966.88        62.91 o                         
   0   0  16       1270.19       1282.98        41.35 o                         
   2   0  16       1548.43       1602.90        60.61 o                         
   4   0  16          0.05          4.11         1.45 o                         
   6   0  16        281.03        311.02         9.07 o                         
   8   0  16          8.18          9.48         1.08 o                         
  10   0  16        323.05        343.63        11.07 o                         
  12   0  16        118.36        111.14         4.43 o                         
  14   0  16         71.40         72.45         2.88 o                         
  16   0  16         11.89          5.98         2.59 o                         
  18   0  16         61.01         86.69         3.66 o                         
  20   0  16          2.52         10.07         1.78 o                         
  22   0  16        328.31        513.39        21.39 o                         
  24   0  16        739.66        804.45        44.06 o                         
 -27   1  16         53.98         35.23         3.77 o                         
 -25   1  16         13.67         13.63         2.54 o                         
 -23   1  16         43.95         36.09         1.77 o                         
 -21   1  16        233.36        218.96         6.08 o                         
 -19   1  16        356.12        313.34         9.47 o                         
 -17   1  16        636.72        600.62        17.45 o                         
 -15   1  16        741.12        668.38        21.77 o                         
 -13   1  16        220.04        202.82         7.50 o                         
 -11   1  16          1.90          1.11         1.45 o                         
  -9   1  16          0.82          1.68         1.49 o                         
  -7   1  16        133.84        130.12         3.68 o                         
  -5   1  16        789.56        837.73        19.09 o                         
  -3   1  16        726.27        747.52        17.35 o                         
  -1   1  16         96.02         97.52         3.47 o                         
   1   1  16         36.08         47.81         2.89 o                         
   3   1  16         70.26         85.57         2.74 o                         
   5   1  16         81.46         91.18         3.38 o                         
   7   1  16        115.74        123.64         5.50 o                         
   9   1  16         72.47         76.15         2.50 o                         
  11   1  16         55.85         56.79         2.43 o                         
  13   1  16         53.22         51.63         2.52 o                         
  15   1  16         19.91         19.29         1.65 o                         
  17   1  16          0.00          0.69         1.36 o                         
  19   1  16          0.25         -0.95         0.95 o                         
  21   1  16         14.26         14.34         1.26 o                         
  23   1  16         29.84         21.46         1.78 o                         
 -26   2  16         21.43         16.39         2.68 o                         
 -24   2  16         14.79         15.52         2.57 o                         
 -22   2  16         99.59         93.81         4.07 o                         
 -20   2  16         79.96         69.84         2.83 o                         
 -18   2  16         13.11         23.99         1.86 o                         
 -16   2  16          3.73          0.24         1.44 o                         
 -14   2  16       1209.11       1248.84        31.39 o                         
 -12   2  16        433.95        455.91        11.87 o                         
 -10   2  16       2236.92       2418.82        60.01 o                         
  -8   2  16        690.73        779.76        19.61 o                         
  -6   2  16        335.20        387.36        10.22 o                         
  -4   2  16        476.47        490.18        11.52 o                         
  -2   2  16         54.33         57.33         2.82 o                         
   0   2  16         43.24         52.42         2.72 o                         
   2   2  16       1369.59       1495.16        36.54 o                         
   4   2  16        458.13        496.22        14.13 o                         
   6   2  16         25.46         31.07         2.19 o                         
   8   2  16       2247.10       2491.86        60.01 o                         
  10   2  16       1091.47       1119.12        27.54 o                         
  12   2  16        134.43        122.03         3.76 o                         
  14   2  16        342.24        415.46        10.32 o                         
  16   2  16        265.30        247.01         6.51 o                         
  18   2  16        133.44        133.18         4.57 o                         
  20   2  16        145.80        185.89        11.35 o                         
  22   2  16        477.69        593.78        23.37 o                         
 -21   3  16         33.33         26.15         1.83 o                         
 -19   3  16         46.04         30.45         2.61 o                         
 -17   3  16         45.39         29.99         2.36 o                         
 -15   3  16         50.71         40.63         2.14 o                         
 -13   3  16          0.00          0.77         1.42 o                         
 -11   3  16         93.07         96.96         3.88 o                         
  -9   3  16         51.83         57.00         2.54 o                         
  -7   3  16         81.27         81.27         4.03 o                         
  -5   3  16        483.73        529.03        29.24 o                         
  -3   3  16        670.28        678.80        27.25 o                         
  -1   3  16        240.28        256.29        11.32 o                         
   1   3  16         16.69         17.99         2.36 o                         
   3   3  16         35.44         34.99         2.46 o                         
   5   3  16          8.68         10.24         1.42 o                         
   7   3  16          3.88          4.03         1.13 o                         
   9   3  16          2.45          1.53         1.29 o                         
  11   3  16          0.79          0.00         1.28 o                         
  13   3  16          0.39         -0.18         1.27 o                         
  15   3  16          6.54          4.72         1.26 o                         
  17   3  16          4.34          5.42         1.56 o                         
  19   3  16          0.36         -0.73         0.73 o                         
 -12   4  16        230.67        175.29        13.21 o                         
 -10   4  16        970.10        991.25        40.95 o                         
  -8   4  16        121.28        121.76         5.73 o                         
  -6   4  16        382.53        351.05        11.50 o                         
  -4   4  16          0.01          0.00         2.52 o                         
  -2   4  16         69.17         75.49         7.55 o                         
   0   4  16        748.12        863.57        51.61 o                         
   2   4  16       1103.63       1139.58        66.74 o                         
   4   4  16         89.05         91.80         5.66 o                         
   6   4  16          0.21          0.63         0.91 o                         
   8   4  16        379.81        304.50        12.88 o                         
  10   4  16        694.73        660.91        33.99 o                         
  12   4  16          4.69          1.26         2.52 o                         
 -23   1  17         40.48         40.72         3.02 o                         
 -21   1  17         21.90         15.10         1.36 o                         
 -19   1  17         14.08         10.53         1.59 o                         
 -17   1  17        209.85        198.74        13.96 o                         
 -15   1  17         49.75         43.79         3.50 o                         
 -13   1  17         11.73         11.35         1.27 o                         
 -11   1  17         54.87         62.22         2.24 o                         
  -9   1  17         94.44        105.63         3.62 o                         
  -7   1  17         79.72         82.99         4.18 o                         
  -5   1  17          2.70          0.50         2.00 o                         
  -3   1  17         34.85         40.93         2.64 o                         
  -1   1  17        109.30        124.37         4.21 o                         
   1   1  17         15.80         18.75         1.51 o                         
   3   1  17          0.04         -1.36         1.36 o                         
   5   1  17          8.82          8.81         1.01 o                         
   7   1  17          6.77          5.79         0.89 o                         
   9   1  17          2.13          1.51         0.95 o                         
  11   1  17         23.34         21.89         1.65 o                         
  13   1  17          9.22          9.38         1.09 o                         
  15   1  17          5.25          5.69         0.95 o                         
  17   1  17          3.01          4.19         1.58 o                         
  19   1  17         35.59         50.33         3.77 o                         
 -20   2  17         85.85         58.64         3.14 o                         
 -18   2  17          1.03         -0.25         0.95 o                         
 -16   2  17          6.10          3.25         2.00 o                         
 -14   2  17        236.92        228.36         7.93 o                         
 -12   2  17         78.01         94.06         3.91 o                         
 -10   2  17          6.19          4.83         1.63 o                         
  -8   2  17        249.83        261.36         7.93 o                         
  -6   2  17        579.11        614.70        23.55 o                         
  -4   2  17        607.07        662.78        22.01 o                         
  -2   2  17        155.31        170.93         5.43 o                         
   0   2  17         28.89         29.74         4.05 o                         
   2   2  17          5.18          6.13         1.61 o                         
   4   2  17        140.59        142.41         4.85 o                         
   6   2  17         66.19         79.94         3.83 o                         
   8   2  17          2.11          3.19         1.28 o                         
  10   2  17          2.96          3.15         1.26 o                         
  12   2  17          0.03         -0.99         0.99 o                         
  14   2  17         14.42          9.21         1.34 o                         
  16   2  17         16.48         17.22         1.45 o                         
 -17   3  17        130.16        118.28         8.81 o                         
 -15   3  17         39.92         34.57         1.83 o                         
 -13   3  17         27.28         28.80         3.82 o                         
 -11   3  17          1.89          3.36         1.45 o                         
  -9   3  17        371.79        404.76        20.65 o                         
  -7   3  17        350.23        357.87        13.26 o                         
  -5   3  17         36.22         31.56         3.53 o                         
  -3   3  17         45.24         49.11         4.40 o                         
  -1   3  17        168.59        172.19        16.99 o                         
   1   3  17          7.08          5.66         1.89 o                         
   3   3  17        142.80        128.42        20.13 o                         
   5   3  17         49.05         49.24         2.59 o                         
   7   3  17         37.44         25.16         3.77 o                         
   9   3  17         40.30         41.56         2.67 o                         
  11   3  17         15.44         13.84         1.13 o                         
  13   3  17         26.98         16.36         2.52 o                         
 -18   0  18          1.11          1.26         2.52 o                         
 -16   0  18        169.47        181.20        12.58 o                         
 -14   0  18        120.48        113.37        13.21 o                         
 -12   0  18         16.48         15.20         2.09 o                         
 -10   0  18          8.59          6.04         4.40 o                         
  -8   0  18         62.98         65.64         4.45 o                         
  -6   0  18        381.90        431.12        17.73 o                         
  -4   0  18        340.12        354.88        20.13 o                         
  -2   0  18         77.31         86.07         5.12 o                         
   0   0  18          7.20          3.77         1.78 o                         
   2   0  18          1.04          1.26         1.78 o                         
   4   0  18          4.17          5.03         1.78 o                         
   6   0  18          7.89          6.29         2.09 o                         
   8   0  18          0.40          1.68         1.13 o                         
  10   0  18          1.23         -0.42         1.26 o                         
  12   0  18          6.82          2.52         2.52 o                         
  14   0  18         29.98         50.33         3.77 o                         
 -17   1  18        667.99        359.76        48.47 o                         
 -15   1  18         37.21         31.79         3.34 o                         
 -13   1  18          6.79         -0.31         1.61 o                         
 -11   1  18        137.82        164.07        16.36 o                         
  -9   1  18          0.22         -0.27         0.99 o                         
  -7   1  18         82.33         82.04         4.61 o                         
  -5   1  18        262.11        292.49        11.99 o                         
  -3   1  18          0.06          0.00         1.48 o                         
  -1   1  18       2809.88       2958.99       150.03 o                         
   1   1  18         14.79          3.67         1.63 o                         
   3   1  18        120.21        136.43         5.30 o                         
   5   1  18        350.65        369.13        10.84 o                         
   7   1  18        107.31         87.03         3.83 o                         
   9   1  18        126.82        141.38         5.30 o                         
  11   1  18        139.74        155.68         5.54 o                         
  13   1  18        179.63        189.23        14.47 o                         
 -14   2  18         47.90         25.16         3.77 o                         
 -12   2  18         19.81         20.01         2.64 o                         
 -10   2  18         88.84         97.61         5.34 o                         
  -8   2  18         21.75         19.18         2.00 o                         
  -6   2  18          7.29          5.45         1.45 o                         
  -4   2  18         18.64         23.90         2.67 o                         
  -2   2  18          0.03          1.10         1.61 o                         
   0   2  18         15.36         12.53         2.66 o                         
   2   2  18          3.43          1.89         1.33 o                         
   4   2  18          6.68          8.89         1.27 o                         
   6   2  18          1.74          4.03         0.95 o                         
   8   2  18          6.72          5.90         3.15 o                         
  10   2  18          0.39          0.00         1.26 o                         
  -3   3  18         56.37         64.17         5.03 o                         
  -7   1  19         30.69         27.68         2.09 o                         
  -5   1  19          7.65          8.23         1.78 o                         
  -3   1  19          1.22         -0.63         1.78 o                         
  -1   1  19         43.39         30.20         2.52 o                         
   1   1  19         83.59         71.72         5.03 o                         
   3   1  19         20.95         21.95        10.07 o                         
                                                                                
